# Supplementary material for: Lipidomes of lung cancer and tumour-free lung tissues reveal distinct molecular signatures for cancer differentiation, age, inflammation, and pulmonary emphysema
Source: Sci Rep. 2017 Sep 11;7:11087. doi: 10.1038/s41598-017-11339-1 (PMC5594029; doi:10.1038/s41598-017-11339-1)
Supplement: Supplementary file 2 — Supplement 2 [file 41598_2017_11339_MOESM2_ESM.xls]

## Sheet: Tabelle1
Lipidomes of lung cancer and tumour-free lung tissues reveal distinct molecular signatures for cancer differentiation, age, inflammation, and pulmonary emphysema
Lars F. Eggers1, Julia Müller2, Chakravarthy Marella1, Verena Scholz1, Henrik Watz3,4, Christian Kugler5, Klaus F. Rabe4,5, Torsten Goldmann2,4,# & Dominik Schwudke1,4,#,*
1Research Center Borstel, Bioanalytical Chemistry, Parkallee 1-40, 23845 Borstel, Germany.
2Pathology of the University Hospital of Lübeck and the Research Center Borstel, Location Borstel, Clinical and Experimental Pathology, 23845 Borstel, Germany.
3Pulmonary Research Institute at LungenClinic Großhansdorf, Wöhrendamm 80, 22927 Großhansdorf, Germany.
4Airway Research Center North, German Center for Lung Research, Wöhrendamm 80, 22927 Großhansdorf, Germany.
5LungenClinic Großhansdorf, Wöhrendamm 80, 22927 Großhansdorf, Germany.
#Shared senior authorship.
*Corresponding author: dschwudke@fz-borstel.de
Supplement 2
Results of optimization experiments of ammonium chloride concentrations

## Sheet: individual values - lipid speci
S/N values			Sample ID	26417	26417	26417	26417	26417	26417	26417	26417	26417	26417	26417	26417	26417	26418	26418	26418	26418	26418	26418	26418	26418	26418	26418	26418	26419	26419	26419	26419	26419	26419	26419	26419	26419	26420	26420	26420	26420	26420	26420	26420	26420	26420	26421	26421	26421	26421
			Cl-conc	0.01	0.01	0.01	0.05	0.05	0.05	0.1	0.1	0.1	0.25	0.25	0.5	0.5	0.01	0.01	0.01	0.05	0.05	0.05	0.1	0.25	0.25	0.5	0.5	0.01	0.05	0.05	0.1	0.1	0.25	0.25	0.5	0.5	0.01	0.01	0.05	0.05	0.05	0.1	0.25	0.25	0.5	0.01	0.01	0.05	0.05
MASS	CHEMSC	ERROR
570.465	H65 C34 N1 O3 Cl1	-0.69ppm	Cer [34:2]	143	84.8	109.4	193	175	183.9	258.6	223.3	179.2	291.4	266.5	252.6	262.8	80	42.5	116.9	108.7	126.3	107.3	126.6	137.4	140.5	103.8	151.4	94.4	76.3	106.3	153.6	127.8	148.6	158.9	143.3	120.3	94.7	87.9	74.1	124.5	115.3	99.6	116	123.5	63.3	63.5	63.7	95.3	95.3
572.481	H67 C34 N1 O3 Cl1	-1.40ppm	Cer [34:1]	3948.3	1581.9	2478.4	5157.4	5573.4	6542.8	6898.9	5753.4	4978.3	7267.2	7596.1	7334.4	9290.1	1157.8	612.7	2982.4	1442.5	1817.7	2712.5	1813.5	1984.9	1905.5	1792.1	2529.2	2533.1	1942.6	2469.6	4408.5	3274.8	4354.8	4262.3	4207.4	3620.4	1525.5	1523.1	1658.2	2174.6	2255.1	2015.2	2144.2	1979.2	1379.6	1116	1076.9	1651.3	1651.3
598.496	H69 C36 N1 O3 Cl1	-1.39ppm	Cer [36:2]	57.7	36.8	50.6	92.3	76.8	112.6	117.2	90.1	77	116.1	115.9	129.2	130.6	42.5	24.3	77.8	53.6	64	67.1	81.4	75.6	82.8	58.7	89.2	77.5	58.8	70.4	95.6	88.1	100.5	101.6	105.9	95.2	69.2	59.7	72.9	79.4	69.8	78.4	76.1	74.1	57.3	39.6	45.7	65.8	65.8
600.512	H71 C36 N1 O3 Cl1	-0.79ppm	Cer [36:1]	346.5	206.9	245.8	437.3	438.4	540.2	537.5	422	366.5	541.6	531.2	792.1	814.6	185.3	107	386.3	182.6	231.7	388.4	235.5	245.6	237	263.3	338.4	363.4	283.9	360.4	457.9	411.7	495.2	464.5	551.5	545.5	257.4	250	223.6	334.4	349.5	273.8	293.1	310	274.1	201	184.8	263.2	263.2
628.543	H75 C38 N1 O3 Cl1	-1.01ppm	Cer [38:1]	229.2	138.1	179	295.7	286.8	356.4	365.4	273.6	240.3	343.8	356.2	544	534.4	106.8	62.9	210.2	74.4	107.6	230.6	109.9	127.7	128.2	135.7	173.4	209.5	159.5	190.6	210.8	223.8	260.7	247.7	296.5	303.7	148.1	139.3	144.6	201.7	197.5	157.6	164.7	191.2	161.1	102.9	101.9	134.9	134.9
654.559	H77 C40 N1 O3 Cl1	-0.90ppm	Cer [40:2]	235.6	162.5	178.2	334.4	320.5	361.3	503.4	379.9	340.4	541.3	515.2	621.4	575.3	82.5	72.5	249.2	130	134.8	215.1	184.6	211.4	187.6	171.3	208.6	207	170	215	326	301.3	342.6	370.1	341.5	325	166	161.2	175.8	192.1	175.1	191.8	197.2	238.3	167.8	88.6	106.7	157.5	157.5
656.574	H79 C40 N1 O3 Cl1	-1.71ppm	Cer [40:1]	706.8	446.4	528.6	1064.4	984.8	1185	1471.7	1120.7	971.2	1586.8	1602.8	2326.9	2214.6	404.7	233.5	643.1	335.8	358	694.1	504.2	499.8	511.7	505.3	655.3	566.5	522.2	643.5	809.5	745.7	923	889.7	1036.7	1002.1	510.6	473.9	531.6	684.5	673.8	569.4	687	697.2	535.6	305.9	312.3	494	494
668.575	H79 C41 N1 O3 Cl1	-0.28ppm	Cer [41:2]	105.5	64.4	81.1	154.2	151.3	154.2	219.7	172.5	158.2	234.8	228.5	289	274.7	34.9	31.9	136.4	57.6	68.3	129.1	75.9	84	84.1	88	95.9	122.3	115.4	125.6	197.6	168.1	197.1	201.8	199	195.3	77	68.4	84.9	92.1	86.2	98	105.5	120.5	82.4	42.6	45.6	70.5	70.5
670.59	H81 C41 N1 O3 Cl1	-2.03ppm	Cer [41:1]	222.1	138.1	181.8	322.1	291.3	351.8	440.1	343.9	301.2	471.2	430.7	729.1	661.5	204.7	84.9	250	113.2	124.8	345.1	192.9	185	204.7	186.3	241.4	220.3	231.8	257	342.1	303	388.6	363.9	433.3	433.9	171.2	183.3	176.8	235.2	230	213.3	245.9	244.9	197	127.9	116.8	191.3	191.3
680.576	H79 C42 N1 O3 Cl1	0.47ppm	Cer [42:3]	406.9	286.5	352.3	686.2	645.9	713.5	1002.6	827.7	701.1	1215.8	1099	1149	1141.8	209.7	202.1	654.6	319.9	368.3	673.3	513.6	567.1	575.9	437.5	531.9	585.9	558.6	658.5	1091.5	908.9	1176.9	1177	963.7	1015.5	375.8	380.7	408.7	455.5	417.4	478.7	561.4	580.8	397.1	278.1	281.2	415.4	415.4
682.59	H81 C42 N1 O3 Cl1	-2.06ppm	Cer [42:2]	4137.1	1881.9	2643.5	7020.2	6895.1	7491	9687.3	7985.8	7236.4	11473.5	12031.2	9809.7	11604.9	1295.6	1072.4	6266.2	2378.5	2723.7	5661.8	3582.1	4048.7	4195.9	3111.8	4004.9	5587.4	5071.5	7078.1	10455.9	8888.9	10678.6	11435.9	8595.2	8046.8	3153.4	3309.4	4042.1	4613.8	4369.5	4507.3	5186.2	4916.4	2821	1939.2	2122.3	3501.6	3501.6
684.606	H83 C42 N1 O3 Cl1	-1.25ppm	Cer [42:1]	856.1	538.8	662.1	1371.7	1390.6	1544.3	2257.7	1702.9	1401.6	2673.7	2577.7	3895.7	4389.7	655.8	450.3	553.7	620.3	667.5	899	1040.5	1035.5	1081.2	1037.2	1367	601.2	601	539.3	933.3	745.4	1202.7	1155.2	1391.9	1486.5	604.6	551.2	594.4	821.2	809.9	731.3	816.1	955.1	766.4	678.4	725.3	1088.9	1088.9
		Sum	Cer (12 species)	11394.8	5567.1	7690.8	17128.9	17229.9	19537	23760.1	19295.8	16951.4	26757.2	27351	27873.1	31895	4460.3	2997	12526.8	5817.1	6792.7	12123.4	8460.7	9202.7	9335.1	7891	10386.6	11168.5	9791.6	12714.3	19482.3	16187.5	20269.3	20828.6	18265.9	17190.2	7153.5	7188.1	8187.7	10009	9749.1	9414.4	10593.4	10431.2	6902.7	4983.7	5183.2	8129.7	8129.7
603.476	H68 C35 O5 Cl1	-0.38ppm	DAG [32:0]	54.1	29.2	44.9	66.2	74.7	79.7	96	76.7	67.6	112.2	107.7	75.5	87.5	67.1	26.8	25.9	66.5	74.7	43.4	88	102.8	96	85.7	103.7	43.9	44.9	45.2	51.4	65.8	56.2	67.1	48.7	48.8	50.4	43.4	49.3	82.4	77.1	65	76.8	82.4	45.8	43.5	58.5	60.5	60.5
627.476	H68 C37 O5 Cl1	-0.63ppm	DAG [34:2]	87.2	67.1	75.9	160.5	143.3	166.2	210.4	174.6	149.1	267	247.7	158.2	157.6	68.5	35.6	69	78.7	94.8	84.6	119.8	159.3	116.1	73.4	105.9	71	57.4	79.6	100.8	104.1	113.8	134.7	70.8	75	124.3	109.5	128.5	167.6	180	162.4	197.9	184	94	120.8	100.2	153.1	153.1
629.491	H70 C37 O5 Cl1	-1.21ppm	DAG [34:1]	167.2	105.9	137.7	276.5	263.1	315.7	387.4	307.6	250.6	441	451.3	289.9	282.1	250.4	139.4	185.7	305.2	368.4	215.3	450.1	563.3	479.9	346.4	387	203.5	168.5	221.2	282.5	302.1	304.2	322.7	211.7	224.6	249.8	217.6	276.6	356.1	336.6	346.3	385.9	392.7	188.2	256	257.6	354.5	354.5
651.476	H68 C39 O5 Cl1	-0.13ppm	DAG [36:4]	59.1	45.2	41.3	105.9	86.5	93	158.3	126.3	104.5	198.3	193.2	111.3	115.6	41.6	31.5	42.4	75.9	92.5	47.8	100.7	145.9	126.3	69.4	73.8	40.5	37.5	51.9	63.1	74.6	71.5	84.1	44	43.5	51.9	55	81.7	83.2	108	101.8	118.4	114.5	46.5	51.5	53.6	66.1	66.1
653.491	H70 C39 O5 Cl1	-1.25ppm	DAG [36:3]	50.2	40	42.5	110.5	92.1	108.6	166.2	128.4	93.9	187.6	199.4	106.8	99.7	48.6	22	57.1	65.1	59.3	78.6	99.6	140	119.5	71.2	79.9	49.2	48.9	68	79.2	98.3	102.3	97.6	62.6	64.7	96.4	92.7	122.8	145.6	143.4	158.3	177.8	180.8	79.2	94.2	67.1	112.7	112.7
655.506	H72 C39 O5 Cl1	-2.43ppm	DAG [36:2]	133.3	106.4	104.5	266.9	241.3	247.1	395.4	310.5	260.8	482.6	459.2	305.1	282.9	182.8	107.4	216.9	232.9	257.4	268.4	356.7	518.7	417.8	254.9	272.3	208.4	189.9	246.2	340.9	351.7	396.6	426.8	216.6	244.3	307	268.2	362.8	422.4	433	434.1	550.2	535.9	217.8	370.5	395.2	546.7	546.7
657.523	H74 C39 O5 Cl1	-0.40ppm	DAG [36:1]	49	36.2	44.9	88.1	84.4	102.7	125.9	98.2	87.2	151.4	149.3	116.7	105.6	61.7	35.6	81.7	90.1	85.6	96.8	127	140.5	129.3	98.7	97.9	91.2	78.9	97.8	141.2	141.5	150.5	147.8	110.8	113.8	68.2	46	64.6	76.9	80.7	73.9	99.5	97.3	51	72	83.5	121.9	121.9
677.491	H70 C41 O5 Cl1	-0.92ppm	DAG [38:5]	29.4	30.2	25.9	67.1	53.9	64.5	100.1	78.4	75.9	138.8	128.4	72.8	63.7	43.3	28.8	38.5	76.3	89	46.6	141.4	166.9	159.2	70.5	83.5	29.4	31.9	41.1	63.6	69.5	69.1	72.8	35.6	34.9	51.8	41.4	55.8	70.8	55.5	83.8	90.3	108.7	32.7	34.9	39.5	53.7	53.7
679.506	H72 C41 O5 Cl1	-1.30ppm	DAG [38:4]	169.8	139.6	143.2	347.8	309.5	324.6	554	433.9	388.1	758.1	722.4	407.8	386.5	162.9	124.1	198.9	245.4	278.2	224.5	396.6	531.3	455.2	244.6	296.1	189.3	198.3	232.3	311.1	317.4	388.3	426	216.4	223.5	203.7	182.2	244.3	285.8	296.1	306.6	371.9	376.9	160.2	164.1	171.2	236.9	236.9
		Sum	DAG (9 species)	799.3	599.8	660.8	1489.5	1348.8	1502.1	2193.7	1734.6	1477.7	2737	2658.6	1644.1	1581.2	926.9	551.2	916.1	1236.1	1399.9	1106	1879.9	2468.7	2099.3	1314.8	1500.1	926.4	856.2	1083.3	1433.8	1525	1652.5	1779.6	1017.2	1073.1	1203.5	1056	1386.4	1690.8	1710.4	1732.2	2068.7	2073.2	915.4	1207.5	1226.4	1706.1	1706.1
544.318	C25 Cl1 H52 O7 N1 P1	0.47ppm	LPC-IS	342.5	387.5	402.6	487.4	455.8	625.7	404.3	520.7	405.8	508.7	500.2	506.4	509.6	404.4	269.9	361.7	491.1	566.6	226.1	390.4	382.6	348.5	560.8	454.1	377.3	194	248.3	167.3	185.8	258.6	244	336.3	240.2	388.6	470.2	372.9	475.1	496.6	337.8	365.4	339.9	568.3	422.4	331.8	332.2	332.2
738.484	C38 Cl1 H74 O8 N1 P1	-0.85ppm	PC [30:1]	65.7	72.9	61.5	130	112.2	139.7	145.5	125.5	116.8	162.3	157.9	166	158	31.3	33.9	128.8	58.5	50	118.5	49	66.4	46.5	73.1	54.1	130.7	81.8	82.3	99.8	100.5	120.7	121.8	159.2	113.8	120.4	112	121.3	103.2	100.3	119.4	144	116.9	182.4	63.3	52.2	66.3	66.3
740.499	C38 Cl1 H76 O8 N1 P1	-1.84ppm	PC [30:0]	1566.6	1253.7	1229.5	3629	3335.1	4050.5	4088.6	4189.3	3312.9	4650.4	5072.2	4082.5	5505.5	619.8	626.8	1554.7	1030.6	1140.9	1346.1	963.5	1220.1	1052.2	1506.9	1295.2	1438.2	1004.6	1194.4	1175.7	1340.3	1715.2	1575.8	2059	1388.4	1651.1	1630.4	1974.6	1471.4	1428.7	1952.9	2253.8	1713.2	2290.1	1141.8	914.4	1122.2	1122.2
754.515	C39 Cl1 H78 O8 N1 P1	-0.54ppm	PC [31:0]	175.6	141.5	133.3	313.4	282.4	365.8	371.2	325.8	302.7	387.9	399.2	436.5	487.6	87.7	105.7	169.7	138.2	165	164.9	154.6	179.6	150.5	231	188.9	157	124.5	159.6	141.7	165.8	203.3	197.4	234.7	199.5	171.3	160.7	181.1	145.5	153.2	197.9	195.9	187	241.6	105.7	92.7	109.3	109.3
764.499	C40 Cl1 H76 O8 N1 P1	-1.67ppm	PC [32:2]	82.9	74.6	81.9	157.3	132.1	168.3	172.5	164.9	135.6	188	172	192.7	193.2	84.6	72	213	115.4	125.6	188.9	99	131.1	118.6	150.2	123.6	190	127.2	157	139.7	168	206.3	200.2	232.1	181.4	199.1	200.2	202.1	157.3	166.2	197.6	230.3	197.4	258.3	121.9	100.7	122.5	122.5
766.515	C40 Cl1 H78 O8 N1 P1	-1.59ppm	PC [32:1]	2475.5	1792.2	1965.9	5164	4732.2	6361.3	5603.5	5616.8	4772.6	6338.7	6789.9	5244.7	6866.6	2650.6	1800.3	5655.5	4867.4	6684.7	4468.3	3624.2	4543.4	4204.9	5256.6	4400	5172.2	3007.5	4211.2	3727.3	4389.2	5517.1	5467.2	5752.6	3776.6	3603	3933.4	4898.9	3433.8	3489.6	4616	5042.5	3350.6	4317.8	3480.7	2535.8	3383.2	3383.2
768.53	C40 Cl1 H80 O8 N1 P1	-2.26ppm	PC [32:0]	11778.1	7234.1	8830	17251.1	17239.8	20636.3	18570.7	17589.9	16245.4	19528.7	22417.5	16391	21300.2	10426	5780.9	13073.1	14638.3	19329.4	10531	11855.7	14357.4	13277.5	15658.4	13904.6	13275.6	8938	12680.9	10322.1	12558	13238.4	13844.3	13219.9	9332.7	13098	16478.7	18977.9	14675.3	16076.5	18140.2	18903.5	12093.2	13617	12951.3	9907.4	12151.5	12151.5
780.531	C41 Cl1 H80 O8 N1 P1	-0.14ppm	PC [33:1]	75.5	62.9	67.1	158.8	130.3	170	175.4	144.8	133.9	172.9	170.5	220.9	229.1	65.5	81.4	111.4	115.9	130.3	91.2	104.1	150.3	110.2	187.5	162.1	101.5	60.9	77.6	79.4	87.9	121.3	116.6	158.5	115.3	97.8	86.3	104.5	81.1	78.6	99.1	123.6	97.9	144.6	66.5	49.3	72.2	72.2
782.547	C41 Cl1 H82 O8 N1 P1	-0.25ppm	PC [33:0]	86.1	55.3	68.7	148.5	139.5	172.3	200.6	140.1	129.9	158.3	187.3	222.2	224.3	60	65.4	68.6	88.6	123.5	54.9	94.6	108.3	99.7	160	136.7	69.5	50.2	55.7	46.5	69.1	59.7	58.9	97.1	64	80.1	76.4	87.6	62.3	74.6	91.4	108.6	78	119.8	59.8	59.2	55.6	55.6
790.516	C42 Cl1 H78 O8 N1 P1	0.21ppm	PC [34:3]	118.4	110.2	104.5	220.3	182.8	221.7	231.8	221.8	196.8	243.8	243.8	277.3	276.3	69.2	71	176.6	107.3	112.7	152.5	90.4	94.9	93.2	138.1	122	163.6	118	120	132.8	145.2	182.3	143.2	218.7	168.5	189.4	198.2	220.2	157.4	161.9	201.8	220.8	184.1	251.1	123.3	97.8	120	120
792.532	C42 Cl1 H80 O8 N1 P1	0.46ppm	PC [34:2]	3184.1	2057.1	2382.5	6179.9	5941.8	7528.4	6692.5	6938.1	5938.4	7473.3	8310.4	5748.7	7941.6	1284.5	1001.6	3569	2390.9	3383.2	2684.5	1603.7	2243	2005.1	2808.5	2385.1	3032.6	1774.3	2362.7	2188.4	2583.5	3344.7	3423.7	3750.4	2530.9	2415.3	2671.8	3621	2264.4	2445.2	3123	3339.6	2305.2	3041.8	1894.1	1408.5	1889.7	1889.7
794.547	C42 Cl1 H82 O8 N1 P1	-0.34ppm	PC [34:1]	6192.4	3491.3	4231.1	10322.8	9761.7	12348.5	10884.1	10581.3	9300	11557.8	13056.4	9074.5	12098.4	8687.2	4286.8	9230.1	12919.6	17364.7	7132.3	9145.7	11581	10918.5	12255.2	10941.4	9005	5547.3	7963.2	6745.2	8181.1	8851.7	9415.1	8925.5	6368.4	7286.6	8820.1	10725.9	7844.2	8583.7	9817.9	10339.8	6490.2	7523.4	7354.9	5218.6	7033.8	7033.8
814.515	C44 Cl1 H78 O8 N1 P1	-0.88ppm	PC [36:5]	70.3	70.9	61.6	118.3	108.2	132.2	139.8	131.2	113.2	155.1	157.4	159.6	162.2	83.6	72.8	63.8	129.3	128.5	48.8	97.3	119.3	124.4	156.1	130.3	59.4	37.1	48.1	39.1	50.8	55.9	60.1	75	42.5	91.8	94.8	98.4	75	71.8	95	98.5	82.6	116.6	106.5	79.4	90.2	90.2
816.53	C44 Cl1 H80 O8 N1 P1	-1.45ppm	PC [36:4]	1265.9	1060.2	1085	2749.1	2268.6	2963.5	3182.7	3174.8	2465.8	3625.5	3435.8	2981.7	3865.6	1254.2	949.4	1388.9	2248.8	3039.9	1102.7	1469.2	2154.4	1947.4	2530.9	2150.1	1233.3	766.8	964.3	876.4	1072.6	1334.4	1333.1	1570.4	1073.8	1160.7	1146	1544.1	1007.2	1035.9	1313.5	1485	1134.1	1453.1	1252.5	968.4	1187.3	1187.3
818.547	C44 Cl1 H82 O8 N1 P1	-0.04ppm	PC [36:3]	421.9	382.1	381.5	764.9	642.9	836.1	933.9	805.8	731.5	927.4	866.8	1083.8	1249.8	86	138.2	605.7	110.5	81.1	489.2	166.7	205.4	150.5	271.8	238.2	552.6	342.3	417.3	377.8	509.2	596.4	598.6	719.8	534.3	490.5	477.5	533.3	420.6	409.8	505.9	555	496.7	657.2	290.2	233	312.8	312.8
820.564	C44 Cl1 H84 O8 N1 P1	1.83ppm	PC [36:2]	944.8	660.7	763.8	1851.8	1548.3	1956.7	2212.8	2009.7	1626.1	2261	2259.9	2310.3	3020	712.5	610.1	1511.3	1264.7	1650.9	1250.7	952.1	1289.4	1162.8	1614.6	1380.6	1394.3	913.5	1246.4	1134.9	1305.4	1581.1	1597.3	2007.8	1372.6	1250.2	1217.5	1676.9	1127.7	1165.7	1625.5	1712.9	1238.3	1640.8	983.8	795.2	1057.6	1057.6
822.577	C44 Cl1 H86 O8 N1 P1	-1.28ppm	PC [36:1]	134.1	122	101.6	278.8	229.6	302.6	356.3	253.1	231	309.8	334.9	448.6	446.6	268.7	302.1	224.9	423	527.2	249.6	405.3	534	449.4	701	554.1	247.9	177.7	216.5	175.3	270.1	269.2	284.8	392.7	307.7	191.6	132.4	181.5	159.1	150.5	198.5	226.3	219.2	258.3	222.2	161.6	215.2	215.2
840.533	C46 Cl1 H80 O8 N1 P1	1.43ppm	PC [38:6]	140.8	104.8	121.2	219.4	193.4	244.7	274.5	229.4	195	252.3	253.2	296.6	296.8	77.7	60.1	50.4	128	153.2	45	108.4	137.3	118.1	182.3	148.2	53	37.6	43.6	39.1	40	56.8	45.9	61.3	45.9	88.3	91.8	109.8	74.8	76.2	99.6	93.5	88.8	135.2	94.4	67.9	94	94
842.546	C46 Cl1 H82 O8 N1 P1	-1.44ppm	PC [38:5]	269.6	232.8	241.5	490.6	395.6	531	552.5	488.9	450.1	543.3	558.2	589.5	655.2	323.2	257	341.5	511.5	630.9	283.6	368.8	516.5	473.6	620.3	532.6	299	196.9	252.5	226.8	266.9	325.7	321.6	389.5	289.7	273.5	270.5	333.9	239.6	218.9	302.4	333.2	275.3	333.7	301	217.8	268.6	268.6
844.564	C46 Cl1 H84 O8 N1 P1	1.15ppm	PC [38:4]	532.9	412.9	441.2	1018.4	843.6	1072.9	1200.1	1088.7	902.1	1196.4	1206	1347.8	1544.8	402.7	394.6	606.6	718.5	951.7	479.3	557.6	791.7	694.1	1043.1	838.5	598	363.6	458.2	406.6	554.8	632.8	628.9	801.2	567.7	420.7	394	509.5	341.2	358.6	502.8	514.1	441.6	578.8	388.9	294.3	378.4	378.4
		Sum	PC (19 species)	29581.2	19392.2	22353.4	51166.4	48220.1	60202.5	55989	54219.9	47299.8	60132.9	66049.3	51274.9	66521.8	27275	16710.1	38743.6	42005	55773.4	30882	31909.9	40423.5	37197.2	45545.6	39686.3	37173.4	23669.8	32711.5	28074.6	33858.4	38413	39434.5	40825.4	28473.7	32879.4	38192.7	46102.5	33841.1	36245.9	43200.4	45920.9	30790.3	37161.6	31002.8	23254.2	29730.4	29730.4
852.699	C48 Cl1 H100 O6 N1 P1	1.10ppm	PC-IS	329.2	254.4	265.5	520.6	447.8	606.4	591.5	492.7	466.2	580	611.7	633.9	704.8	359.9	315.4	411	571.9	684.1	362.4	417.6	609.5	504.5	721.6	577.4	384.9	241.5	321.6	322.5	381.1	426.6	400.8	513.6	356.2	657.3	562.5	656.9	459.8	485.8	676.7	767.1	592.6	782.1	438.1	324.4	426.6	426.6
690.507	H73 C37 N1 O8 P1	-0.74ppm	PE [32:0]	43	27.8	25.5	54.6	44.4	56.2	61.2	38.8	44.9	48.6	63.8	62.9	63	18.6	23	45.7	31.6	39.7	40.2	35.5	41	34.7	52.1	32.2	54.3	20.8	26.4	42.5	37.7	41	49.7	67.6	37.5	52.4	50.8	55.1	31.3	39.4	62.4	62.6	61.6	77.1	38.9	29.1	26	26
714.507	H73 C39 N1 O8 P1	-1.62ppm	PE [34:2]	263.9	252.9	223	325.4	259	290.2	334.3	298	255	323.6	322.2	321.2	354.9	137.6	161.4	364.2	193.7	220.6	288.9	182	194.5	183.5	282.8	227	386.8	226.8	248.6	236.3	273.5	297.4	306.2	425.2	294.6	206.2	233.1	215.8	163	159.3	192.8	242.7	180.1	269.9	230.8	203.3	176.3	176.3
716.523	H75 C39 N1 O8 P1	-0.65ppm	PE [34:1]	345.1	290.4	254.9	404.3	321.2	378	471.4	387.8	342.8	434.4	423.2	471.7	485.8	363	462.2	628.4	518.8	599	532.4	495.1	638.1	545.2	816.9	627.3	682.1	418.9	506	458.5	543.2	583.3	592	860.1	612.2	497	552.5	467.4	341.8	332.5	453	509.4	465.1	625.4	458.6	426.7	387.3	387.3
738.507	H73 C41 N1 O8 P1	-0.98ppm	PE [36:4]	341.9	344.8	293.9	439.2	320.4	398.6	441.8	388.8	332.7	415.3	381	428.6	421	246	276.1	292	324	368.4	232.8	282	334.5	300.5	441.3	352.3	296.6	185.2	201.4	187.3	231.1	234.6	253.7	337.3	254.2	330.6	374.4	296.1	231.1	231.6	291.8	309.6	274.1	413.2	323.9	296.2	269.4	269.4
740.522	H75 C41 N1 O8 P1	-2.01ppm	PE [36:3]	442	421.5	374	527.4	381.8	479.1	541.5	466.1	398.4	519.3	498.4	512.6	527.8	97.3	124	691.6	137.7	168	537.5	131.6	158.4	159	210.2	173.8	746.9	424.5	491.6	433.7	568.9	555.9	585.9	789.8	522.1	335.6	411.7	322.2	242	220.5	291	337.2	303.6	416.5	322.6	296.2	261.5	261.5
742.538	H77 C41 N1 O8 P1	-1.40ppm	PE [36:2]	728.7	627.5	547.2	921.8	684.8	851.1	922.8	808.5	700.7	899.8	916	908.5	1035.8	434.7	489.4	1531.2	600.4	755.8	1111.9	525.4	667.1	572.8	810.1	705.6	1625	899.2	1015.6	934	1120.1	1232.4	1324.2	1771.9	1286	772.7	976.9	807.8	584.2	556.1	740.8	855.4	712	957	857.9	748.5	724	724
744.554	H79 C41 N1 O8 P1	-1.55ppm	PE [36:1]	376.4	323.9	310.3	500.4	377.1	473.2	574.6	430.8	374.1	484.4	483.3	554.2	606	376.3	464.9	523.7	521.7	641.6	461.3	526.6	625.4	532.1	858.4	692.1	601.1	369.7	428.8	402.3	485.5	558.5	530.6	765.1	552.2	560.6	642.3	534.9	426.2	429	546.1	665.1	501.5	716.6	478.5	422.3	404.2	404.2
764.522	H75 C43 N1 O8 P1	-1.60ppm	PE [38:5]	482.1	463.7	450.3	569.6	398.7	548.2	599.7	521	442.7	557.3	569.8	531.9	564.5	346.5	318	437.3	423.7	518.3	330.7	341.6	443.2	386.5	511.4	433.4	457.6	255.3	292.6	270.4	308.2	334.2	373.6	449.6	337.2	473.2	580.1	492	364.6	354.1	425.7	462	404.8	525.3	477.7	387.6	355.2	355.2
766.538	H77 C43 N1 O8 P1	-2.10ppm	PE [38:4]	2442.7	1824.2	1642.1	2629.9	1829.2	2589.9	2680.8	2321.3	1866.6	2470.8	2418.8	2314.3	2817.4	1032.9	918.2	1548	1414.6	1966.2	1055.5	1030.4	1383.3	1238.4	1780.9	1474	1575.9	812.2	968.6	857.3	1068.7	1161	1222.3	1625.9	1156	1089.4	1380.7	1199.9	869.7	860.8	980.3	1164.1	903.8	1228.1	1313.7	1081.1	994.8	994.8
		Sum	PE (9 species)	5465.8	4576.7	4121.2	6372.6	4616.6	6064.5	6628.1	5661.1	4757.9	6153.5	6076.5	6105.9	6876.2	3052.9	3237.2	6062.1	4166.2	5277.6	4591.2	3550.2	4485.5	3952.7	5764.1	4717.7	6426.3	3612.6	4179.6	3822.3	4636.9	4998.3	5238.2	7092.5	5052	4317.7	5202.5	4391.2	3253.9	3183.3	3983.9	4608.1	3806.6	5229.1	4502.6	3891	3598.7	3598.7
774.674	H93 C45 P1 O6 N1	-1.42ppm	PE-IS	998	849.9	864.6	1085.6	748	1030.9	1073.8	923.9	788.6	1021.4	992.9	952.9	1036.4	964	648.2	779.2	956.8	1301.3	625.2	663.4	921.6	840.4	1110.5	964.2	796.3	468.6	542.2	468.8	563.2	611.5	584	798.9	583.9	1120.8	1430.2	1227.7	903	1030.6	1069.7	1236.2	950.7	1277.2	945.2	773.2	756.7	756.7
719.486	H72 C38 O10 P1	-1.21ppm	PG [32:1]	1386	1707.9	1505.5	955	890.9	1050.8	777.4	842.5	719	717.7	665.5	305.1	327.1	903.3	640.6	395.8	956.9	1002.1	198.5	501.1	509	501	373.2	297.5	406	185.4	222	157.7	194	203.1	209.2	143	109.6	573.6	658.5	547.5	532.5	511.7	364.6	362.9	325.2	257.9	559.1	514.1	369.2	369.2
721.502	H74 C38 O10 P1	-0.57ppm	PG [32:0]	2660.7	2287.2	2336.2	1403.5	1453.7	1815.6	1253.6	1249.5	1056.9	1058	1062.2	511.1	568.7	1281	795.3	321	1374.9	1465.4	187	673.4	718.9	722.6	562.9	435.4	341.9	181	227.5	149.7	184.6	171.1	205.5	153.5	127.7	887.6	944.5	813	792.4	783.7	553.5	570	468.7	395.3	655.7	699	489.4	489.4
745.503	H74 C40 O10 P1	0.53ppm	PG [34:2]	6102.1	6346.3	6424.6	3037.6	3084.2	4016.9	2495.5	2791.1	2262.7	2248.4	2056.1	718.2	842.5	1979.9	1025.6	1837.1	2001.5	2473.9	751.8	821	910.3	819	571.9	467.3	1706.7	708	868.6	569.8	651.1	744.5	844.5	513.1	406.4	2516.8	3229.7	2721.9	2459.9	2442	1334.3	1273	1065.1	830	2363.9	2101.9	1443.2	1443.2
747.517	H76 C40 O10 P1	-1.11ppm	PG [34:1]	31234.9	29325.1	30698.6	19776.2	21244.8	24405.8	16767.5	17573.2	16564.8	15576.4	16988.3	5217.3	7410.1	21919.4	8275.7	9192.4	20512.6	24795.2	3506.7	9057.7	9746.6	9880.6	5821.9	4901.4	9418.5	3553.8	4863.7	2617.4	3167.9	3453.7	4122.9	1993.1	1592.7	10920.9	15722.7	13197.1	12314.1	12898.5	8009.8	7372.2	4928.6	3182.4	14055	12013	8960.5	8960.5
759.518	H76 C41 O10 P1	-0.27ppm	PG [35:2]	128.4	129.8	127.5	87.2	84.2	98.1	69.3	61.4	60.5	63.7	59.6	29.3	33.6	71.4	62.6	73.6	70.3	80.6	37	35.6	40.6	43.1	27.5	28.8	88.5	37.8	43.6	27.9	41	42.9	40.8	28.2	16.4	93.9	88.1	83.1	79.1	71.4	48.7	52.4	38.7	26.4	90.8	87.8	55.7	55.7
761.535	H78 C41 O10 P1	0.91ppm	PG [35:1]	259.3	258.2	259.5	208.4	185.5	225.6	192.3	177	162.7	158.2	142.6	76.3	91.8	148.3	98.7	73.8	167.8	197.7	49.2	88.9	94.6	88.4	81.9	56.2	68.2	33.7	37.6	25.9	36.3	26.2	38.7	30.1	29.5	93.1	110.2	81.1	85.2	82.4	64.6	59.7	54.8	44.6	92.8	89.3	70.2	70.2
769.503	H74 C42 O10 P1	1.24ppm	PG [36:4]	2603.3	2967.7	3006.3	1423.8	1337.5	1818	1200.2	1194.1	1061.4	1020.9	939	387.5	444.7	1266.3	643.4	761.2	1277.4	1531.5	324.8	528.1	608.5	537.6	362.9	310.2	735.2	328.9	336.4	252.2	287.5	313.2	383.1	199.2	200.6	939.9	1149.4	1010.3	921.3	884.2	530.1	474.5	468.5	352.9	1103	982.1	672.7	672.7
771.519	H76 C42 O10 P1	0.68ppm	PG [36:3]	8484.4	8259.8	8919.7	4182.4	4122.7	5766.2	3234.7	3682.7	3063.1	2760.8	2588.3	804.8	910	2099.3	972.6	5832.8	2039.8	2758.5	1885	739.1	805.5	756.3	473	386.9	5456.8	1792.7	2156.3	1278.4	1515.3	1643.5	2057.2	1029.5	848.6	5080.7	7615.6	6001.8	5638	5738	2547.2	2260.2	1736.2	1303.3	5719.8	4631	3320.9	3320.9
773.533	H78 C42 O10 P1	-1.65ppm	PG [36:2]	32046.7	30535.4	32103.1	20425.4	21031.3	25636.3	16813.9	17590.5	16442.2	15361.8	16526.6	4501.2	6570.1	22798.9	7870.4	23041.3	20603.1	26823.7	10585.4	8354.5	8722.3	8880.9	4863.6	4093.6	23477	11236.3	14878.5	9051.3	10439	10322.1	12732	5594.6	4403.6	19508.7	29198.3	24917.6	22304	23332.8	14363.4	13326.5	8739	5661.2	26600.3	21987.2	17348.7	17348.7
793.501	H74 C44 O10 P1	-1.36ppm	PG [38:6]	1050.9	1212.3	1035.1	679.3	570.4	795.1	559.7	581.4	489.6	517.4	438.5	178.2	192.1	522.6	272.7	407.3	502.7	625.6	198.5	214.9	249.6	237.6	155.3	134.6	374.6	181.7	197.8	137.7	160.9	180.5	203.6	110.4	88.2	613.9	721.1	620.2	546.7	548.2	320.8	322.1	270.3	221.4	1002.3	844.9	625.6	625.6
795.518	H76 C44 O10 P1	-0.45ppm	PG [38:5]	3668	4113.5	3893.2	1889.1	1713.3	2193.3	1531.3	1522	1304.8	1240.5	1115.4	400.7	419.3	1750.4	771.5	1536.9	1659.3	2308.7	606.3	618.7	704.3	677.9	393.4	319.2	1486.2	573.8	648.7	431	536.1	551.1	672.8	380.3	326.2	1980.9	2502.6	2230.9	1924.4	1816.4	923.7	902.8	780.2	580.4	3790.1	3026	2110.5	2110.5
797.536	H78 C44 O10 P1	2.21ppm	PG [38:4]	1849.6	1869.4	1801.3	1059.5	972.3	1211.6	903.4	889.2	814.7	826.1	694.5	275.2	307.3	469.8	303.2	368.1	492.6	489.3	187.3	196.8	223	211.3	165.7	127.4	393.5	170.9	210.5	124.3	153.9	147.6	198.5	130.6	124.5	406.7	388.7	380.1	347.3	333.7	257.4	237.6	189.1	170.1	439	477	387	387
817.503	H74 C46 O10 P1	1.06ppm	PG [40:8]	232.1	305.8	258.2	177.2	149.5	186.2	140.8	164	150.8	135.4	126.3	43.1	45.9	102.2	47.8	156.9	92.5	109.3	74.5	29.6	36.7	38.4	23.2	15.4	141.5	58	64.8	48.5	53.3	64.3	88.8	39.5	30.8	175.3	196.9	170.2	162.6	147.4	86.2	87.1	84.2	55.4	382.4	341.7	245.7	245.7
819.517	H76 C46 O10 P1	-1.57ppm	PG [40:7]	1829.1	2186.1	1900.7	1164.6	918.7	1245	904.3	960	833.6	784.6	714.5	278.3	238.9	990	452.7	906.1	929	1173.5	419.9	380.2	398.7	389.4	224.1	187.4	896.1	397.9	425.8	280.4	359.5	361.4	443.4	227.6	196.6	954.6	1220	1154.1	998.5	918.7	489.4	510.6	416.6	302.2	3120.7	2600.3	1962.4	1962.4
819.614	H88 C45 O10 P1	2.39ppm	PG [39:0]	34.8	35	24	63.7	57.7	74	88.4	67.3	57.8	74	77.9	96.1	99.2	48.6	51.7	60.9	71.6	92.7	59.7	65.4	80.2	73.3	108.6	91	63.8	48.7	57.8	39.5	63	61.3	72.1	79.3	61.3	58.2	57.8	74.7	54.9	59.6	71.9	125	69.5	79.6	45.3	43.9	49.1	49.1
821.534	H78 C46 O10 P1	-0.29ppm	PG [40:6]	870.8	1002.2	916.4	524.2	478.6	653.2	507	516.4	430.1	431.8	366.5	153.9	167.6	513.5	302.7	794.9	545.6	642.2	325.3	227.2	272.7	252.1	163.5	141.1	739.3	292.9	367.1	243.8	294.1	330.9	371.1	191.2	193.4	410.5	419.8	402.5	330	336.6	221.2	196.7	174.3	150.9	832.8	676.7	546.5	546.5
845.63	H90 C47 O10 P1	2.50ppm	PG [41:1]	78.8	58.8	62.7	132.4	119	149.1	168.5	134	117.3	139.4	165.2	187.3	191.5	128.3	120.1	168.5	181.5	231.7	154.9	159.8	213.7	174.5	300.6	219.8	172.6	119.2	155.2	128.3	173.8	168.5	204.5	240.9	194.2	139.6	124.8	186.5	131.7	132.2	190.7	181.2	151.9	197.9	129.4	102.2	125.5	125.5
		Sum	PG (17 species)	94519.9	92600.5	95272.6	57189.5	58414.3	71340.8	47607.8	49996.3	45592	43115.1	44727	14163.6	18860.4	56993.2	22707.3	45928.6	53479.1	66801.6	19551.8	22692	24335.2	24284	14673.2	12213.2	45966.4	19900.7	25761.9	15563.8	18311.3	18785.9	22888.7	11084.1	8950.3	45354.9	64348.7	54592.6	49622.6	51037.5	30377.5	28314.5	19960.9	13811.9	60982.4	51218.1	38782.8	38782.8
833.517	H78 C43 O13 P1	-1.67ppm	PI [34:2]	518.3	588	525.2	422.5	380.3	537.9	385	373	320.5	361.7	344	180.1	200	286.9	148.2	771.5	274.9	320.7	407.1	154.8	165.6	170.6	110.6	101.4	740.6	379.2	450.1	272.6	386.2	423.1	473.3	296	223.8	292.3	349.9	328.6	360.7	336.2	213	219.9	177	130	305.3	298.1	224.6	224.6
835.535	H80 C43 O13 P1	0.54ppm	PI [34:1]	4997.6	4359.1	4571	3006.7	3598.8	4345.9	2829.5	3098.7	2456.4	2251.2	2216.2	1007	1370.1	3333.4	1110.9	8588.6	3336.2	4473.7	3402.3	1430.8	1511.1	1431	1074.9	860.2	8585.1	3426.7	4861.2	2495.9	3357.6	3967.4	4278.7	2126.2	1486.3	1355	1502	1495.5	1514.6	1638.8	1050.4	899.8	714.7	525.9	2379.8	2199.4	1583.7	1583.7
855.505	H76 C45 O13 P1	2.04ppm	PI [36:5]	24.5	30.7	23.1	32.4	35	38.6	40.4	36.9	29	40.7	52.1	63	62.6	34.3	36.6	22.1	38.5	35.9	36.2	82.6	70.6	69.7	69.9	51.4	18.6	20	25.4	47.4	36.2	35.5	34.9	72.3	39.9	34.5	17.1	32.3	31.6	32.4	66.8	77	55.6	88.7	28.8	22.1	30.7	30.7
857.518	H78 C45 O13 P1	-0.11ppm	PI [36:4]	955.4	1110.7	970.9	721.3	716.4	933.4	655.8	683.6	589.1	643.5	587.3	302.3	349.9	607.6	299.1	469.9	624.7	753	246.2	328	357.7	326.6	259.6	207.2	475.1	245.5	290.4	186.2	220	256	259.2	182.8	140.7	368.7	427.7	365.1	385.7	368.8	278.4	241.4	208.1	150.8	434.1	420	287.1	287.1
859.536	H80 C45 O13 P1	1.87ppm	PI [36:3]	563.6	594.9	528.7	394.4	444	578.5	406.9	394.7	344.2	354.7	331	192.4	229	134.4	73	583.7	105.1	120	313.9	92.8	71.1	71.6	74.7	55.6	626.9	284.1	380	215.7	307.7	334.9	325.1	251.3	198.3	368.2	447.3	354.6	370.2	364	278.2	252	219.8	180.5	286.1	290.3	227.4	227.4
861.549	H82 C45 O13 P1	-1.23ppm	PI [36:2]	7345.5	6172	6410.2	3996.9	4568.4	6050.6	3784.4	3809.7	3074.4	3227.5	3123.2	1303	1753.8	2210.3	927.1	12288.4	2303.9	3258	4920.8	1105.8	1247.3	1170.7	919.8	697.3	12391	5473.5	7659.6	3646.4	5398.4	5629.5	6410.4	3133	2141.7	3766.9	4729.5	4438.1	4671.1	4702.4	2779.3	2380.4	1670.2	1268.8	5160.6	4623	3491.2	3491.2
863.566	H84 C45 O13 P1	0.57ppm	PI [36:1]	4384.4	2761.5	3081.6	2450.2	2986	3759.6	2428.3	2154	1885.1	1909.7	2047.1	940	1365	2016.1	936.8	8109	2111	3236.6	2994.5	1047.9	1210.5	1070.5	978.4	746.1	8260.7	3520.1	5340.2	2335.5	3477.7	3777.4	4014.8	2250.5	1530.6	1424.8	1510.2	1492.3	1378.6	1323.7	1058.4	987.9	803.6	589.9	4887.5	4177.7	3551	3551
881.519	H78 C47 O13 P1	0.06ppm	PI [38:6]	314.5	349.1	317.2	240.4	248	332.9	232.3	243.4	212.5	216.9	220.6	125.8	138	167.1	72.4	99.2	170.5	220.4	53.7	96.5	114	96.7	82.1	65.3	87.5	46.2	60.2	40.2	44.1	37.2	42.7	52.4	31.6	135.5	125.1	105.5	105.4	117.7	79.1	88.1	75	60.5	178.8	161.1	131.5	131.5
883.535	H80 C47 O13 P1	1.27ppm	PI [38:5]	1679.9	1748.8	1590.8	1086.2	1145.1	1507.2	1028.9	1095	884.9	977.4	902.9	460.4	532.4	1072.3	530.3	762.3	1186.4	1502.9	378.8	610.7	673.4	633.4	508.7	408.3	714.1	388.1	451.5	279.8	363	413.4	414.3	302.4	249.5	608.8	745.3	591.9	632.7	629.3	496.6	417.1	366.2	289.9	754.6	657.2	543.8	543.8
885.549	H82 C47 O13 P1	-1.47ppm	PI [38:4]	38196.6	30420.4	34645.4	23195.2	27751.3	33180.9	20575.8	21639.4	19285.5	19439.9	21642.9	6974.1	11062.2	22218.5	5147.4	14940.5	19823.8	27960.9	6166	8250	9336.4	9063	6200.9	4735.4	15336.6	7182.5	10278.2	4871.4	7074.1	7120.6	7972.5	4097.3	2654.6	11649	17123	14943.8	15028.8	15910.8	9935.5	8181.3	5103.2	3475.3	12550.1	10424.3	8311.3	8311.3
909.548	H82 C49 O13 P1	-1.61ppm	PI [40:6]	445.2	450.2	397.7	357.9	343.7	427.5	334.1	342	246.5	311.5	294.2	163.1	166	191.8	72.8	121.2	187.3	226.1	63.2	116.3	117.7	102.9	83.4	65.4	123.9	66.3	92.1	39	69	73	67.4	44.4	39.5	141.2	148.8	130.4	162.2	137.4	98.6	89.2	85.8	51.8	327.6	290.9	247.8	247.8
		Sum	PI (11 species)	59425.5	48585.4	53061.8	35904.1	42217	51693	32701.4	33870.4	29328.1	29734.7	31761.5	11711.2	17229	32272.7	9354.6	46756.4	30162.3	42108.2	18982.7	13316.2	14875.4	14206.7	10363	7993.6	47360.1	21032.2	29888.9	14430.1	20734	22068	24293.3	12808.6	8736.5	20144.9	27125.9	24278.1	24641.6	25561.5	16334.3	13834.1	9479.2	6812.1	27293.3	23564.1	18630.1	18630.1
760.512	H75 C40 N1 O10 P1	-2.02ppm	PS [34:1]	513.9	555	552	461.7	481.6	629.8	513.5	478.7	408.8	373.4	380.4	241.7	286.2	1007.4	410.5	660.4	990	1249.5	274.2	577.4	640.7	569.3	543	432.5	683.3	407.7	478.8	279.8	359.6	356.7	377.4	285.3	221.2	586.3	568	632	753.9	793.4	462.8	401	346.6	339	750.2	711.4	532.6	532.6
784.512	H75 C42 N1 O10 P1	-1.60ppm	PS [36:3]	190.4	244.6	208.6	170.7	169.6	218	167.2	172.4	145.1	136.7	128	81	91.4	98.9	47.2	139	94.1	104.9	53.2	52.7	58	50.7	48.2	32.1	120.2	75.3	103.4	42.6	59.2	64.8	75.5	54.7	34.9	104.1	116	103.2	143.5	117.2	70	79.3	65.8	56	111.2	93.9	73.8	73.8
786.528	H77 C42 N1 O10 P1	-1.00ppm	PS [36:2]	2713.1	2662	2746.6	1875.3	2078.8	2883.4	2016.6	2008.6	1615.7	1506.3	1401.7	798.4	996.5	1489.7	544.9	1294.8	1466.4	1894.8	490.4	684.5	796.6	724.4	656.7	543.2	1299.5	698.1	844.5	459.8	607.2	634.6	650.8	465.1	377.5	972.5	961.5	1098.3	1295.3	1389.4	731.2	643.5	532.1	472.7	1132.8	1060.2	770.3	770.3
788.543	H79 C42 N1 O10 P1	-2.43ppm	PS [36:1]	26045.2	22161	25275.1	19438.8	22008.2	27465.4	19466.1	19372.2	17541.3	15684.8	17148.3	7657.8	11413.3	23123.9	5467.7	14519.2	20669.1	27031.7	5348.6	9918	11146.2	10621.6	8445.9	7215.4	16024.2	9099.8	12678.2	5697.3	8354	7934.3	8423.5	4827.7	3503.2	11520.3	14472.4	16211.6	18102.3	19786.1	11103.6	8783.3	5856.9	4329.3	15676.6	13501.9	10934.4	10934.4
810.529	H77 C44 N1 O10 P1	-0.51ppm	PS [38:4]	3831.1	3943.3	3778.2	2650.2	2874.2	3687.9	2748	3024.2	2283.7	1929	1777	1063.6	1307.4	2147.5	654.9	940.9	1977.1	2617.1	366.3	857.3	1031.8	914.1	884.1	714.6	934.5	504.9	602.5	340.3	492.7	487.1	496.6	376	291.8	1131.4	1199.9	1302.7	1517.8	1507.2	836	689.4	584.7	552	1403.5	1209.3	923.6	923.6
812.546	H79 C44 N1 O10 P1	1.95ppm	PS [38:3]	1487.7	1413.5	1434.9	1241.4	1206.3	1572.5	1357.5	1294.6	1019	989.3	889.8	606.9	751.5	298	168.1	412.6	307.9	327.8	193	213.8	235.6	208.7	202	172	468	265.5	311.5	165.4	252.7	253.9	258.1	198.4	161.1	199.1	182	211.6	214.4	249.1	181.2	139.5	127.6	120.4	274.3	262	204.6	204.6
816.575	H83 C44 N1 O10 P1	-1.01ppm	PS [38:1]	283.8	311.3	274.1	227.6	200.2	278.8	238.3	220.9	195.2	173.5	179.1	112.7	128.7	291.2	138.7	206.8	273	306.2	102.6	168.2	212.3	186.6	152.9	138.6	232.2	141.6	171.2	115.6	150.6	151.2	178.6	104	83.4	201.2	249.9	187.9	226.9	220.8	175.8	152	142.8	94.6	265.4	264.3	231.8	231.8
838.561	H81 C46 N1 O10 P1	0.63ppm	PS [40:4]	502.2	518.7	505.7	433.5	409.8	556.1	460.6	425.6	393.3	325.7	316.5	238.6	287.1	687.7	305	327.7	696.2	868	133.1	348.7	427.9	389.4	392.7	335.3	322.8	202.9	258.6	123.7	194.4	174.4	182.2	144.1	126	205.3	214.4	228.1	250.6	264.5	168.4	134.5	112.1	113.8	245.7	226.6	188.1	188.1
842.59	H85 C46 N1 O10 P1	-1.60ppm	PS [40:2]	255.1	268.3	264.3	188.6	176.4	239.4	196.6	182.1	162.6	148.7	136.3	94.2	118.1	378.4	168	244.8	385	440	117	199	248.5	204.4	218.3	182.5	301.7	156	201.8	97.5	155.5	153.1	150.1	123.6	94.7	184	205.3	201.3	234.7	222.7	145.6	133.2	112.1	95.8	247.8	221.5	200.6	200.6
844.609	H87 C46 N1 O10 P1	1.63ppm	PS [40:1]	170.2	149.8	162.3	130.3	135	180.9	147.3	126.3	107.5	87.3	100.9	85.1	84.7	173.8	81	109.7	180.6	234.2	44.8	109.3	125	115.5	144.5	93.8	129.9	76.7	86.9	55	56.7	63.7	69.1	58.2	51.6	101.1	128.5	105.6	113.3	125.8	86.9	67.5	56.8	51.2	155.4	153.7	125.4	125.4
		Sum	PS (10 species)	35992.7	32227.5	35201.8	26818.1	29740.1	37712.2	27311.7	27305.6	23872.2	21354.7	22458	10980	15464.9	29696.5	7986	18855.9	27039.4	35074.2	7123.2	13128.9	14922.6	13984.7	11688.3	9860	20516.3	11628.5	15737.4	7377	10682.6	10273.8	10861.9	6637.1	4945.4	15205.3	18297.9	20282.3	22852.7	24676.2	13961.5	11223.2	7937.5	6224.8	20262.9	17704.8	14185.2	14185.2
743.501	H72 C45 O6 Cl1	-2.29ppm	TAG [42:7]	66.6	56.5	52.5	116	90.6	100.6	131.3	100.6	95.7	140.3	131.6	171.3	161.8	39.1	43	76.4	38.9	58.5	78.7	53.8	74.4	69.8	110.7	73.7	67	59.7	68	64.5	56.3	75.9	82.2	107	86.7	84.8	57.8	77.2	56.9	60.2	92.3	103.7	102	139.4	55.8	51.9	52.6	52.6
771.532	H76 C47 O6 Cl1	-1.58ppm	TAG [44:7]	23.1	49.3	40.7	277.1	264.7	306.4	488	306.9	246.5	449	419.9	873.3	1040.2	118	343.7	180.5	329.8	439.1	248.8	428.8	518.7	480.5	885.6	735	178.9	153.7	125.9	214.7	254.6	325.1	272.2	637.7	454.1	370.8	73.3	197.9	123.7	145.1	409.1	488.1	456	710.9	204.4	200.3	328.8	328.8
797.549	H78 C49 O6 Cl1	-0.21ppm	TAG [46:8]	67.3	88	80.8	196.3	133.9	147.1	285	211	157.9	278.4	204.7	475.8	510.2	130.7	295.9	187.2	308.3	342	239	365	465.5	371	684.5	552.7	209.4	152.2	151.5	191.7	200.5	287.7	267.9	451.6	315.9	197	129.2	146.4	142.7	148.5	256.7	264.3	253.9	401.4	156.9	151.2	211.8	211.8
		Sum	TAG (3 species)	157	193.8	174	589.4	489.2	554.1	904.3	618.5	500.1	867.7	756.2	1520.4	1712.2	287.8	682.6	444.1	677	839.6	566.5	847.6	1058.6	921.3	1680.8	1361.4	455.3	365.6	345.4	470.9	511.4	688.7	622.3	1196.3	856.7	652.6	260.3	421.5	323.3	353.8	758.1	856.1	811.9	1251.7	417.1	403.4	593.2	593.2
[truncated: 4 more columns]

## Sheet: Mean values normalized
Normalized to lipid class mean at 0.5 mM
Sample ID	Cl-conc	Cer (12 species)	DAG (9 species)	LPC-IS	PC (19 species)	PC-IS	PE (9 species)	PE-IS	PG (17 species)	PI (11 species)	PS (10 species)	TAG (3 species)
26417	0.01	38.13	49.5644	67.4213	50.2242	49.182	84.2052	100.337	572.432	410.678	272.209	9.71354
26417	0.01	18.629	37.1934	76.2795	32.9249	38.007	70.5079	85.4471	560.807	335.764	243.733	11.9903
26417	0.01	25.7355	40.976	79.252	37.9525	39.6653	63.4905	86.925	576.99	366.7	266.228	10.7653
26418	0.01	48.8062	65.8567	79.6926	64.0019	55.4119	58.2514	92.9291	423.956	351.62	275.627	18.9205
26418	0.01	32.7942	39.163	53.1875	39.2109	48.5604	61.768	62.4861	168.913	101.921	74.1219	44.8754
26418	0.01	137.073	65.0893	71.278	90.9134	63.2794	115.669	75.1145	341.649	509.423	175.011	29.196
26419	0.01	62.999	88.638	130.893	107.284	88.5031	105.831	115.172	458.875	439.637	354.264	44.3546
26420	0.01	103.633	131.473	68.3794	88.4768	84.043	82.5706	87.7545	328.376	295.722	244.27	52.1371
26420	0.01	104.135	115.359	82.738	102.775	71.9217	99.4913	111.979	465.893	398.202	293.952	20.7957
26421	0.01	49.2952	90.4088	100.261	88.4306	77.1303	93.264	102.405	409.759	355.738	245.691	37.1019
26421	0.01	51.2686	91.8239	78.7562	66.3289	57.1127	80.5957	83.7703	344.15	307.132	214.674	35.8833
26417	0.05	57.3179	92.3635	95.9449	86.8724	77.7769	98.1752	109.144	346.351	248.126	202.822	36.466
26417	0.05	57.6558	83.6387	89.7244	81.87	66.9007	71.1225	75.2023	353.769	291.753	224.921	30.2667
26417	0.05	65.376	93.1448	123.169	102.214	90.5954	93.4286	103.644	432.054	357.24	285.213	34.282
26418	0.05	63.6528	87.8255	96.778	98.5664	88.0523	79.494	92.235	397.815	328.626	250.966	44.5073
26418	0.05	74.3281	99.4636	111.656	130.874	105.327	100.7	125.445	496.917	458.78	325.54	55.1969
26418	0.05	132.659	78.5818	44.5561	72.4658	55.7968	87.6033	60.269	145.44	206.822	66.1138	37.2428
26419	0.05	55.2322	81.9213	67.3027	68.312	55.53	59.4936	67.7755	198.665	195.239	200.794	35.6162
26419	0.05	71.7185	103.65	86.1405	94.4067	73.948	68.8312	78.4206	257.177	277.454	271.744	33.6483
26420	0.05	118.616	151.453	65.6168	124.06	83.9918	83.9762	96.1243	395.258	356.397	325.831	33.6742
26420	0.05	145.001	184.706	83.6002	91.0647	58.7904	62.2268	70.7015	359.274	361.733	367.123	25.8289
26420	0.05	141.236	186.847	87.3834	97.5359	62.1148	60.8766	80.6921	369.518	375.237	396.418	28.2656
26421	0.05	65.3884	108.086	77.9492	86.8784	78.5211	76.0636	85.8072	295.605	253.38	184.031	38.1783
26421	0.05	80.4133	127.74	78.8512	84.8013	75.1056	74.5412	81.9827	260.593	242.823	171.998	52.7664
26417	0.1	79.5076	136.031	79.5866	95.0604	88.3693	102.111	107.958	288.322	225.993	206.556	55.9488
26417	0.1	64.5689	107.562	102.5	92.0567	73.6087	87.2139	92.8869	302.788	234.072	206.509	38.2664
26417	0.1	56.7239	91.6318	79.8819	80.3075	69.6497	73.2994	79.2842	276.114	202.681	180.543	30.941
26418	0.1	92.58	133.568	76.9337	74.8778	64.2956	67.7403	63.9514	168.799	145.084	121.856	55.7228
26419	0.1	109.895	137.186	58.0399	81.0244	74.155	62.947	67.8045	155.371	133.952	127.382	45.8743
26419	0.1	91.3101	145.912	64.4579	97.7167	87.6293	76.3621	81.4579	182.799	192.471	184.461	49.8198
26420	0.1	136.387	189.229	59.4404	116.25	86.5235	76.1871	83.7535	219.937	239.784	224.288	60.5656
26421	0.1	87.352	153.407	84.7615	74.5802	71.7782	69.9511	74.0195	181.979	148.955	125.322	58.7351
26421	0.1	74.2678	108.88	90.9328	95.096	83.662	98.5459	104.962	255.201	184.892	164.405	59.5801
26417	0.25	89.5367	169.721	100.138	102.096	86.6512	94.7998	102.689	261.114	205.491	161.503	53.6843
26417	0.25	91.5237	164.859	98.4646	112.141	91.3872	93.6135	99.8241	270.876	219.497	169.847	46.7859
26418	0.25	100.699	175.402	75.3966	94.8553	93.8414	85.5864	88.8418	181.022	162.071	138.504	69.5944
26418	0.25	102.148	149.156	68.6767	87.2847	77.6751	75.4203	81.0141	180.642	154.786	129.799	60.568
26419	0.25	114.335	158.111	89.7138	110.861	98.0915	82.3138	88.4437	187.536	204.854	177.402	67.0921
26419	0.25	117.49	170.272	84.6487	113.81	92.1591	86.2646	84.4663	228.494	225.511	187.557	60.6235
26420	0.25	153.467	225.989	64.297	123.571	98.0821	88.1242	96.7899	205.001	203.081	180.298	68.395
26420	0.25	151.118	226.48	59.81	82.8552	75.7704	72.7965	74.4363	144.52	139.152	127.514	64.8638
26421	0.25	113.902	205.286	77.3558	91.35	86.9542	80.8961	83.7161	172.075	153.732	118.863	72.2647
26417	0.5	93.2708	101.95	99.685	87.0566	94.7038	94.0664	95.8025	85.7776	80.9338	83.0406	94.0667
26417	0.5	106.729	98.0498	100.315	112.943	105.296	105.934	104.197	114.222	119.066	116.959	105.933
26418	0.5	86.3461	93.4172	110.513	106.875	111.101	109.983	107.052	109.15	112.908	108.485	110.499
26418	0.5	113.654	106.583	89.4866	93.1255	88.8992	90.017	92.9484	90.8504	87.0924	91.5153	89.501
26419	0.5	103.034	97.3257	116.67	117.824	118.096	116.802	115.548	110.651	118.9	114.606	116.542
26419	0.5	96.9661	102.674	83.3304	82.1762	81.9039	83.1982	84.4518	89.3493	81.0996	85.3943	83.4584
26420	0.5	100	100	100	100	100	100	100	100	100	100	100
26421	0.5	100	100	100	100	100	100	100	100	100	100	100
