# Supplementary material for: Lipidomes of lung cancer and tumour-free lung tissues reveal distinct molecular signatures for cancer differentiation, age, inflammation, and pulmonary emphysema
Source: Sci Rep. 2017 Sep 11;7:11087. doi: 10.1038/s41598-017-11339-1 (PMC5594029; doi:10.1038/s41598-017-11339-1)
Supplement: Supplementary file 3 — Supplement 3 [file 41598_2017_11339_MOESM3_ESM.xls]

## Sheet: Data description
Lipidomes of lung cancer and tumour-free lung tissues reveal distinct molecular signatures for cancer differentiation, age, inflammation, and pulmonary emphysema
Lars F. Eggers1, Julia Müller2, Chakravarthy Marella1, Verena Scholz1, Henrik Watz3,4, Christian Kugler5, Klaus F. Rabe4,5, Torsten Goldmann2,4,# & Dominik Schwudke1,4,#,*
1Research Center Borstel, Bioanalytical Chemistry, Parkallee 1-40, 23845 Borstel, Germany.
2Pathology of the University Hospital of Lübeck and the Research Center Borstel, Location Borstel, Clinical and Experimental Pathology, 23845 Borstel, Germany.
3Pulmonary Research Institute at LungenClinic Großhansdorf, Wöhrendamm 80, 22927 Großhansdorf, Germany.
4Airway Research Center North, German Center for Lung Research, Wöhrendamm 80, 22927 Großhansdorf, Germany.
5LungenClinic Großhansdorf, Wöhrendamm 80, 22927 Großhansdorf, Germany.
#Shared senior authorship.
*Corresponding author: dschwudke@fz-borstel.de
Supplement 3: Input data

## Sheet: Database_Input
PARAMETER	polarity of quantifier	found in both ion modes	Figs. 1, S3 - LUX score	Fig. 2, S4, S5 - Filter 90 % present	Fig. 3a - Filter 100% present	Fig. 3a- Differeniation alveolar vs tumour	Fig. 3b, 4, S7 - only tumor samples, Filter 100 % present	Fig 3b/c - Differeniation ADC vs SCC	Fig. 5, S8 only alveolar tissues, Filter 100% present	ID6_A	ID17_A	ID11_A	ID15_A	ID2_A	ID4_A	ID12_A	ID18_A	ID19_A	ID24_A	ID52_A	ID53_A	ID22_A	ID29_A	ID39_A	ID43_A	ID50_A	ID61_A	ID64_A	ID66_A	ID67_A	ID6_T	ID31_T	ID30_T	ID32_T	ID2_T	ID4_T	ID12_T	ID18_T	ID19_T	ID24_T	ID53_T	ID22_T	ID29_T	ID39_T	ID43_T	ID50_T	ID61_T	ID64_T	ID66_T
Tissue ID										ID6_A	ID17_A	ID11_A	ID15_A	ID2_A	ID4_A	ID12_A	ID18_A	ID19_A	ID24_A	ID52_A	ID53_A	ID22_A	ID29_A	ID39_A	ID43_A	ID50_A	ID61_A	ID64_A	ID66_A	ID67_A	ID6_T	ID31_T	ID30_T	ID32_T	ID2_T	ID4_T	ID12_T	ID18_T	ID19_T	ID24_T	ID53_T	ID22_T	ID29_T	ID39_T	ID43_T	ID50_T	ID61_T	ID64_T	ID66_T
Patient ID										6	17	11	15	2	4	12	18	19	24	52	53	22	29	39	43	50	61	64	66	67	6	31	30	32	2	4	12	18	19	24	53	22	29	39	43	50	61	64	66
gender										male	male	male	male	male	male	male	female	female	male	female	male	male	male	male	male	male	male	female	male	female	male	male	male	male	male	male	male	female	female	male	male	male	male	male	male	male	male	female	male
Age										71	69	49	45	71	67	70	48	54	55	44	48	57	59	60	60	63	70	52	63	52	71	68	53	46	71	67	70	48	54	55	48	57	59	60	60	63	70	52	63
BMI										27.8			40	35	25.1	24.4	32	28	25.5	27	29	25	29	25.1	22.6	24.9	18.3	27	28.4	29.7	27.8	32.5	26.5	23.1	35	25.1	24.4	32	28	25.5	29	25	29	25.1	22.6	24.9	18.3	27	28.4
pack years										50			70	65	100	50	50	35	40	10	30	25	40	40	30	47	60	35	45	50	50	125	30	30	65	100	50	50	35	40	30	25	40	40	30	47	60	35	45
GOLD stage										1	2		2	1	1	2	0	1	0		0	1	0	2	1	1	2	1	1	2	1	2	3	1	1	1	2	0	1	0	0	1	0	2	1	1	2	1	1
Tissue category										Tumour-free	Tumour-free	Tumour-free	Tumour-free	Tumour-free	Tumour-free	Tumour-free	Tumour-free	Tumour-free	Tumour-free	Tumour-free	Tumour-free	Tumour-free	Tumour-free	Tumour-free	Tumour-free	Tumour-free	Tumour-free	Tumour-free	Tumour-free	Tumour-free	Tumour	Tumour	Tumour	Tumour	Tumour	Tumour	Tumour	Tumour	Tumour	Tumour	Tumour	Tumour	Tumour	Tumour	Tumour	Tumour	Tumour	Tumour	Tumour
Cancer diagnosis										squamous-cell	squamous-cell	adeno	squamous-cell	squamous-cell	squamous-cell	squamous-cell	squamous-cell	other	adeno	other	adeno	squamous-cell	squamous-cell	squamous-cell	other	squamous-cell	adeno	adeno	adeno	adeno	squamous-cell	squamous-cell	adeno	adeno	squamous-cell	squamous-cell	squamous-cell	squamous-cell	other	adeno	adeno	squamous-cell	squamous-cell	squamous-cell	other	squamous-cell	adeno	adeno	adeno
Tissue wet weight [mg]										557	482	93	147	228	234	260	307	119	83	303	55	187	248	219	142	227	340	128	108	119	265	244	163	74	500	332	72	307	98	102	73	141	123	219	168	346	301	264	180
Hb										12.9428	35.6664	9.72025	13.5622	10.2674	18.5553	7.57529	35.9168	7.7403	26.7635	10.8891	12.2783	8.05446	9.53121	18.0643	9.72582	5.59265	40.4775	11.3242	6.38506	13.9038	1.5256	2.65826	2.49729	6.19981	8.16793	11.1745	2.35083	11.9041	3.90572	3.53038	2.88358	4.04642	4.65688	3.71759	2.37287	2.42064	5.58125	7.91659	1.00082
emphysema stage										5	5	4	3	5	3	4	4	1	2	3	3	3	3	2	4	3	4	3	3	3
alveolar macrophages										3	1	2	2	2	1	1	2	2	3	1	1	2	2	1	1	2	2	1	2	1
fibrosis										2	2	1	1	2	1	2	2	3	2	2	1	1	2	1	2	2	1	1	1	2
inflammation score										2	2	1	1	1	1	1	1	1	3	1	1	2	2	1	2	2	1	1	1	1	2	2	3	1	2	3	2	2	1	0	2	3	2	3	1	3	2	3	2
necrosis																															20	30	20	0	0	20	0	30	70	100	10	0	10	10	10	30	10	0	10
tumour																															40	30	30	20	60	30	50	40	20	0	20	10	80	50	80	40	20	10	40
stroma																															40	40	50	80	40	50	50	30	10	0	70	90	10	40	10	30	70	90	50
Cholesterol	+ (QTOF)		X	X	X		X		X	10.7784	23.1589	12.6748	12.1281	26.4788	10.2816	24.0543	15.2251	10.2968	9.93186	13.782	9.41234	26.0151	6.24952	23.3962	9.3925	16.4866	21.5899	12.3276	12.9771	18.68	21.0957	35.1334	23.6234	21.1898	11.086	32.5007	42.8775	16.5138	57.531	60.6691	16.9895	11.467	25.7338	22.4381	21.9058	26.6742	30.61	41.626	20.3286
CE [14:0]	+		X																								0.0058732									0.00934842	0.0261289	0.0164865	0.0274754	0.0228851	0.0291734	0.0325726	0.0161042		0.0194094	0.0218864	0.0307494	0.0182069	0.0126801
CE [15:0]	+		X																																		0.010986	0.00767155	0.00685507	0.00561342		0.0173358	0.00688938			0.00915455		0.00530023
CE [16:0]	+		X	X			X			0.0267751	0.13682	0.0266992		0.0228587	0.0718431	0.105892	0.0199656	0.0216692	0.0601859	0.053045	0.0278388	0.056051	0.0756287	0.0275176	0.0685949	0.0299718	0.0962736	0.0402958	0.018656	0.0473851	0.19319	0.161757	0.0492399	0.159718	0.100256	0.167197	0.26781	0.246299	0.237001	0.167672	0.558566	0.567287	0.323394	0.099228	0.398991	0.247761	0.300725	0.242687	0.228113
CE [16:1]	+		X								0.0497471				0.0381605	0.050665		0.0131386	0.0553348	0.029639	0.0229287	0.0303932	0.0286121	0.0123374	0.0134238		0.0348249	0.0190433		0.0586329	0.099717	0.0633961			0.045454	0.0781001	0.116529	0.124695	0.0896421	0.162016	0.261316	0.241091	0.152491	0.03049	0.0595288	0.111321	0.165324	0.0792714	0.0751221
CE [17:0]	+		X																																0.0182182		0.0210108	0.0186197	0.0153853	0.01063	0.0170014	0.0258602	0.0208369		0.0292832	0.0148483	0.0202584	0.00924524	0.0108994
CE [17:1]	+		X																																		0.0138493	0.012284	0.00773213	0.00682357	0.0142564	0.0223087	0.0106125		0.00855364	0.00952764		0.0080965
CE [18:0]	+		X																													0.119338							0.0971444				0.0485035		0.442855		0.0582658	0.0308288	0.0816582
CE [18:1]	+		X	X	X	X	X		X	0.101798	0.462159	0.126981	0.0453667	0.053102	0.178586	0.277004	0.0565732	0.0693211	0.247313	0.17517	0.104497	0.195396	0.199436	0.0778679	0.187187	0.072897	0.241653	0.133034	0.0496379	0.177244	1.15521	0.988266	0.343689	0.81307	0.779217	0.506446	1.24808	1.56083	1.00422	0.67344	2.02777	1.50701	1.39523	0.422176	1.5045	0.946587	1.0479	0.758309	0.819257
CE [18:2]	+		X	X	X		X		X	0.143842	1.14094	0.296646	0.178127	0.148466	0.471904	0.221405	0.221843	0.235782	0.561846	0.466305	0.208654	0.34809	0.566127	0.217582	0.596797	0.177658	0.980407	0.602502	0.152927	0.439374	0.60411	0.347661	0.220844	1.05702	0.334079	0.496036	0.447125	1.03794	1.11711	1.04022	0.805438	1.27733	0.552854	0.342488	0.497584	0.422881	0.688611	1.55976	0.796422
CE [19:1]	+		X																																0.0144668		0.0138987	0.0134861	0.0125757	0.00730244			0.0128852	0.00766452	0.00977504	0.0151671		0.0096617	0.0114753
CE [19:2]	+																										0.00624054											0.00768176	0.00744688	0.00596543								0.0154038
CE [20:1]	+		X																													0.0407708			0.0358404		0.045699	0.0244108	0.0796359	0.0113364	0.040727	0.0179748	0.0369864	0.0243875	0.0724558	0.0238056	0.0319223	0.012704	0.0345851
CE [20:2]	+		X																													0.0679504			0.0409715	0.0146691	0.0538354	0.094636	0.110525	0.0239185	0.0936026	0.0818506	0.0678211	0.0173709	0.121735	0.0826873	0.0806096	0.0625625	0.0625994
CE [20:3]	+		X				X									0.0166153			0.0140726			0.0206743					0.0101036	0.0100413			0.228741	0.423068	0.0878424	0.19901	0.095253	0.0826266	0.182498	0.442875	0.803253	0.183908	0.434777	0.382349	0.364227	0.0493004	0.503495	0.293801	0.405537	0.307117	0.239592
CE [20:4]	+		X	X	X	X	X		X	0.0211406	0.185455	0.0409849	0.0213438	0.0152858	0.060434	0.0937157	0.0411972	0.0233817	0.0867656	0.108323	0.0415607	0.100081	0.0967511	0.0338732	0.0526548	0.025515	0.121726	0.0697985	0.0204408	0.0737191	0.768529	1.08662	0.0938919	0.477158	0.132147	0.170386	0.395382	0.812329	1.89214	0.65076	0.711555	0.765677	0.72362	0.134075	0.845001	0.288622	0.68822	0.820345	0.622158
CE [20:5]	+		X								0.034484								0.0148859			0.0167053			0.0280728		0.0118606	0.0131901		0.0133336		0.0307133				0.0142382	0.0356448	0.0632055	0.100136	0.0620937	0.0796361	0.178069	0.0755009	0.0108457	0.117902	0.0364585	0.0591732	0.0849645	0.0557548
CE [22:1]	+		X																													0.0287439			0.0136729		0.019348	0.0153517	0.0346	0.00870019	0.0156939		0.0169744		0.0323514	0.010915		0.0151802	0.0180466
CE [22:2]	+		X																																			0.0167527	0.0178951	0.00539425			0.0110174		0.0129242	0.00958567		0.0105205	0.00972543
CE [22:3]	+		X																													0.110511			0.0119783		0.0238278	0.0294774	0.088256	0.025511	0.0739302	0.0200566	0.0197757			0.030512	0.042494	0.015825	0.0174412
CE [22:4]	+		X																												0.217807	0.391011			0.0772801	0.0488476	0.174716	0.299745	0.438425	0.18756	0.187772	0.217158	0.176213	0.0279871	0.310857	0.131173	0.279244	0.181566	0.185644
CE [22:5]	+		X																													0.267347		0.06169	0.027495	0.0179163	0.101201	0.146781	0.316764	0.0724449	0.0842101	0.168649	0.114528	0.00868044	0.244375	0.0744055	0.153732	0.133178	0.061701
CE [22:6]	+		X																			0.0124911					0.00550168					0.0866882	0.0394899		0.0189032	0.0232558	0.0954087	0.0626652	0.190697	0.0426497	0.0315541	0.170349	0.056316	0.0179681	0.359271	0.0440962	0.0403023	0.0856218	0.143113
CE [24:1]	+		X																													0.0923195			0.0222144	0.010652	0.0358245	0.0346148	0.0585911	0.017682	0.048563	0.0337283	0.0451376		0.12806	0.043048	0.0398749	0.0729928	0.0646794
CE [24:2]	+		X																																		0.0208097	0.011304	0.0138239	0.00661674					0.0181664			0.0134031	0.00979465
CE [24:4]	+		X																																		0.0473908	0.0533189	0.019269	0.0152433	0.0302802	0.0377396	0.017653		0.0121622	0.0210408	0.0352089	0.0306978	0.0125646
Cer [32:1;0]	-		X							0.0144855				0.0254634	0.0233353	0.0306436	0.00981077	0.0157991				0.0205072	0.0152304	0.0293382	0.0254882	0.0191782	0.0230812				0.0229144		0.018134	0.0257998	0.0578976	0.0383734	0.0222875	0.0174121	0.0154462		0.0172534	0.024797	0.0129858	0.0232404	0.0383725	0.0203752	0.0217238	0.0255479	0.0511058
Cer [34:0;0]	-		X				X	X		0.0182673				0.0270493	0.01924	0.0216473				0.0352991		0.0255065	0.0174658	0.034163	0.0391642	0.0255561	0.0206773		0.0151114		0.0552865	0.0534257	0.0134176	0.0192157	0.197185	0.061356	0.167936	0.0304155	0.0192168	0.0381017	0.0297713	0.0298089	0.0192414	0.0525633	0.0612132	0.125364	0.012086	0.0239604	0.123799
Cer [34:1;0]	+		X	X						0.0146667	0.0178615			0.0249112	0.0207846	0.0253037	0.0185568	0.0321563	0.0355302	0.022033	0.0179427	0.0253884	0.0237513	0.0212996	0.0226906	0.0187899	0.00987868	0.00868728	0.013108	0.0117752			0.0950208	0.0539713	0.0567183	0.0193309	0.0829483	0.0380666	0.0114826	0.0257038	0.0166821	0.0301119	0.0185598	0.0311217	0.0278134	0.00922478	0.0279486	0.0132244	0.0504857
Cer [36:1;0]	-		X	X	X		X		X	0.0863387	0.0568534	0.0531379	0.0490721	0.102347	0.0908586	0.107415	0.0954158	0.342639	0.0567039	0.159068	0.0799044	0.130532	0.0780339	0.152001	0.124406	0.11913	0.0883234	0.0639046	0.0922017	0.0867107	0.125224	0.0783959	0.0151603	0.0576175	0.179259	0.175917	0.195218	0.12135	0.139438	0.0542535	0.0681935	0.0829025	0.038769	0.18109	0.134949	0.0364325	0.086457	0.0289789	0.216904
Cer [38:1;0]	-		X	X	X		X		X	0.0603063	0.033584	0.0322548	0.0187235	0.0464781	0.050604	0.0586595	0.0478728	0.122865	0.0283854	0.0906523	0.0406541	0.0884702	0.0433766	0.0971655	0.106423	0.0629212	0.0442578	0.0339799	0.0431128	0.044413	0.0370682	0.0518304	0.013446	0.0661661	0.0615501	0.102857	0.104044	0.0776303	0.0851851	0.0374756	0.055564	0.0489387	0.0266359	0.177169	0.0768513	0.0240714	0.0765725	0.0262602	0.0918913
Cer [39:1;0]	-		X													0.0132315		0.0240385				0.0134336	0.00837586	0.0154026	0.0165306									0.0456963	0.0126141	0.0167191			0.0190099	0.0128322				0.0152392	0.0212212		0.0166852		0.017902
Cer [40:1;0]	-		X	X	X		X		X	0.171001	0.117288	0.0977626	0.0740213	0.127388	0.153114	0.200849	0.140466	0.393849	0.128996	0.280586	0.144282	0.312386	0.138407	0.305515	0.413455	0.222374	0.126858	0.084774	0.156666	0.111119	0.171478	0.277232	0.106969	0.248728	0.153344	0.353112	0.335186	0.205919	0.259843	0.184127	0.158145	0.177123	0.132348	0.368231	0.546121	0.1396	0.251091	0.111237	0.382613
Cer [41:2;0]	-			X						0.029304	0.0160309	0.0180181		0.035237	0.0272852	0.0447528	0.0268559	0.0460642		0.0291623		0.0591269	0.022714	0.035066	0.0663979	0.0455451	0.0256349	0.0151783	0.0182101	0.0185688		0.0304042	0.0381445	0.136077	0.159544	0.0506166	0.030454	0.0188531	0.0376519	0.0313047	0.0300082	0.0326839	0.0130754	0.0344269	0.0413651	0.0547228	0.042966	0.021786	0.0416163
Cer [42:1;0]	-	X	X	X	X		X	X	X	0.351289	0.212831	0.19521	0.10061	0.117811	0.356079	0.232412	0.173581	0.435075	0.328275	0.477412	0.28131	0.525784	0.253148	0.533333	0.760413	0.458322	0.204803	0.164205	0.262486	0.202559	0.511782	0.600575	0.106411	0.409515	0.158522	0.846043	1.67976	0.369869	0.298623	0.259406	0.263018	0.367533	0.460255	0.562011	1.9298	1.24951	0.405897	0.384717	0.893414
Cer [42:2;0]	+		X							0.021481	0.0246724			0.0262503	0.0336501	0.0454253	0.0294221	0.0282819	0.0244158	0.0294935	0.0279248	0.0352023	0.0367872	0.0365735	0.0490923	0.0283955	0.0203994	0.0210359	0.0312275	0.0225673		0.0257718	0.0528891		0.0836597	0.0275561	0.0571002	0.0279488	0.0132439	0.0306089	0.0249143	0.0271473	0.0208439	0.0311853	0.0359591	0.0306802		0.0205261	0.0332368
Cer [42:3;0]	-		X	X	X		X		X	0.213192	0.114131	0.0717798	0.0376668	0.176677	0.137924	0.143097	0.178966	0.197544	0.0739089	0.132183	0.0998529	0.351598	0.135378	0.285066	0.338436	0.223158	0.113079	0.0892136	0.12528	0.0888511	0.10781	0.119345	0.140223	0.110043	0.27204	0.245935	0.0726085	0.104325	0.120191	0.0621806	0.115795	0.182898	0.0782987	0.175975	0.24744	0.311005	0.0992036	0.114743	0.206178
CL [70:7]	-		X	X					X	0.0266993	0.0190723	0.0504281	0.0282669	0.0324265	0.0420527	0.0302711	0.0234474	0.105049	0.051233	0.0582967	0.0634079	0.0487767	0.0165185	0.0340031	0.0348486	0.0345448	0.0402177	0.0512264	0.0416314	0.0517337		0.0343614	0.0344628	0.0365366	0.0353994	0.0381208	0.0273085	0.0321992		0.012898	0.0385441	0.0400872	0.0315587	0.0691623	0.0191607	0.0191496	0.0443013	0.0194722	0.0522442
CL [74:9]	-		X	X	X		X		X	0.0268305	0.0467294	0.0604284	0.0386111	0.0359377	0.0385302	0.0308173	0.0260817	0.0401799	0.0963053	0.0423758	0.0291233	0.0423596	0.0175524	0.0237866	0.0579237	0.0422999	0.0319351	0.0284597	0.0277053	0.0468465	0.0422405	0.0269084	0.0381517	0.0784704	0.0248328	0.0371335	0.0346881	0.0439125	0.0179011	0.018658	0.0516133	0.0682255	0.0224046	0.0383184	0.0278892	0.0835067	0.0527455	0.0344796	0.0542419
CL [75:5]	-		X							0.319989	0.380313	0.531468	0.672443	0.220587	0.381553	0.433973	0.347299	0.505666	0.689675	0.571027	0.790493	0.184992		0.301136	0.296468	0.223497	0.342039	0.406593	0.44631	0.386354				0.347208						0.152297	0.312127	0.171037	0.114936	0.225464
DAG [32:0]	+		X													0.0227886			0.0189202	0.0170709		0.00949152			0.0107496		0.00510133								0.0224183	0.0207066	0.0277744	0.0098989	0.00487727	0.014229	0.0224109	0.0176783	0.014273	0.0237931	0.0196065	0.0128356		0.00814737	0.0421729
DAG [32:1]	+		X																0.012792				0.0221401												0.016418	0.00877213	0.0221467		0.00397561	0.00664395	0.0136406		0.00979462		0.00913986	0.0150804		0.00315416	0.0128477
DAG [34:1]	-	X	X	X	X	X	X		X	0.139436	0.073932	0.0741709	0.0471571	0.153768	0.0898561	0.113597	0.0504818	0.0920891	0.102895	0.14914	0.0531306	0.203359	0.259386	0.0847825	0.183541	0.110264	0.0824706	0.0596579	0.0468169	0.0576713	0.372117	0.312387	0.0876714	0.102754	0.371757	0.426029	0.241574	0.0962455	0.150356	0.125836	0.271119	0.0569409	0.204537	0.199878	0.317054	0.383288	0.0878575	0.0740902	0.407609
DAG [34:2]	-	X	X	X	X		X		X	0.0391332	0.033245	0.0238251	0.0155476	0.0464813	0.0340074	0.0355236	0.0228052	0.0409725	0.0371958	0.0464144	0.0192632	0.07748	0.15125	0.0394929	0.0897204	0.0453094	0.0397852	0.0281348	0.0222106	0.0224099	0.139206	0.0924316	0.0220288	0.0365516	0.0686391	0.129584	0.059084	0.037302	0.0520504	0.0367336	0.0583505	0.0279439	0.0565619	0.055112	0.0964861	0.178095	0.0356305	0.0379468	0.141656
DAG [35:1]	-		X																			0.0146565	0.00722824		0.0142459						0.043188				0.0403481		0.0287722			0.00751167			0.00698782	0.0129711	0.0192639	0.0173084
DAG [36:1]	-		X	X	X	X	X		X	0.0422436	0.0315716	0.0506655	0.0240837	0.0574437	0.0561417	0.0372363	0.0448147	0.0382395	0.04287	0.0618162	0.0379846	0.0943004	0.0350633	0.0381945	0.119193	0.0482365	0.0299752	0.0318785	0.0385938	0.0319133	0.167551	0.153859	0.0332029	0.0277079	0.0968642	0.167916	0.193543	0.0533733	0.129211	0.0811948	0.0695903	0.0189305	0.100902	0.151675	0.4299	0.070616	0.0385654	0.0321475	0.240963
DAG [36:2]	+		X							0.0161757			0.0190401	0.0261269	0.0263407	0.0664507	0.0157529	0.0135811	0.0298295	0.0326206	0.014424	0.0239139	0.0786049	0.0043567	0.0392606	0.0183729	0.0195567	0.0221372	0.0142573	0.0150023		0.0516744			0.104993	0.0451055	0.113133	0.0409541	0.026103	0.0421989	0.0506721	0.0105283	0.0586001	0.0426462	0.0684008	0.037112		0.0118428	0.0899517
DAG [36:3]	-	X	X	X			X			0.0186514	0.0302867	0.0182371	0.0124836	0.0294466	0.0228817	0.0291771	0.0183795	0.0224629	0.0315963	0.0392433		0.0626974	0.141145	0.0339477	0.0970854	0.0401806	0.0266521	0.0204304	0.0160681	0.0149096	0.126863	0.0785777	0.016641	0.0290736	0.0638153	0.0984401	0.0630213	0.0532363	0.0763718	0.0494323	0.0427596	0.0174967	0.0553758	0.0608884	0.114241	0.114654	0.0204655	0.0343608	0.145307
DAG [36:4]	+		X																0.0143055			0.0117287			0.0097239		0.00913702									0.0104232	0.0117184	0.020089	0.0104869	0.0232382			0.00782309	0.00793443	0.0121384	0.00989764		0.0117333	0.0279349
DAG [38:4]	-	X	X	X	X		X		X	0.0685717	0.0844792	0.0833936	0.0444995	0.19351	0.144076	0.162368	0.135094	0.0675598	0.07279	0.0999259	0.0581433	0.196566	0.171007	0.128062	0.215043	0.118652	0.145146	0.0731833	0.072376	0.0672702	0.122588	0.194369	0.0251707	0.0502985	0.041963	0.174651	0.0699558	0.0959018	0.173378	0.107521	0.0617005	0.0561606	0.0577049	0.115576	0.200204	0.133923	0.044609	0.083105	0.212138
DAG [38:5]	-	X	X				X				0.0116376	0.012893		0.0280511		0.0218831	0.013941	0.0165477				0.0321869	0.0221829	0.0210915	0.0333422	0.0229761	0.018724				0.0404639	0.118905	0.0114245	0.0261823	0.017582	0.0412397	0.0284885	0.0334481	0.0794258	0.0902668	0.0256978	0.0193602	0.0241977	0.0228554	0.068774	0.0987314	0.0150495	0.0263695	0.0672322
DAG [38:6]	-		X																			0.013076	0.00775206	0.010178	0.0155156							0.0339019		0.0172535		0.0165389		0.0116097	0.0302055	0.0222918			0.00834943	0.0148584	0.063528	0.0301504		0.0142974	0.0664757
DAG [39:5]	-		X									0.00363331						0.0044239				0.00360227	0.000151389	0.00156622	0.00318067								0.0030184	0.00354021		0.0076714					0.00327194	0.00250633	0.00409555	0.00394819	0.00673307	0.00468165
DAG [40:4]	-		X																												0.0233945	0.0348508						0.0126892	0.02263	0.0289951	0.0167726			0.00734635	0.0201734	0.0145197	0.00949969		0.0260036
DAG [40:5]	-		X																			0.0171911	0.00825973		0.0123304	0.0122293					0.0428259	0.0809541			0.0143818	0.0192781	0.0255597	0.01171	0.0441994	0.0566853	0.0225198		0.0124168	0.0137903	0.052112	0.0448451	0.012295	0.0120493	0.0286415
DAG [40:6]	-		X																				0.00757811		0.0127607						0.0247114	0.0723625				0.0198474		0.0128109	0.0372858	0.0391845			0.0108526	0.00835433	0.0811633	0.0405986		0.0112846	0.0469528
DAG [41:5]	-		X	X					X	0.0174789	0.012621	0.0289085	0.0182959	0.0136243	0.0155748	0.00693896	0.00576536	0.0207982	0.0201404	0.0263792	0.0115699	0.0192718	0.0100077	0.0167717	0.0236342	0.0102133	0.0109518	0.00927533	0.000944897	0.01019	0.0250311		0.0144446	0.0352336	0.011212	0.023124	0.016234	0.0150715		0.00641284	0.0509242	0.0151888	0.020825	0.0268837	0.0188552	0.0253885	0.0118783		0.022942
DAG [41:9]	-			X			X		X	0.0149988	0.00796712	0.00941961	0.00584087	0.00422357	0.0087292	0.00509066	0.00391515	0.0112172	0.00930747	0.0160935	0.0120753	0.00326073	0.00283667	0.00628275	0.00415023	0.00780199	0.00475518	0.00604471	0.0071159	0.00790857	0.055038	0.0430914	0.0345214	0.0164508	0.0187913	0.00971782	0.0242821	0.00404128	0.0137161	0.00361264	0.0247794	0.0140337	0.0114303	0.0450951		0.0213143	0.0207309	0.00921312	0.0157808
DAG [42:8]	-		X																												0.0273436	0.0180647	0.00744661		0.006288		0.0198342	0.0155664	0.0137641	0.0144374	0.00999207		0.00714086	0.0113819		0.0102347
DAG [42:9]	-		X	X	X	X	X		X	0.0145346	0.0163443	0.018114	0.0114194	0.00951004	0.0217158	0.0108092	0.00792133	0.0322423	0.0276942	0.0332278	0.0175451	0.00713409	0.00830643	0.0127854	0.0164634	0.0162135	0.0163183	0.00384888	0.012134	0.0202526	0.1463	0.0743286	0.0433664	0.0358821	0.0521809	0.026694	0.0414973	0.0408925	0.0341209	0.00720973	0.0411497	0.0110339	0.0817703	0.100757	0.0284552	0.0283468	0.0553019	0.027628	0.0427977
DAG [44:8]	-		X												0.0107976	0.00745178		0.0164812									0.00976501					0.0245372							0.0176775	0.0102965		0.0130276	0.011564	0.00985849	0.0158022		0.0107873	0.0117629
HexCer [34:1;0]	-		X				X															0.0169667	0.0151121	0.0151775	0.020414	0.013429	0.0100619				0.312799	0.0183287	0.0166355	0.0320774	0.0275856	0.0264998	0.0913058	0.0515393	0.0427322	0.0336651	0.0221939	0.0330142	0.0597878	0.0442301	0.0950566	0.0317793	0.0494697	0.0310876	0.070976
HexCer [37:0;0]	-		X								0.0108759	0.0137941	0.022523			0.0134334	0.0161367	0.017862	0.0263117		0.0535629				0.0231259	0.0333479	0.0114078	0.0560147	0.0351021											0.00985502
HexCer [37:3;0]	-									0.0527334	0.0142847	0.0244982	0.0224593	0.0348484			0.0341365					0.028422	0.0162406	0.0251827		0.0296746	0.0343356	0.0180698	0.0232043	0.0226601	0.027716								0.0302975				0.0306797		0.0253414			0.0102122
HexCer [38:2;1]	-		X							0.0638606	0.0061811	0.0118478	0.0410097	0.0261225	0.0749652		0.0374459			0.0938653	0.0757992	0.0979845	0.0530784	0.0739695		0.0602912		0.0358246	0.0187789	0.106495		0.0447951		0.0382749			0.0109624	0.0560226	0.0217262		0.0766604	0.0272141	0.0478418				0.0286291		0.0610292
HexCer [40:1;0]	-		X	X						0.0196018	0.0166782	0.0204177	0.0185597	0.0197021	0.0157568	0.0156373	0.0197372	0.0388395		0.0277407		0.0277494	0.0153341	0.0142822	0.0421802	0.0273663	0.0205039	0.0142097	0.0194048		0.0311122	0.0188586	0.0112741	0.0242331	0.0135898	0.0184152	0.0243931	0.0363211	0.0204476	0.0156089		0.0198908	0.0306974	0.0338419	0.0481732	0.0143506	0.0512206	0.0152298	0.0266812
HexCer [40:3;1]	-									0.059232				0.0342495	0.0594173							0.0729751	0.0682321	0.0509487			0.0327307			0.0353531		0.0395257	0.0422856		0.0499555			0.0585214					0.0720206	0.0563106		0.064372	0.0375525		0.0490864
HexCer [42:1;0]	-		X	X			X			0.0283048	0.0212821	0.0228608	0.0223474		0.02027	0.0200487	0.0122818	0.0263117	0.0315111	0.0366361	0.0168576	0.0153578	0.0161034	0.0128641	0.0491746	0.0207146	0.0173116	0.0160434	0.0197703	0.0222617	0.0725011	0.0261798	0.0132804	0.0333767	0.00662112	0.0230934	0.0783192	0.0508949	0.014333	0.0159114	0.0208851	0.0427868	0.0773759	0.0296673	0.0978532	0.052447	0.0445626	0.0297855	0.034561
HexCer [42:1;1]	-		X															0.00254407				0.00343642									0.058146		0.096603	0.0788372			0.0357927		0.0078259	0.0304639	0.0157167	0.0156359	0.0235212		0.0262797	0.00369912	0.115729	0.0116369	0.0240398
HexCer [42:2;0]	-		X							0.0377677	0.0139127	0.0213432		0.0238285		0.0166881	0.0131051				0.0233904	0.0303818	0.0297659	0.0152175	0.0317385	0.0224987	0.0137995	0.0181455	0.0156353		0.0535698	0.0337602		0.030048	0.0861788	0.029157	0.0573401	0.04109	0.0344286	0.0229626	0.0332562	0.0388551	0.0519245	0.0371633	0.073851	0.0792889	0.036321	0.0514836	0.0501461
HexCer [42:2;1]	-		X																								0.00994823						0.084575	0.0285677					0.0317696	0.0130272	0.0599205				0.0237132	0.0145408	0.11144
LPC [16:0]	+	X	X							0.12812	0.103656	0.0667053		0.064461	0.0546412	0.117677		0.0815975	0.0540351			0.0849021		0.148984		0.0932281	0.0558279	0.049706	0.0555471	0.0715942	0.313453	0.139393	0.178631	0.586035	0.108412	0.163516	0.154615	0.0990973	0.0488579	0.03752	0.215466	0.325491	0.117603	0.120988	0.0480764	0.0720586		0.0893373	0.229253
LPC [18:1]	+		X							0.0377354														0.0315575			0.0267607								0.123438	0.0526267	0.123557	0.0419138		0.0251668	0.0842196	0.0685566	0.058512	0.0777257	0.0385047	0.0519004			0.0661666
LPC [20:4]	-		X								0.0306906										0.140532							0.040649			0.0998936	0.0544219	0.0217342	0.0442239	0.0270575	0.0485772						0.0399883	0.0236553				0.0577879		0.0570184
LPE [20:4]	-		X							0.0481215	0.0332387	0.0237086	0.0144484	0.0188507		0.0064914	0.020745		0.0213628			0.0255093	0.0106929	0.0149598	0.014649	0.0175552	0.0280456	0.050429	0.023112	0.0565322	0.126052	0.075853	0.060019	0.048493	0.0186138		0.00528578	0.0288719		0.00400685		0.0134535	0.0100356	0.00891213	0.0227292		0.111163	0.0185437	0.0169256
PA [36:2]	-		X							0.0653366										0.0241638			0.0108414		0.0314094	0.0119022	0.0366099	0.0488413	0.0830442	0.0218159			0.0237941					0.0122249		0.00345199			0.013541	0.0159306		0.0261211	0.0182204
PC [28:0]	+	X	X	X					X	0.00994454	0.0118983	0.0313362	0.0160874	0.0070745	0.0233284	0.0382599	0.010556	0.0725339	0.0165405	0.022747	0.0134776	0.0131958	0.0121163	0.00881011	0.0244273	0.0522213	0.0232713	0.0193459	0.0166625	0.014606			0.0134427	0.0260674	0.00725412	0.0167967	0.0136125	0.00436668	0.00212184		0.0280128	0.0260702	0.00737786	0.0100152	0.00485187	0.0147674	0.0235723	0.00322518	0.0125647
PC [30:0]	+		X	X	X		X		X	0.276893	0.444518	0.640287	0.409853	0.214366	0.50582	0.905256	0.401348	0.91372	0.526194	0.549124	0.453667	0.392298	0.313851	0.267374	0.490775	0.680696	0.38542	0.408907	0.456653	0.48638	0.262899	0.090592	0.302966	0.650834	0.169267	0.408108	0.254845	0.147408	0.0509058	0.00199905	0.607204	0.735213	0.198434	0.263195	0.132496	0.28742	0.286045	0.0812577	0.300772
PC [30:1]	+	X	X	X					X	0.0244593	0.0238477	0.0462143	0.0275284	0.0184839	0.0439091	0.0681106	0.0232491	0.0957755	0.0461679	0.0642276	0.0537936	0.0272234	0.0256042	0.0201462	0.0339304	0.066444	0.0397988	0.0359488	0.0375481	0.0325146		0.0116525	0.0307717	0.0483301	0.0160456	0.0375022	0.0290273	0.0120016	0.00369175		0.0954912	0.056162	0.0191501	0.0278877	0.0158144	0.0563344	0.0764565	0.0111703	0.026855
PC [31:0]	-		X	X	X		X		X	0.0382196	0.0478062	0.223632	0.149107	0.0638358	0.0877203	0.104709	0.0823613	0.172152	0.06528	0.112417	0.0720775	0.102179	0.0464652	0.0822097	0.114405	0.131982	0.0805129	0.0576865	0.0571117	0.0657271	0.0390685	0.0360244	0.0522756	0.492673	0.0910893	0.108164	0.0591824	0.0411657	0.0181069	0.0110869	0.137484	0.14283	0.0437565	0.0511309	0.0432859	0.0653695	0.0640623	0.0173152	0.0577047
PC [31:1]	-		X									0.0184974	0.0120766		0.00745647	0.00743743		0.016181		0.0115885		0.00581471	0.00458349	0.00529421	0.00719212	0.0123555	0.00770171	0.00726334	0.00534713				0.00842848	0.0918994	0.00798053	0.00985618	0.00658816			0.00130038	0.0257932	0.0126829	0.00427929	0.00400371	0.00621271	0.017163	0.0164177
PC [32:0]	+		X	X	X		X		X	1.62969	2.9066	1.81117	1.68576	1.70689	2.37981	3.12568	3.29822	3.03667	3.67836	3.73617	4.39346	2.51746	1.67751	2.09062	2.81464	2.74809	1.32147	2.76864	3.13531	4.16169	0.836645	0.371971	0.88475	2.27781	0.734661	2.23351	0.960161	1.05779	0.192496	0.0178948	3.73792	4.43745	1.19219	1.71045	0.616618	0.881394	0.641062	0.456666	2.06852
PC [32:1]	+		X	X	X		X		X	0.443663	0.610164	0.658499	0.587527	0.422653	0.680374	1.11644	0.502417	1.07132	1.05169	1.15171	1.32768	0.532953	0.416291	0.511798	0.499137	0.646138	0.46795	0.648266	0.699052	0.72254	0.803274	0.276421	0.797291	0.976667	0.359033	0.713663	0.429708	0.254867	0.161759	0.00414035	1.72709	1.03173	0.392097	0.545453	0.327272	0.787878	1.20039	0.200783	0.601569
PC [32:2]	+	X	X	X					X	0.0251756	0.0321939	0.0322334	0.0231107	0.0253113	0.0422051	0.0662182	0.0254977	0.0768501	0.058199	0.0595023	0.0785015	0.0267701	0.0256093	0.0283406	0.0351581	0.0590027	0.0301857	0.0362626	0.0367823	0.0341624	0.0551933	0.0209154	0.0548532	0.0927502	0.0274089	0.0537681	0.023728	0.0215058	0.00641778		0.151423	0.0872104	0.0300419	0.0402676	0.0254797	0.104969	0.0964673	0.0234399	0.0390318
PC [33:0]	-		X	X					X	0.0264154	0.026899	0.103991	0.075153	0.0481109	0.0546849	0.0531882	0.0806383	0.0759187	0.0357085	0.0734777	0.0442024	0.0586382	0.0263539	0.0590156	0.0729338	0.0699706	0.0471467	0.0446517	0.0477822	0.0541849	0.0300795	0.0062874	0.0276551	0.0711045	0.0739437	0.0535845	0.0436575	0.0421164	0.0216927	0.00698549	0.0821224	0.0705167	0.0522313	0.0261962	0.0263265	0.0238275	0.0482075	0.00499256	0.0250497
PC [33:1]	-		X	X	X		X		X	0.0274101	0.0210954	0.0957375	0.0748157	0.0422124	0.0534986	0.0454565	0.0407704	0.0670923	0.0415984	0.0602381	0.0420718	0.0455907	0.0233001	0.0432579	0.0507283	0.0534875	0.0517944	0.0367362	0.0364801	0.033771	0.053035	0.0353546	0.0711724	0.256284	0.188045	0.0644091	0.0446653	0.030218	0.0283021	0.00735254	0.114508	0.0594829	0.0393546	0.0355988	0.0518974	0.0766244	0.106754	0.0177571	0.0404417
PC [33:2]	-		X									0.00984649		0.00600493	0.00726258	0.00398021		0.0100538			0.00821778	0.0047368	0.00561711	0.00726402	0.00889739	0.00621999	0.00744122	0.00579029			0.0141234		0.0178095	0.0440043	0.0148	0.0083995		0.00392934	0.00815332		0.0161006	0.0117978	0.00739496	0.00889877	0.00915605	0.020098	0.0196971	0.00442375
PC [34:0]	-		X	X	X		X		X	0.117913	0.0666963	0.0766108	0.0653638	0.0776963	0.100964	0.0542991	0.11132	0.0862477	0.0929016	0.0834074	0.105395	0.0929595	0.072429	0.104257	0.0970111	0.107553	0.0617628	0.0654655	0.109403	0.0944044	0.103706	0.0497922	0.0507057	0.0830784	0.0770031	0.0872932	0.053357	0.0896803	0.0404254	0.0208604	0.117971	0.117088	0.0873379	0.0784942	0.131838	0.0696388	0.0652975	0.0385909	0.0910361
PC [34:1]	+	X	X	X	X		X		X	1.21687	1.12896	0.937421	0.832475	1.555	1.68718	2.2041	1.42897	1.56707	1.85492	2.34556	2.85391	1.63092	1.13251	1.43262	1.52206	1.15958	1.18759	1.60824	1.67663	2.04623	3.21815	1.00615	2.89466	1.45882	3.108	1.66332	1.81838	1.41227	1.01674	0.0236048	3.85708	1.68132	1.81366	2.05117	1.70366	2.12055	1.65407	1.0394	2.28843
PC [34:2]	+	X	X	X	X		X		X	0.39777	0.701578	0.537109	0.370099	0.469837	0.79719	0.805409	0.795259	0.727369	0.720701	0.733397	0.97074	0.80022	0.625865	0.688382	0.972109	0.547097	0.633568	1.01668	0.924456	1.04283	0.712736	0.256774	0.656108	0.639387	0.6159	0.763823	0.427461	0.641638	0.352938	0.0105165	1.11705	1.26606	0.59416	0.77702	0.486294	0.756578	0.628779	0.487618	1.01597
PC [34:3]	-		X	X	X		X		X	0.0257959	0.0460199	0.0752374	0.0734858	0.0285212	0.0580039	0.0360904	0.0502875	0.0763903	0.0793613	0.055177	0.0931393	0.0408948	0.0284308	0.0673301	0.058167	0.083477	0.048193	0.0637236	0.0578674	0.0532741	0.0411484	0.020174	0.0371732	0.13924	0.0260931	0.0741314	0.014928	0.0315841	0.00986213	0.0141944	0.133279	0.120641	0.0393967	0.0567925	0.0363913	0.0787613	0.0601161	0.0213269	0.0475666
PC [35:1]	-		X	X	X		X		X	0.0125473	0.00505574	0.0247298	0.0178622	0.0246263	0.0209204	0.0105748	0.0161725	0.0242063	0.0107788	0.0177092	0.00921777	0.0201655	0.010621	0.0191315	0.0242744	0.0156378	0.0205318	0.0075187	0.0103474	0.00773954	0.0349381	0.0196483	0.0575876	0.0495728	0.321934	0.0276644	0.0654276	0.0659871	0.0258125	0.00148929	0.0414132	0.0153007	0.0590152	0.0290982	0.0485527	0.0340554	0.0283845	0.0100555	0.0277464
PC [35:4]	-		X											0.00639251									0.0060987	0.00595272	0.00661052						0.0313158	0.0100138	0.00597644	0.0330055	0.00984495	0.00965004	0.015815	0.0111158			0.0101876	0.0100153		0.00792505	0.0200618	0.00872152	0.0113309	0.00824196	0.0141588
PC [36:1]	+	X	X	X	X	X	X	X	X	0.20838	0.135135	0.127464	0.0950009	0.217203	0.294464	0.196611	0.16832	0.143939	0.126863	0.172287	0.108563	0.223343	0.18374	0.249079	0.200048	0.168407	0.22736	0.122798	0.139139	0.130781	0.822085	0.22666	0.616451	0.133194	0.955679	0.242544	0.414784	0.368934	0.257203	0.0049399	0.183988	0.15535	0.454068	0.824535	0.944127	0.242952	0.22782	0.17547	0.440488
PC [36:2]	+	X	X	X	X		X		X	0.393858	0.342656	0.283078	0.194658	0.462364	0.696064	0.426509	0.510379	0.379929	0.36846	0.474024	0.609544	0.529445	0.447271	0.49537	0.631837	0.378231	0.539703	0.458348	0.399011	0.355492	0.793548	0.317874	0.989867	0.227708	3.11153	0.621504	0.768617	0.739174	0.338495	0.0062127	0.676114	0.496324	0.826454	1.25474	0.82046	0.992843	0.395136	0.372667	0.718116
PC [36:3]	-		X	X					X	0.1195	0.0866849	0.234593	0.156844	0.108351	0.213439	0.0155704	0.193317	0.171715	0.194502	0.101144	0.258599	0.179926	0.13335	0.269013	0.449553	0.188114	0.192787	0.223366	0.162938	0.111158	0.218443	0.0935195	0.438493	0.102223	0.745073	0.162436	0.0483239	0.200523	0.144335	0.014988	0.328748	0.233183	0.488911	0.29276	0.349486	0.433735	0.235327	0.0869157	0.0330894
PC [36:4]	-		X	X	X		X		X	0.657666	0.985593	0.67807	0.489115	0.9173	1.15348	0.739275	0.844793	0.516154	0.540388	0.698795	0.466905	0.915772	0.680903	0.740633	0.418641	0.660434	0.535792	0.403073	0.460749	0.721368	0.845877	0.776482	0.444289	1.46893	0.535063	1.69388	0.665406	1.86004	0.289937	0.0339085	1.19261	1.90119	0.643401	0.803962	0.393727	0.613259	0.87758	1.3269	2.26352
PC [36:5]	-		X	X	X		X		X	0.0183919	0.0446395	0.0502568	0.0379737	0.0282636	0.0319543	0.0261098	0.0256293	0.0455626	0.0641302	0.0463233	0.039137	0.0447108	0.0217559	0.0285612	0.0548692	0.0557535	0.0246428	0.0272017	0.0309886	0.0468567	0.0320232	0.0268294	0.0289412	0.12224	0.0186982	0.0487063	0.0153512	0.0277641	0.00867036	0.011882	0.0862056	0.116094	0.0334465	0.026927	0.0269364	0.0543692	0.0311274	0.030119	0.0495552
PC [38:2]	-		X							0.0071816		0.00702309		0.00698969										0.00731398							0.0629917	0.0202348	0.0429036		0.15005	0.0218703	0.063325	0.0327622	0.025181		0.0164875		0.0828389	0.164175	0.0278427	0.0447967	0.0118215	0.00691458	0.0194387
PC [38:3]	-		X									0.00013267	0.00213193						0.00263799						0.0135911			0.00139838			0.0126178	0.0013586	0.0981446		0.0967812				0.0370046	0.000680736	0.0463193		0.0469228	0.044559	0.0499816	0.069783	0.0118531
PC [38:4]	+	X	X	X	X		X		X	0.211728	0.264481	0.139518	0.086459	0.29227	0.308353	0.360981	0.260671	0.152271	0.145485	0.209646	0.126925	0.338841	0.344042	0.250825	0.157888	0.212147	0.231007	0.134001	0.150372	0.176225	0.54774	0.258603	0.349954	0.245986	0.30156	0.398946	0.329605	0.400108	0.170671	0.0028325	0.212519	0.348316	0.216417	0.241163	0.314392	0.288335	0.305599	0.33368	0.413327
PC [38:5]	+		X	X	X		X		X	0.0874619	0.15164	0.078288	0.051676	0.163034	0.128535	0.157978	0.118725	0.100385	0.0993409	0.122107	0.114945	0.169744	0.14072	0.130933	0.0898872	0.106287	0.142176	0.0872271	0.0723885	0.0988332	0.260212	0.157732	0.20114	0.141576	0.269936	0.195101	0.183693	0.234144	0.0715277	0.0012811	0.183611	0.20511	0.14879	0.155707	0.128459	0.245062	0.146547	0.147986	0.176696
PC [38:6]	+	X	X	X	X		X		X	0.0213904	0.094817	0.0442118	0.028929	0.0495462	0.0704143	0.0665994	0.0447582	0.0493751	0.0607969	0.0440864	0.0464037	0.0877934	0.061372	0.0677148	0.087731	0.0618669	0.0718398	0.0459345	0.0588836	0.0554823	0.0717272	0.0597255	0.108806	0.122811	0.0834687	0.110769	0.060335	0.0765915	0.0398375	0.00552099	0.0770514	0.177815	0.0623968	0.0945956	0.0882544	0.0828229	0.0605057	0.0736654	0.163291
PC [40:4]	+	X	X							0.00554857	0.00430139			0.00273397	0.00658941	0.00958485	0.00542235	0.00322687		0.0032176		0.00735532	0.0119992	0.00577324	0.00273224	0.00481275	0.00355634	0.00225421		0.00361392		0.0141254	0.0175683		0.0149321	0.00828275	0.013351	0.00785083	0.00993135		0.0132249	0.00628614	0.0083991	0.00599099	0.0140518	0.0176224	0.0165877	0.0113003	0.01008
PC [40:5]	-		X	X			X			0.00749201	0.00788819	0.00637638		0.0164174	0.0119435	0.00716307	0.0109424	0.00712466	0.00802998	0.0109802	0.0100471	0.0157474	0.0111469	0.0111159	0.0047999	0.00839204	0.00926174	0.0035575	0.00335951		0.0425541	0.043439	0.0161157	0.00932925	0.0411029	0.0196751	0.0202906	0.0289029	0.0265714	0.0011449	0.0222643	0.0173824	0.0247128	0.0176825	0.0325882	0.0512785	0.0321822	0.0243994	0.0130563
PC [40:6]	+	X	X	X	X	X	X		X	0.00628452	0.0241835	0.00942023	0.00523504	0.0120891	0.0177556	0.0193459	0.0140145	0.0109694	0.0113771	0.0106401	0.012796	0.0307779	0.0159044	0.0177281	0.0217178	0.0150743	0.0123033	0.0105096	0.015695	0.01253	0.0428652	0.0404881	0.0487826	0.0189667	0.03134	0.0235612	0.025707	0.0289271	0.0205531	0.00294118	0.0277538	0.0431749	0.0250129	0.0223976	0.0548525	0.0551116	0.0270929	0.0279167	0.0425801
PC [40:7]	-		X															0.00716675				0.00607081	0.00510066	0.00734595	0.00639142	0.00883641			0.00538662		0.0107678	0.0189094	0.0244293	0.0134844	0.0202844	0.0123366	0.00603799	0.0103345	0.0113997		0.0151914	0.0173984	0.0123552	0.0157248	0.0293023	0.0315427	0.00802474	0.007581	0.0160727
PC-O [30:0]	+		X												0.00272931	0.00765179		0.00594509	0.00681104	0.00443995					0.0040197	0.00344225	0.00331912								0.0120793	0.00470909	0.00754736	0.00225978	0.00171849				0.00253957	0.00289686	0.0066835	0.00498054		0.00194468	0.00461211
PC-O [30:1]	+		X												0.00362841	0.00428326		0.00412984							0.0034063	0.00352791	0.00217519								0.00635786	0.00321567	0.00486657		0.00345516			0.01438				0.00573467		0.00274169	0.00406796
PC-O [31:0]	-		X	X	X		X		X	0.0876223	0.0403221	0.0699644	0.0448637	0.0949476	0.0850192	0.0327191	0.0500884	0.0740835	0.0697283	0.0707171	0.0342576	0.0881269	0.0652855	0.0740446	0.0877311	0.0808527	0.0659025	0.0404442	0.0357589	0.0431388	0.164217	0.060537	0.0863425	0.0658267	0.0920507	0.0904253	0.128386	0.0903104	0.139386	0.1025	0.0476329	0.0650534	0.0897931	0.0962378	0.140433	0.0594389	0.0635351	0.0853308	0.129134
PC-O [32:0]	+		X	X					X	0.018312	0.0178039	0.0122718	0.0147737	0.0298806	0.0403367	0.0471667	0.0190821	0.0478249	0.117431	0.066047	0.0197622	0.0275005	0.0278308	0.0247048	0.0339765	0.0323023	0.0289451	0.0225572	0.0158271	0.022616	0.0545428	0.00855707		0.0200654	0.0655494	0.0468923	0.034275	0.0424871	0.0172129	0.0100968	0.0353798	0.0469064	0.0190721	0.0441487	0.0738239	0.0315245	0.0161854	0.0340637	0.0690945
PC-O [32:1]	+	X	X	X	X		X		X	0.0223261	0.0676227	0.0342184	0.0308748	0.0416003	0.0754875	0.063991	0.0283109	0.0849677	0.1003	0.103025	0.0372122	0.0407773	0.0353345	0.0288966	0.0602582	0.0585998	0.049672	0.0450847	0.047989	0.0590847	0.162189	0.0390992	0.0385309	0.0345102	0.0718912	0.0669685	0.0679551	0.038626	0.0638397	0.00343996	0.0552253	0.0577391	0.0622701	0.0472284	0.0538416	0.0575185	0.0371757	0.0484379	0.0758561
PC-O [34:1]	+	X	X	X					X	0.0321152	0.0385151	0.0220148	0.0245363	0.0520676	0.0510593	0.0570921	0.0350528	0.062007	0.121227	0.0908653	0.0438127	0.0470257	0.0538278	0.0448676	0.0567386	0.0433103	0.0449228	0.0461105	0.0346892	0.0383742	0.163651	0.0187509	0.030752		0.150821	0.0686996	0.151379	0.0721864	0.0488278	0.0144463	0.0518075	0.047883	0.0551513	0.12083	0.131091	0.0544861	0.027278	0.053654	0.109299
PC-O [34:2]	+	X	X	X					X	0.0122583	0.0270575	0.0168513	0.0150296	0.0270035	0.0322343	0.023778	0.0193831	0.0472902	0.0583956	0.0434568	0.0242931	0.0246349	0.0236863	0.0228592	0.0389466	0.0309633	0.0309893	0.0323979	0.0265806	0.0252372	0.106185	0.013596	0.0361814		0.137886	0.0500504	0.0941269	0.0792159	0.0736929	0.00310245	0.0177399	0.021427	0.144573	0.097369	0.0763756	0.0662989	0.0174463	0.0375334	0.0784325
PC-O [36:1]	+	X	X												0.00360352	0.00468281			0.0037434	0.00395835		0.00191043		0.00343706	0.00217443		0.00452712	0.0016444	0.00203864						0.00293122	0.0116369	0.0209831	0.00700283	0.0136597	0.00611603			0.0034013	0.0135041	0.0292806	0.00659839		0.00915929	0.0253842
PC-O [36:2]	+	X	X	X							0.00900733	0.00607552	0.00746592	0.00573173	0.010658	0.0158937	0.00820707	0.0134108	0.0174895	0.0220208	0.00979354	0.0101346	0.00928765	0.0137466	0.0141222	0.00845801	0.0138429	0.0155124	0.010856	0.00897298	0.0593724		0.0126254		0.037916	0.0249652	0.0452489	0.0415299	0.0441486	0.00482994	0.00921282		0.0601565	0.0394438	0.0984643	0.0203855	0.00734981	0.0218145	0.051134
PC-O [36:3]	-		X									0.000569975		0.00364236									0.00200608		0.002469		8.13532e-05	0.00287621			0.0119728				0.0396468	0.00820422	0.00760841	0.0232188	0.0335336				0.0727383	0.0218342	0.0376556	0.0251815	0.00212634	0.00761851	0.0137116
PC-O [36:4]	-		X	X	X		X		X	0.0170186	0.0395489	0.0678681	0.06506	0.0292671	0.0801272	0.0535327	0.0793143	0.167543	0.278011	0.102396	0.0244051	0.0800601	0.0251715	0.0262838	0.0760988	0.107921	0.049837	0.0611171	0.0668647	0.0491834	0.0779836	0.0139357	0.0120911	0.0339648	0.0456682	0.073797	0.0463401	0.0560637	0.0268182	0.0590526	0.0514705	0.0909039	0.0748794	0.0584581	0.114681	0.0441441	0.0284106	0.0254271	0.0474623
PC-O [36:5]	+	X	X	X	X		X		X	0.0337812	0.133855	0.0814771	0.0564845	0.0864965	0.206131	0.153103	0.116751	0.189738	0.139367	0.200414	0.104845	0.132235	0.0921887	0.0624116	0.104425	0.137279	0.115283	0.142809	0.137661	0.13985	0.10938	0.0568998	0.0414849	0.0460538	0.066967	0.087198	0.0778615	0.080365	0.081387	0.00265458	0.0906808	0.0953891	0.103682	0.0499723	0.0576439	0.0780649	0.0392892	0.0890879	0.0871519
PC-O [37:0]	-		X	X					X	0.0223199	0.0119503	0.0255055	0.0201559	0.0296912	0.0287098	0.00984666	0.0262165	0.0216193	0.0192964	0.025479	0.0135866	0.0283234	0.0162845	0.0335317	0.0347185	0.0255497	0.0257652	0.0150023	0.0164161	0.0222026		0.0126125	0.00589512	0.0107069	0.00762862	0.0144183	0.00955504	0.0118722	0.0119115	0.00755236		0.0122057	0.0101041	0.0123489	0.0162665		0.00915839	0.00883017	0.00757225
PC-O [38:0]	-		X								0.00450542	0.00686982		0.00745785	0.00817581	0.00470415	0.00653194	0.00753788		0.0111796		0.00736555		0.00687264	0.0125545	0.00883636	0.0105263	0.00650708	0.00523651					0.0078297		0.00822447			0.005216	0.00250894					0.00881905		0.00518131	0.0046346
PC-O [38:2]	+		X																																	0.0048817	0.0045939	0.00313276	0.00549069				0.00329595	0.00418057	0.0179704	0.00290876		0.00517704	0.00727054
PC-O [38:4]	+		X	X					X	0.00692308	0.0118052	0.0124842	0.0171636	0.0057076	0.0279431	0.0250223	0.021129	0.0362802	0.0503508	0.0232666	0.00816958	0.023376	0.0085521	0.0135944	0.0192783	0.0231336	0.0234339	0.0141149	0.0225494	0.0186127	0.0415999	0.0073177	0.00917635		0.0276758	0.0313514	0.0236046	0.0223362	0.0254545	0.000663029	0.0110373	0.0214355	0.024991	0.019705	0.0949978	0.0156753	0.0176429	0.0189484	0.0385608
PC-O [38:5]	-		X	X	X		X		X	0.0210266	0.047793	0.0688743	0.0724093	0.0619401	0.105307	0.0550787	0.0968124	0.157051	0.129894	0.125523	0.0569538	0.0907687	0.0572046	0.0627994	0.0778047	0.0954671	0.0601132	0.073368	0.0697501	0.0604441	0.0835627	0.0401612	0.0164243	0.0405778	0.0850544	0.0798101	0.0552955	0.100006	0.0756967	0.0145969	0.084209	0.0920248	0.100417	0.060413	0.176132	0.0566102	0.0363301	0.0595734	0.0702823
PC-O [38:6]	-		X	X			X				0.0146241	0.0219676	0.0179933	0.0278748	0.0333002	0.00960044	0.0235314	0.0319107	0.034349	0.0348571	0.016981	0.0266628	0.0144724	0.0161911	0.0431387	0.0315989	0.0202184	0.0194352	0.0187858	0.0184502	0.0213556	0.0169255	0.0121558	0.01256	0.0309018	0.0265053	0.017202	0.0274916	0.0286032	0.00541917	0.0254957	0.0240493	0.0367522	0.0166965	0.0414356	0.0480817	0.00717695	0.023683	0.0269979
PC-O [38:7]	+		X											0.0042306		0.00733482			0.0191416			0.0129378			0.0180795	0.0139144	0.0225625	0.00817268	0.0111377	0.00696599						0.0100515			0.00797108						0.0117837	0.00965379		0.0101075	0.0205051
PC-O [39:0]	-		X						X	0.0210977	0.0131488	0.0283519	0.0157499	0.0148607	0.0533356	0.00812575	0.031246	0.0159692	0.026346	0.0233925	0.0123123	0.0225634	0.0149424	0.0382875	0.0371577	0.0253507	0.0268587	0.0142164	0.0230227	0.0303876		0.013299			0.00335011	0.0136595	0.0129151	0.00870352	0.00304306	0.00354557		0.0126124	0.0180423		0.0330663	0.016489	0.00860609	0.0120297	0.00983151
PC-O [39:1]	-		X	X	X		X		X	0.0904379	0.0413616	0.0764365	0.0373544	0.113236	0.0759282	0.0289697	0.0695004	0.0516454	0.040452	0.0808955	0.0453378	0.0726304	0.0436496	0.0959185	0.0878421	0.0653055	0.0682855	0.054479	0.0436446	0.0501366	0.0318004	0.0455893	0.0424149	0.0220449	0.0698788	0.0444735	0.0336998	0.0353143	0.0374881	0.0278373	0.0275011	0.0345441	0.0297917	0.0394121	0.0442383	0.0544862	0.0240805	0.0354783	0.0320273
PC-O [40:4]	+		X												0.00302197	0.00424323		0.00368098	0.004532	0.00471124		0.00318518		0.00232062	0.00382819	0.0037279	0.00285912	0.00373116	0.00379877							0.00463269	0.00327963	0.0031186	0.00398024				0.00219913	0.00228891	0.0196315	0.00275585		0.00503639	0.00649098
PC-O [40:5]	+	X	X								0.00686847		0.00519653		0.00497973	0.00861601	0.00570145	0.00959581	0.0107734	0.00948298	0.00662763	0.00769086		0.0048921	0.00642124	0.00778412	0.00546436	0.0082653	0.00639231	0.00568158					0.00821623	0.00838345	0.00771858	0.00765377	0.00831349		0.00650629	0.00721809	0.0048033	0.00548162	0.0342082	0.00610261		0.00898071	0.00819448
PC-O [40:6]	+		X											0.00411429	0.00590022	0.00835301	0.00700732	0.00821395	0.00740084	0.00664651	0.00542903	0.00902446		0.00393412	0.00773383	0.00492698	0.00449189	0.00593157	0.00514584	0.00538825					0.0121887	0.00710508	0.00757747	0.00981156	0.0102778		0.00517199	0.00816049	0.00827061	0.00555066	0.0360636	0.00790274		0.00848498	0.00808939
PC-O [40:7]	+		X												0.00519319	0.00599982	0.0037994	0.007488	0.00635731	0.00493544		0.01243		0.00338112	0.0128217	0.00753794	0.00660905	0.00394185	0.00629066						0.00924063	0.00552962		0.00716752	0.00731217		0.00521005	0.0119957	0.00838589	0.00715341	0.0295411	0.0096828		0.00706214	0.0110956
PE [32:0]	-		X	X					X	0.0175035	0.0110821	0.0179835	0.0149168	0.00925736	0.0113764	0.010611	0.0123567	0.0325491	0.0182749	0.0280972	0.016211	0.0216908	0.0174513	0.0152522	0.0236708	0.03319	0.0141106	0.014997	0.0154242	0.0154335	0.0151627	0.0130701	0.0122075	0.0249832	0.00831604	0.0242035	0.0137051	0.0100112		0.00373465	0.0261532	0.0329659	0.00958279	0.0160922	0.00698325	0.0270867	0.00755692	0.00624504	0.0111377
PE [32:1]	-		X	X						0.0159405	0.0114647	0.0282125	0.0209302	0.00959632	0.00937486	0.00875198		0.0335752	0.032891	0.0339184	0.0199327	0.0130711	0.00888646	0.0123825	0.0126135	0.0161606	0.0140027	0.0103832	0.00914061	0.0140037	0.0777773	0.02003	0.0448339	0.0349056	0.0112314	0.0248306	0.0155887	0.00921032		0.00672588	0.0690838	0.024508	0.0100703	0.0193627	0.0103288	0.101311	0.052516	0.0194913	0.0247803
PE [33:3]	-		X							0.0418144				0.0138052	0.0165033	0.00532105	0.0090585						0.00654957		0.0129279	0.016314	0.023819	0.00895979
PE [34:0]	-		X						X	0.0122307	0.0175305	0.0079513	0.0199646	0.0051525	0.0137794	0.00910978	0.0322724	0.0342619	0.0208144	0.0357236	0.0484437	0.0403477	0.0194049	0.0289156	0.0333884	0.0502928	0.00312807	0.0209639	0.0404223	0.0375739				0.00789677	0.00167718	0.0271807	0.0205366	0.00548046		0.00455216	0.00989014	0.0670864	0.0020103	0.00536508					0.0114274
PE [34:1]	-		X	X	X		X		X	0.3315	0.199933	0.311563	0.250238	0.170538	0.161817	0.103199	0.122093	0.314645	0.366246	0.34277	0.26786	0.278727	0.183398	0.253633	0.376883	0.201238	0.184412	0.158166	0.136643	0.154053	1.02624	0.295317	0.669793	0.422375	0.312566	0.356837	0.217222	0.199421	0.117856	0.0286132	0.660575	0.276165	0.260811	0.356707	0.29321	1.09316	0.337746	0.186651	0.329074
PE [34:2]	-		X	X	X		X		X	0.0841748	0.0770983	0.203249	0.126655	0.0529848	0.0803699	0.0389494	0.0693942	0.190843	0.147339	0.134452	0.093695	0.125101	0.0719675	0.115277	0.180801	0.113518	0.0849536	0.0841982	0.10151	0.076592	0.302584	0.056723	0.157403	0.150315	0.0596601	0.164701	0.05117	0.0816124	0.0274664	0.0341196	0.203461	0.164041	0.0905619	0.203206	0.0685657	0.455772	0.128892	0.0618949	0.127216
PE [35:1]	-		X									0.014088		0.00955341	0.00699487	0.00560814		0.0157198				0.00910876	0.00762403	0.0109236	0.0178499	0.0111153	0.00953882				0.0315707		0.0216749	0.0355891	0.0583972	0.0103323	0.0189021	0.0216509	0.00705518		0.0232407		0.0216594	0.00963655	0.0146743	0.023938	0.0188035	0.00725474	0.0121306
PE [35:2]	-		X									0.010862										0.00898592	0.00498354	0.00739321	0.0113787	0.0077028	0.00900311						0.0102351	0.0132151	0.0153207			0.00821129					0.00859145	0.0132676		0.0150441	0.00984143
PE [36:1]	-		X	X	X	X	X		X	0.724684	0.212796	0.399299	0.25891	0.430956	0.362109	0.158802	0.257663	0.366251	0.322096	0.409122	0.271812	0.474393	0.366739	0.512634	0.613674	0.440991	0.303149	0.230131	0.222563	0.203692	1.83318	0.644375	0.688477	0.408222	1.12743	0.530723	0.574414	0.75644	0.392587	0.0288061	0.690397	0.360525	1.40154	0.855768	1.414	0.853979	0.930535	0.435082	0.839201
PE [36:2]	-		X	X	X	X	X		X	0.603988	0.240623	0.739144	0.544956	0.347835	0.404147	0.153231	0.353423	0.629204	0.404332	0.572638	0.625707	0.519459	0.367087	0.564319	0.980826	0.49668	0.372829	0.425802	0.357622	0.284835	1.47371	0.447346	1.48473	0.475942	1.43561	0.602497	0.471702	0.723691	0.27185	0.0988577	1.89557	0.492986	1.35422	1.40947	0.598066	3.16771	1.13803	0.24729	0.678543
PE [36:4]	-		X	X	X		X		X	0.154732	0.260907	0.23932	0.175336	0.116751	0.135106	0.185953	0.156319	0.225262	0.287693	0.247955	0.16412	0.287375	0.145817	0.13951	0.175918	0.17764	0.133903	0.108118	0.160132	0.198308	0.297645	0.145156	0.131583	0.441477	0.0810267	0.333844	0.104201	0.176997	0.0466159	0.061578	0.320686	0.408525	0.13905	0.172952	0.133714	0.236218	0.20313	0.197171	0.257939
PE [38:1]	-		X							0.0107806		0.00766665		0.00778965	0.00770991							0.0134016	0.00808211	0.00967635	0.0101247	0.0110469	0.00657398				0.0299845	0.0114455	0.014979		0.0104792	0.011354	0.0176637	0.0128696	0.00948333		0.00284572		0.028222	0.0179814	0.0298761	0.00461544	0.0194826	0.00661667	0.0115315
PE [38:3]	-		X	X	X	X	X		X	0.0694243	0.0624177	0.0732423	0.056435	0.0528868	0.0617015	0.0375945	0.0602782	0.0681863	0.056055	0.0690707	0.0694117	0.0781086	0.0984421	0.119104	0.0856476	0.0761826	0.0460382	0.0509646	0.0560272	0.0582025	0.245779	0.221578	0.34321	0.144772	0.213284	0.246313	0.0521069	0.0880631	0.0875335	0.0156118	0.272015	0.104106	0.173909	0.105824	0.142491	0.326216	0.38385	0.0708154	0.101128
PE [38:5]	-		X	X	X		X		X	0.199571	0.288716	0.282631	0.202201	0.299857	0.244498	0.251731	0.312982	0.318046	0.329232	0.377236	0.295519	0.420387	0.22493	0.245524	0.289345	0.315262	0.260517	0.225489	0.241923	0.308282	0.454674	0.359375	0.311707	0.613265	0.22085	0.421489	0.17683	0.330479	0.109384	0.0788562	0.811833	0.455736	0.317935	0.285087	0.241795	0.907619	0.502913	0.284147	0.252054
PE [38:6]	-		X	X			X				0.0552638	0.0632883	0.0326466	0.0336805	0.0460142	0.0346158	0.0389755	0.0437603	0.0691374	0.0440215	0.0334818	0.0838293	0.0417948	0.0504969	0.116392	0.0706359	0.0380384	0.037334	0.0471259	0.0526093	0.0926361	0.110309	0.106541	0.17607	0.0381102	0.0837003	0.0377001	0.040745	0.0185678	0.0147943	0.0730394	0.157381	0.0392403	0.0589139	0.101891	0.116442	0.0540665	0.0671649	0.103216
PE [40:5]	-		X											0.00249746	0.000944164	0.0152811	0.00586183				0.0106648	0.0402342	0.0178684	0.0324167		0.0109306	0.00437055	0.00652029		0.00563623	0.220173	0.272615	0.0544096	0.0830127	0.124532	0.0695402	0.0570214	0.0686162	0.0492619		0.187808	0.0547963	0.0688436	0.0294261	0.110985	0.285594	0.377872	0.0988776	0.0312625
PE [40:6]	-		X								0.0175567			0.0389583	0.0428305		0.0292153					0.06283	0.0405398	0.059205	0.0687658	0.0379519	0.0367674	0.0195109	0.025514		0.168661	0.310042	0.192498	0.175871	0.094466	0.0913132	0.0612492	0.0588275	0.0610088		0.183331	0.131346	0.070721	0.0780617	0.279376	0.355435	0.244638	0.103467	0.105823
PE-O [32:2]	-		X																			0.00783344									0.0273763		0.0198012	0.0152443	0.0171709	0.0137661	0.0173393		0.00810275		0.0109078		0.0129924	0.0401275		0.0536373	0.0124452	0.0103432	0.0243317
PE-O [34:1]	-		X							0.0131049	0.00855473	0.014718	0.021172	0.0116251		0.00632869	0.00718708	0.0182249		0.0216027		0.0154204	0.0129633	0.0161874	0.0139794	0.0141254	0.0100099	0.00782154			0.0271729	0.0362459	0.0164638	0.0162748	0.023348	0.0199833	0.244974	0.0228371	0.0142393	0.00322424	0.0147839	0.0117432	0.0225317	0.0284738	0.0187695		0.0136164	0.0163514	0.0280439
PE-O [34:2]	-	X	X	X	X	X	X	X	X	0.182949	0.105829	0.193039	0.108007	0.332313	0.202284	0.0930212	0.0961038	0.178735	0.0932135	0.211664	0.105622	0.27248	0.243241	0.382112	0.286091	0.234175	0.18788	0.0911423	0.0725632	0.105147	0.489387	0.148893	0.408328	0.207657	1.5567	0.442241	0.643571	0.399285	0.296451	0.0117995	0.13254	0.117498	0.851569	0.850591	0.42104	0.605419	0.126713	0.340393	0.736972
PE-O [34:3]	+		X												0.045201			0.083112							0.0888889		0.0347958								0.151101	0.0771224	0.0729503	0.0957084	0.0737885				0.382188	0.366977	0.0818937	0.1211		0.0446469	0.0930223
PE-O [35:2]	-		X									0.00972501		0.0184655	0.00927123			0.0145377				0.0114736	0.00817284	0.0140456	0.0154428	0.0118306	0.0128529						0.0115729	0.0119369	0.0876994	0.0147494	0.0352702	0.0294372	0.0164173				0.0276309	0.0123986	0.0267645	0.0108003	0.00685472	0.0102795	0.0216814
PE-O [36:1]	-		X										0.0131892					0.0158395				0.00923387			0.013363	0.0101388					0.0217352	0.013753	0.0101445				0.113353	0.015564	0.0143611	0.0036027							0.0110714	0.009625	0.0209546
PE-O [36:2]	-	X	X	X	X	X	X		X	0.0533673	0.0434011	0.114877	0.105069	0.0665975	0.0660635	0.0338684	0.0617531	0.103953	0.0482949	0.0916236	0.0553896	0.0951189	0.0856465	0.154293	0.0980322	0.0892729	0.0663176	0.0384398	0.0429203	0.0506924	0.202409	0.0580097	0.160765	0.0447633	0.152541	0.143558	0.323848	0.213927	0.271655	0.00923712	0.0448795	0.0352793	0.294871	0.222051	0.401433	0.0937409	0.0712068	0.102321	0.314311
PE-O [36:3]	-	X	X	X	X	X	X	X	X	0.0429433	0.0439712	0.110849	0.0711053	0.106642	0.0662895	0.0262899	0.0651715	0.107256	0.035256	0.0933285	0.0600817	0.0967366	0.0862807	0.164159	0.149242	0.0723588	0.0616027	0.0610618	0.0451239	0.0464522	0.14398	0.0285067	0.191387	0.0315524	0.663454	0.172526	0.159242	0.25763	0.199657	0.00461276	0.0699396	0.0430469	0.5849	0.439098	0.34082	0.190973	0.0492066	0.107623	0.273126
PE-O [36:4]	-		X	X	X	X	X	X	X	0.0211282	0.0368023	0.0811861	0.05867	0.0447164	0.0450401	0.0378081	0.0408294	0.124281	0.088141	0.0603036	0.0401762	0.0862513	0.0560517	0.0806259	0.130238	0.0967512	0.0421903	0.0472908	0.0377387	0.0454663	0.157198	0.0966686	0.188487	0.0839262	0.239528	0.198124	0.0721064	0.111712	0.108948	0.00919949	0.0932733	0.0995925	0.398986	0.256993	0.164866	0.199611	0.104288	0.0654342	0.136602
PE-O [36:5]	-	X	X	X	X		X		X	0.524176	0.949341	1.36434	0.474668	2.78659	2.29623	0.816086	1.21465	1.73264	1.06534	1.60363	0.635916	2.85797	1.60978	2.19452	1.65101	2.43347	1.2907	0.629253	0.806065	0.920932	1.14667	1.97113	0.728871	2.62037	1.77185	1.95203	0.841984	1.44765	0.425785	0.0842682	0.895618	2.67694	1.62591	1.13022	1.35196	2.0768	0.799374	2.30615	1.0148
PE-O [36:6]	-		X								0.0164332	0.0406879	0.0150308	0.0199763	0.0189339							0.0461159			0.104611	0.0512937	0.0168515				0.0252982	0.0236448	0.026032	0.0509917	0.0243528		0.011949	0.0163449			0.0179733	0.0638727	0.0446362	0.0213876	0.0524397	0.0375473	0.0152535	0.0195735
PE-O [37:5]	-		X	X					X	0.00646349	0.0140635	0.0617506	0.021096	0.134597	0.0887249	0.0393227	0.0579539	0.0945857	0.0101133	0.0692533	0.0133869	0.118099	0.0591387	0.0923773	0.106921	0.100016	0.0765078	0.0274269	0.0295937	0.0315742	0.0206678	0.0214425	0.0205569	0.156163	0.144769	0.0908652	0.046743	0.0772485		0.00255708	0.0209945	0.0534566	0.0356548	0.0307799	0.0793285	0.0545579	0.0378427	0.0266029	0.0245477
PE-O [38:2]	-		X									0.00932692			0.00718448							0.0102152	0.00554284	0.0144539	0.0106235		0.00593437						0.0595654		0.0174894	0.0109437	0.0346659	0.0103183	0.0245052				0.0155871	0.018301	0.0419836	0.00940432		0.0111038	0.0288216
PE-O [38:3]	-		X									0.016211		0.0101148			0.00883197						0.00985638	0.0154106	0.0120206		0.0085553						0.0752934		0.0699464	0.0233742	0.0268999	0.0180243	0.0381692		0.0119444		0.04246	0.0491852	0.0434854	0.0161485	0.0121308	0.0193035	0.0346152
PE-O [38:5]	-		X	X	X		X		X	0.709404	1.16894	2.3467	1.44987	3.05302	3.29342	1.36283	3.05418	2.5031	1.07623	2.12501	0.992273	3.06951	2.33131	3.75449	1.4843	2.50439	2.21731	0.931768	1.62367	1.82125	1.13913	1.44246	0.70178	1.15399	1.98482	1.92781	0.82199	2.24425	0.803735	0.0752271	1.04477	1.80501	1.76585	1.12152	3.41228	1.02673	1.55347	1.50891	1.37318
PE-O [38:6]	-	X	X							0.0682112	0.138871		0.0859414	1.87846					0.13359	0.447381	0.0991254	1.08984	0.660488	0.922152	0.761353	0.623253			0.131083		0.395801	0.550967	0.384911	0.396322	1.72327	0.705265	0.344968	0.594473	0.187537	0.024079	0.484883	0.643008	0.525259	0.35225	0.60435	1.11685	0.303095	0.844108	0.345213
PE-O [38:7]	-	X	X	X			X				0.0457266	0.128522	0.0572076	0.150771	0.184394	0.0514088	0.0706977	0.0832743	0.0549838	0.0591261	0.0424096	0.272066	0.187232	0.206681	0.477356	0.184731	0.0669455	0.0398648	0.0653204	0.0562965	0.170084	0.292386	0.187857	0.292192	0.230166	0.260871	0.172974	0.116426	0.0643249	0.0130162	0.0618172	0.332793	0.118994	0.206994	0.402167	0.259845	0.0579541	0.279612	0.417445
PE-O [38:9]	+									0.347335	0.196597	0.768284	0.321103		0.338017	0.851905	0.232133	3.8525	0.195621	1.78975	1.27205	0.573747	0.706121	1.7374	2.36621	4.33888	0.347303	0.20431	0.605487	0.256518			0.19513	0.476955		2.22899	0.0991047	0.0943436	0.0770488		2.02911	1.96292	0.634826	1.2455	0.669953	1.32914	0.125826	0.0619247	0.904052
PE-O [40:3]	-		X																					0.00958285									0.0688736		0.0116178		0.009077	0.0098475	0.0178575				0.00666464		0.0187883			0.0102676	0.0218203
PE-O [40:4]	-		X										0.00219419						0.00350344											0.00289294	0.00911204	0.00792159	0.0341281		0.0101306		0.00532369		0.015916	0.000397495	0.00434303		0.00176785	0.00554583	0.0232535		0.0125927	0.00824386	0.0119579
PE-O [40:5]	-	X	X	X	X		X		X	0.0510692	0.0591933	0.0878664	0.0931079	0.0886995	0.137447	0.0653167	0.144983	0.0984279	0.0812468	0.117787	0.068774	0.130265	0.122207	0.172903	0.0759014	0.109083	0.117649	0.0776096	0.0674364	0.0797559	0.119409	0.0666921	0.118352	0.0563134	0.151954	0.147831	0.0849171	0.172156	0.0791839	0.0167266	0.0847704	0.0810991	0.0840593	0.081128	0.227489	0.0866243	0.133842	0.107629	0.132362
PE-O [40:6]	+		X										0.107896	0.182736	0.208318	0.225284	0.200389	0.124032	0.093413	0.137065	0.114914	0.249278	0.17757	0.227184	0.162568	0.130274	0.189334	0.117454	0.0795482	0.133088		0.176347	0.209553		0.373114	0.182652	0.209909	0.258485	0.111893		0.104663	0.155151	0.1669	0.139193	0.404248	0.188907	0.168896	0.184911	0.202482
PE-O [40:7]	+		X									0.13935		0.112307	0.17893	0.156361	0.14233	0.0818675				0.216458	0.140571	0.176741	0.22015	0.132874	0.121259	0.0661559	0.0907796	0.0912468			0.23236		0.241388	0.154684	0.180046	0.170736	0.0842103		0.101339	0.189985	0.13387	0.168507	0.552032	0.149387	0.111348	0.136408	0.349859
PE-O [42:6]	-		X												0.00906897									0.0144974									0.125771		0.0152927	0.023061		0.0171737	0.0136346						0.0619745	0.0203877		0.031724	0.0194161
PG [30:0]	-		X						X	0.0303178	0.0269399	0.0868807	0.0850831	0.0231212	0.051341	0.0996797	0.0307946	0.16025	0.0775946	0.0676026	0.0607841	0.0190201	0.0131813	0.0197097	0.0239288	0.0639068	0.0611415	0.0316524	0.0355094	0.0381488			0.0108225	0.0833097		0.0462081	0.0209819	0.0150422		0.0140204	0.0280096	0.0308412	0.0110263	0.0350649		0.0118118	0.0196907		0.037507
PG [32:0]	-		X	X			X		X	0.467508	0.766938	0.727229	1.11948	0.423182	0.630614	1.57869	0.707375	1.35862	1.52184	1.29189	1.7845	0.374891	0.167261	0.472719	0.307051	0.527246	0.592028	0.590207	0.822056	0.949976	0.0226654	0.00657948	0.0763902	1.25123	0.0730819	0.550051	0.112499	0.238986		0.346658	0.667316	0.456814	0.158209	0.63783	0.0149395	0.0934554	0.136683	0.0099505	0.481816
PG [33:0]	-		X	X	X		X		X	0.0517012	0.047578	0.051535	0.0444063	0.0576939	0.0368707	0.0431871	0.0421594	0.0559113	0.0448624	0.0510431	0.0267715	0.0547027	0.0454307	0.0410902	0.0435289	0.0497062	0.0549502	0.0245007	0.0275188	0.0396528	0.119046	0.040764	0.0226126	0.0594079	0.0266022	0.0340107	0.0420326	0.0444722	0.142158	0.0621444	0.0420956	0.0747054	0.0586043	0.0440385	0.0605195	0.0354002	0.0328377	0.06903	0.0730614
PG [33:1]	-		X						X	0.0256564	0.0207974	0.0663964	0.0803419	0.0250253	0.0410881	0.0725276	0.0275476	0.0834695	0.0467826	0.0618044	0.0479288	0.0245519	0.0117585	0.0223645	0.0242407	0.0358035	0.0509483	0.0365746	0.0305311	0.0332965			0.0101011	0.0623052	0.0199036	0.0305513		0.0139164		0.0100541	0.0260265	0.0225917	0.0124679	0.020183			0.0120103
PG [34:0]	-		X							0.229865	0.283125	0.689773	0.84652		1.03768	0.745302	0.89968	0.842358	0.57591	0.649311	0.519522	0.0622781	0.0143278	0.165523	0.154849	0.265096	0.699903	0.423382	0.679524	0.764254			0.00535818	0.392925		0.121612	0.0168015	0.0493645		0.0664267	0.183045	0.11941	0.0496622	0.175875			0.0422392		0.0800488
PG [34:1]	-		X	X	X	X	X		X	8.49412	10.1027	14.3612	18.8949	5.82664	10.1105	11.8866	9.37516	13.8928	18.2666	15.445	21.5558	4.18513	2.45606	8.19026	7.59842	5.95603	9.1491	10.9284	12.3505	10.7633	0.361077	0.248372	1.03982	8.85241	1.11885	4.14194	0.744668	2.36667	0.058987	1.332	8.34893	4.06413	2.31448	5.8902	0.183388	0.737558	1.3567	0.113879	3.83409
PG [34:2]	-		X	X	X	X	X		X	1.2183	1.39324	1.03415	1.66325	0.53972	1.097	2.04638	1.14761	1.78428	2.79499	1.48586	4.19459	0.473323	0.2694	0.693299	0.718774	1.028	1.3271	2.31827	1.91147	1.7509	0.0682312	0.0412331	0.187843	1.73786	0.209692	0.704961	0.153571	0.467921	0.0144831	0.626005	1.30157	0.821215	0.385318	1.0362	0.0310731	0.217132	0.379992	0.0372553	1.07431
PG [34:3]	-		X							0.0540131	0.0646851		0.0831098	0.0211166	0.0373954	0.0714059	0.0591228	0.0965011	0.150609	0.0728406	0.116155	0.0422414		0.0441335	0.0484342	0.0812158	0.0640841	0.1911	0.0756504	0.0765121				0.0907682	0.0251389	0.0378649		0.0304134		0.0276947	0.0571979	0.0527879	0.0294229	0.0775302		0.0379683	0.0296266		0.0365178
PG [35:0]	-		X							0.00908628	0.0144548			0.0375835	0.00306256		0.00305712	0.00626214		0.0110266		0.0122291	0.0209484	0.00665986		0.00609989	0.00787297			0.00504628	0.0246509	0.0227784			0.018196	0.0154047	0.00318688	0.0170156	0.0644481	0.0169261		0.0129748	0.00368116	0.0102972	0.0106686	0.0134045	0.00794112	0.0131268	0.0183781
PG [35:1]	-		X						X	0.0659214	0.08196	0.196743	0.239866	0.0654495	0.145605	0.190364	0.176668	0.183825	0.13241	0.142165	0.140053	0.067111	0.0326451	0.105746	0.143671	0.103128	0.168745	0.134117	0.164444	0.11763			0.0213625	0.160606	0.0667621	0.0621991	0.0297364	0.0469577		0.0266165	0.0504509	0.0491633	0.0339616	0.0644433	0.0223293	0.0169522	0.0274103		0.0392192
PG [35:2]	-		X						X	0.0599913	0.0352704	0.0623409	0.0820059	0.144342	0.0600323	0.0838934	0.0600637	0.0845793	0.0776812	0.0665055	0.0717578	0.0295463	0.0150465	0.0355664	0.0598102	0.057265	0.103891	0.120784	0.0894761	0.0672155			0.0106293	0.0642319	0.0681027	0.0250876		0.0275539		0.0146344	0.0306038	0.0295899	0.0181698	0.0379181			0.02065		0.0282321
PG [36:0]	-		X	X					X	0.0238191	0.0290325	0.0334088	0.155529	0.0284644	0.0465907	0.0590228	0.0862997	0.0398365	0.0554015	0.0165448	0.0102863	0.0406959	0.0194677	0.0537207	0.0245815	0.0363329	0.0654616	0.0284188	0.0385088	0.0582828	0.00671328	0.00498961	0.00357475	0.0619691		0.0324801	0.0145139	0.0186648		0.00810311	0.04219	0.0285577	0.021572	0.031668	0.0311985	0.00680635	0.0277849		0.00344474
PG [36:1]	-		X	X	X	X	X		X	5.49732	4.16001	8.28592	13.7733	3.24392	8.33703	7.68838	9.05146	8.87032	7.53231	6.70483	11.6018	2.20494	1.06155	5.22099	5.20161	4.57023	8.0011	6.25136	11.6707	7.11358	0.407523	0.267606	0.309817	3.29881	0.622867	1.71707	0.35402	1.31483	0.0641094	0.619515	3.63468	1.56641	1.28755	2.42238	0.243833	0.326399	1.80344	0.0846597	0.767835
PG [36:3]	-		X	X					X	1.7312	2.11309	1.11533	2.39986	0.767504	1.90882	2.58897	3.58192	2.46984	4.43391	1.54297	3.68152	1.03919	0.341899	1.21077	3.86584	3.50886	3.27754	9.07436	5.5196	2.79943	0.159361		0.172988	1.45188	0.684424	0.670556	0.187778	0.957867	0.0403274	1.06703	1.46095	1.54986	0.842269	1.49819	0.126987	0.384435	0.779534	0.159654	0.531072
PG [36:4]	-		X	X					X	0.293614	0.801248	0.524758	0.866109	0.242815	0.569105	1.79766	1.16231	0.847906	1.31223	0.71317	0.939956	0.396402	0.109808	0.437718	0.566945	0.540926	0.779415	2.37265	1.00273	0.827054				0.975034	0.159958	0.369085	0.0905738	0.357445		0.287764	0.487934	0.641898	0.243423	0.516959	0.0499418	0.146433	0.303757	0.0783513	0.390743
PG [36:5]	-		X						X	0.0162904	0.0604584	0.0425164	0.0801585	0.0194299	0.0390963	0.0835178	0.0513714	0.0728702	0.127648	0.0528414	0.0733405	0.0279951	0.00804127	0.0222036	0.0475569	0.0485325	0.0643612	0.151098	0.0633906	0.0560493				0.0702143		0.0183502		0.0186243		0.0255189	0.0435469	0.0536456	0.0171663	0.0348076			0.0238461
PG [37:0]	-		X							0.0185619	0.0198259	0.0213531	0.0209477	0.0432735	0.0151729	0.00867935	0.0333853	0.0160047				0.019528	0.0133357	0.0302662	0.0284506	0.0352181	0.0261576	0.0136853	0.0152062	0.02045									0.0387804	0.0124245				0.022188
PG [38:2]	-		X	X					X	0.0673709	0.0250025	0.0563382	0.0650818	0.041531	0.0491134	0.0381812	0.0333507	0.0453096	0.0660376	0.0437171	0.0582623	0.0255282	0.01415	0.0397081	0.066897	0.039753	0.0538218	0.0603573	0.0566715	0.0340322	0.0288823		0.0274366	0.0239635	0.0744834	0.0258032	0.0215512	0.0229315		0.0123199	0.0422959	0.0195675	0.0404085	0.0892764	0.0314462	0.0232723	0.0487791		0.0249179
PG [38:3]	-		X							0.0231864	0.0205927	0.0266632	0.0610789		0.0349665	0.0939298	0.0371696	0.0670299	0.126758	0.0333106	0.0428618				0.0116116	0.0400579	0.062598	0.0630153	0.073058	0.0756455				0.00822214	0.0182952		0.00263232	0.0254286		0.0251533	0.0192277	0.0057356		0.0328903		0.00957587	0.035831		0.000499134
PG [38:4]	-		X							0.386738	0.400665	0.377945	0.727572	0.200825	0.616028	1.68401	0.955377	0.705249	1.01714	0.559682	0.880914	0.245914		0.236142	0.284884	0.50374	0.717479	0.617394	0.862748	0.629542				0.62425	0.31067	0.275127		0.328655		0.250843	0.647656	0.385992	0.219868	0.314451		0.24885	0.435868
PG [38:5]	-		X						X	0.331331	0.985215	0.416834	1.20006	0.361538	0.903396	2.35571	1.22791	1.10903	3.01191	1.34124	2.27132	0.473943	0.130441	0.40957	0.413376	0.905813	1.28488	1.98739	1.70716	1.45441		0.0853397		0.82868	0.250686	0.320048	0.105096	0.383961		0.788824	1.09964	0.56878	0.388007	0.369508		0.224712	0.449416	0.100143	0.164642
PG [38:6]	-		X	X			X		X	0.100218	0.38216	0.248537	0.427378	0.128924	0.30747	0.541633	0.346438	0.408478	0.792099	0.283612	0.331482	0.257814	0.0474724	0.187815	0.612584	0.421015	0.344041	0.593434	0.858654	0.507623	0.0330569	0.0219607	0.0477272	0.453707	0.0659362	0.170603	0.035102	0.126389		0.173899	0.211177	0.426513	0.122621	0.212788	0.041923	0.0883955	0.137131	0.0643238	0.404498
PG [39:0]	-		X	X	X		X		X	0.116444	0.0976445	0.11555	0.079363	0.234375	0.100975	0.0639315	0.126751	0.103931	0.0576549	0.104346	0.073232	0.12959	0.0978927	0.152821	0.166296	0.119778	0.154124	0.0776766	0.0689172	0.124508	0.0369951	0.0941675	0.0335441	0.0734141	0.110568	0.083347	0.0484778	0.0556956	0.135845	0.0590397	0.0602347	0.0947213	0.0534341	0.074147	0.0626731	0.0689744	0.0458665	0.0786804	0.0614114
PG [40:6]	-		X	X	X	X	X		X	0.202396	0.325778	0.343069	0.61253	0.163937	0.54268	0.521316	0.450203	0.611781	0.879286	0.288524	0.522949	0.338667	0.0588395	0.335126	0.79122	0.648999	0.517989	0.651864	1.41656	0.718907	0.0707654	0.151261	0.0765843	0.319132	0.121428	0.176748	0.0639664	0.169423	0.0459569	0.209266	0.267024	0.336633	0.177206	0.267281	0.178454	0.301504	0.353972	0.0979297	0.191948
PG [40:7]	-		X	X	X		X		X	0.20136	0.476097	0.612996	0.64743	0.201542	0.615143	0.456814	0.315513	0.759046	1.20623	0.289999	0.422011	0.698057	0.0775113	0.345288	5.7894	1.9078	0.522015	0.86135	4.0011	0.770729	0.0944778	0.108173	0.207557	0.370564	0.168314	0.24406	0.116259	0.18473	0.0613259	0.278557	0.25347	0.800487	0.252406	0.420272	0.336603	0.294889	0.208221	0.134828	0.542232
PG [40:8]	-		X	X					X	0.0219547	0.081613	0.0573544	0.0838369	0.0395382	0.0869135	0.0709964	0.0765391	0.122404	0.208236	0.0650611	0.0320321	0.110459	0.0148657	0.0665516	0.692619	0.258952	0.0947427	0.173039	0.37313	0.13893		0.0376702	0.0265161	0.129587	0.0356958	0.0471247	0.00747454	0.0505375	0.0243287	0.0453802	0.0403525	0.268375	0.0583838	0.0782929	0.0818786	0.0706818	0.0541677	0.0775308	0.141485
PG [41:1]	-		X	X	X		X		X	0.278185	0.221075	0.211835	0.120029	0.400953	0.224976	0.0826458	0.307822	0.192995	0.116523	0.210109	0.154285	0.27755	0.182456	0.336822	0.366683	0.267623	0.266874	0.203228	0.17768	0.193516	0.0954206	0.186781	0.0652554	0.118503	0.205436	0.161364	0.0848006	0.171726	0.20241	0.112855	0.0885184	0.195655	0.0995693	0.134558	0.158506	0.238404	0.0882518	0.223982	0.150334
PG [42:8]	-		X																0.0310074									0.0168002	0.0149323	0.0166906		0.0697812							0.0403535	0.00769574						0.0711581	0.0820807
PG [42:9]	-		X							0.022701	0.0168716		0.0191269		0.0284759	0.0179532	0.0161252	0.0311384	0.0734012						0.0244021	0.0317473	0.019106	0.0215739	0.0317457	0.0404549	0.0312753	0.0805793	0.0221912	0.0490363	0.0173284		0.00526775	0.0246847	0.0534514	0.0108734	0.0237273	0.0324156	0.018492	0.0194108	0.0451042	0.0711738	0.082902	0.0495233	0.0232639
PI [32:0]	-		X						X	0.0996785	0.0808036	0.141442	0.0838282	0.0473632	0.0253223	0.0265452	0.0229777	0.0960033	0.046881	0.0673542	0.0129158	0.0667928	0.0159412	0.0377846	0.0349634	0.114665	0.0310677	0.065239	0.0283212	0.0770725			0.0530324	0.0556074	0.0756063	0.118668	0.0781217	0.0239664		0.014138	0.0022395	0.157232	0.0762665	0.207021		0.0639949	0.0194543	0.0256208	0.051968
PI [32:1]	-		X	X			X		X	0.0897853	0.0388163	0.0988767	0.0804072	0.0358257	0.0190386	0.0186058	0.0183575	0.0708371	0.0676969	0.0559917	0.0241769	0.041759	0.0208159	0.0306685	0.0338348	0.0678313	0.0355136	0.0561469	0.0270542	0.0702855	0.106679	0.0373321	0.123225	0.0733631	0.0793422	0.0582032	0.0477653	0.0227334		0.0152354	0.0347671	0.0907217	0.0502382	0.0620446	0.0211277	0.17729	0.0440389	0.0326596	0.0469224
PI [34:0]	-		X						X	0.234814	0.132833	0.145859	0.155834	0.259319	0.00720344	0.025481	0.0500903	0.13877	0.0958947	0.134049	0.0584407	0.174962	0.0182408	0.108967	0.124194	0.195253	0.209786	0.10257	0.0924475	0.154387	0.0509109		0.0856259	0.0334019	0.250484	0.0789355	0.125692	0.0112513	0.000999734	0.0241499		0.216724	0.155372	0.526071	0.021634	0.0119295			0.0333523
PI [34:1]	-		X	X	X		X		X	4.16135	3.19808	4.37771	2.83484	1.31026	1.05076	0.820029	1.11293	1.63426	1.4222	1.68501	0.514459	1.9427	0.517827	1.2731	2.00565	1.81456	1.04222	3.16524	1.02418	2.40937	1.09919	0.641248	2.36063	0.844842	2.60715	1.19191	1.1139	0.769048	0.188795	0.121906	0.65045	3.47069	1.79175	2.24843	0.447733	2.10234	1.06679	0.505851	0.814334
PI [34:2]	-		X	X	X		X		X	0.483273	0.396484	0.307346	0.230644	0.154785	0.162342	0.113516	0.164501	0.279212	0.259501	0.240297	0.132701	0.22499	0.104135	0.180495	0.255235	0.349975	0.176723	0.361144	0.160082	0.339025	0.236943	0.0963924	0.346166	0.324387	0.346408	0.326129	0.174917	0.212981	0.0539463	0.0567887	0.193812	0.86099	0.296333	0.28973	0.172706	0.728608	0.231075	0.207044	0.349292
PI [36:1]	-	X	X	X	X		X	X	X	6.75399	2.78117	6.14119	4.74066	2.10527	2.08775	0.964013	3.73719	2.44859	1.62932	2.24562	0.725038	3.15946	0.846657	2.16295	4.07655	3.78946	2.13186	4.54762	2.90272	4.38656	2.3159	2.05679	2.28215	0.630768	3.0209	1.26572	2.84613	2.72407	0.327308	0.158176	0.725993	2.5507	5.54594	4.84786	1.31986	1.38631	0.925697	0.419989	0.928383
PI [36:2]	-		X	X	X		X		X	7.2073	3.1894	4.98817	3.0741	2.79654	2.53433	1.12858	3.05344	2.80786	1.72472	2.60788	1.44119	2.13832	1.081	2.22613	4.42315	4.88078	2.36448	5.89956	2.63806	3.59479	1.44535	0.703336	1.91538	0.807755	4.02839	1.22652	1.40321	2.82034	0.441568	0.143279	1.68815	4.16202	3.76502	2.29563	1.30019	2.38852	1.51157	0.940477	1.24849
PI [36:3]	-		X	X					X	0.301481	0.215113	0.259413	0.127412	0.122437	0.142463	0.0832644	0.199359	0.214194	0.169217	0.13181	0.107715	0.167192	0.084329	0.151079	0.308563	0.398401	0.171022	0.39607	0.152096	0.25556	0.227393	0.093445	0.626711	0.162658	0.375104	0.191375	0.10263	0.220109	0.0602708	0.0399697	0.371063	0.532561	0.345934	0.18955	0.20703	0.476416	0.462606		0.242143
PI [36:4]	-		X	X	X		X		X	0.45104	0.512651	0.344908	0.254634	0.317713	0.397873	0.353138	0.259046	0.301186	0.284186	0.289918	0.17603	0.443824	0.220669	0.254327	0.270421	0.35338	0.311791	0.360748	0.283027	0.407715	0.637749	0.246968	0.547724	1.33159	0.402306	0.431111	0.235281	0.377419	0.211519	0.0628108	0.351568	1.04444	0.318921	0.277988	0.285471	0.509783	0.990637	1.48939	0.529986
PI [36:5]	-		X	X	X		X		X	0.0182209	0.0257226	0.0333135	0.0277574	0.032768	0.0228044	0.019558	0.0291626	0.0460071	0.0535455	0.0600312	0.0525443	0.040146	0.0299741	0.0416498	0.053295	0.0319142	0.0329358	0.0404107	0.0460178	0.0445479	0.116592	0.0265778	0.0488202	0.0688285	0.0604359	0.048506	0.0648015	0.054857	0.0322924	0.00936535	0.0686015	0.0614681	0.0254749	0.0568044	0.0468283	0.0539911	0.0325447	0.0260406	0.0710496
PI [37:4]	-		X							0.0282085	0.0195506	0.0372677	0.0162663	0.0347682	0.027461	0.0226107	0.0249444	0.030959				0.0335788	0.0120848	0.0237636	0.0349945	0.0297854	0.0348597	0.0259612	0.0233814		0.0281923	0.0198354	0.0334313	0.215618	0.0875342	0.0246998	0.0244109	0.0518349	0.0196137			0.0429204	0.0211091	0.0168326	0.0254893	0.0367876	0.0499835	0.056562	0.0422519
PI [38:2]	-		X							0.0115885		0.000827426									0.00104113			0.00196454							0.199685				0.0488841	0.0798955	0.184108		0.000217013				0.184148	0.482049		0.0389224
PI [38:4]	-		X	X	X		X		X	15.8822	8.37767	8.67867	4.80381	13.6864	13.1205	8.04038	10.3045	8.05568	4.41179	6.78337	3.09139	10.3758	7.01385	8.73131	7.80641	9.95621	10.5623	8.32767	7.51934	8.45953	15.8727	15.4579	11.7741	10.4607	13.5948	10.163	7.6075	19.9677	6.5763	0.386605	8.15564	13.3028	8.57213	7.81446	16.4588	10.6738	19.7034	17.7382	16.2672
PI [38:5]	-		X	X	X		X		X	0.443538	0.429511	0.359631	0.312041	0.892794	0.547587	0.435673	0.395397	0.325309	0.354855	0.486935	0.313175	0.608925	0.303568	0.490864	0.451578	0.424984	0.560375	0.489091	0.26608	0.399868	0.587624	0.360081	0.503047	0.47271	1.11239	0.441339	0.349553	0.690463	0.198552	0.084371	0.593251	0.859171	0.469854	0.359017	0.39711	1.40309	0.860092	0.627923	0.439614
PI [38:6]	-		X	X	X		X		X	0.121386	0.150292	0.150001	0.0925561	0.0726846	0.0904966	0.0909531	0.0717224	0.100351	0.0959092	0.0642909	0.0390498	0.173879	0.0465435	0.0784449	0.236154	0.133081	0.0662971	0.100964	0.119735	0.117211	0.0783059	0.0496016	0.152323	0.145525	0.0761383	0.0928729	0.0564776	0.0611825	0.0202778	0.0218754	0.0728787	0.417461	0.0921788	0.0824876	0.126242	0.146256	0.0501084	0.062934	0.163745
PI [39:4]	-		X																						0.0151205	0.0156871						0.0202247	0.0219026	0.0327385	0.0346275		0.00540851	0.0171208			0.0205379		0.012092			0.0251398	0.0307165
PI [40:4]	-		X	X	X	X	X		X	0.136267	0.0410505	0.0827921	0.0361859	0.0445139	0.0827506	0.0466155	0.0811722	0.0722059	0.0654972	0.0807813	0.0428632	0.0969523	0.0386577	0.0785985	0.0541035	0.0809773	0.0542171	0.0546981	0.0474534	0.0487766	0.72776	0.3784	0.220487	0.088743	0.198182	0.153377	0.146867	0.206938	0.173153	0.0131952	0.429559	0.0876631	0.280478	0.138018	0.319137	0.268569	1.05682	0.166613	0.211763
PI [40:6]	-		X	X	X		X		X	0.127559	0.110558	0.164665	0.0721894	0.0850806	0.144505	0.0809902	0.0957465	0.186891	0.12121	0.0891894	0.0411274	0.202081	0.0554035	0.0813273	0.333008	0.197248	0.0834565	0.098844	0.151254	0.126106	0.267687	0.320161	0.30233	0.161003	0.148896	0.133154	0.0890257	0.106359	0.0606861	0.0309516	0.122622	0.368439	0.191835	0.152674	0.341735	0.410521	0.102589	0.131292	0.179563
PS [32:0]	-		X							0.00989048	0.00846311			0.00762049	0.0043877				0.00834603	0.0143474		0.00400297	0.00272871	0.00352582	0.0133983	0.00322824		0.00109779	0.00220053									0.00600588		0.000987089	0.0156161	0.00797443	0.00119353	0.00776254		0.0217302
PS [32:1]	-		X							0.0181741	0.0153723	0.0140079	0.0238608		0.0165345			0.0302116	0.0262789		0.0200002	0.0154275	0.00687605	0.0127219		0.0119337	0.0135325		0.0128374				0.0105606			0.0158441				0.00567561	0.0408716	0.0159858		0.014185		0.0182788
PS [34:1]	-		X	X	X		X		X	0.713189	0.31917	0.343863	0.487504	0.370737	0.461597	0.222849	0.257809	0.532502	0.594993	0.620163	0.456514	0.334764	0.169703	0.312194	0.463835	0.326363	0.38503	0.359287	0.38745	0.354786	0.509776	0.41553	0.188155	0.237405	0.20318	0.304007	0.216869	0.193243	0.0668985	0.1377	0.583919	0.286442	0.235746	0.511967	0.211079	0.548864	0.228214	0.113127	0.248955
PS [34:2]	-		X						X	0.0532606	0.0486212	0.0787243	0.117463	0.0307169	0.0605894	0.0258109	0.0457709	0.0945405	0.0715426	0.0644527	0.0399843	0.040725	0.0200582	0.0485358	0.0800589	0.0496645	0.0502492	0.0579595	0.0745754	0.0499498		0.0194146	0.0217279	0.0362051		0.040879	0.00589913	0.0225296		0.0133661	0.0508396	0.0678374	0.0169715	0.0876304		0.0791462	0.0178197		0.0290834
PS [36:2]	-		X	X	X		X		X	1.74076	0.640444	0.812395	1.13441	2.20187	2.34548	0.622615	1.26427	1.35649	0.674284	0.944836	0.676694	0.880046	0.570835	1.42609	1.91445	1.15461	1.86625	1.29113	1.19647	0.870663	0.735186	0.508243	0.600166	0.532074	2.07973	1.0002	0.4328	1.16703	0.204186	0.172042	0.670776	1.28898	1.23333	2.24764	0.887113	1.83569	1.11671	0.675325	0.962168
PS [36:3]	-		X	X			X		X	0.0541148	0.0399766	0.0938113	0.106965	0.0627922	0.0949133	0.0280426	0.0711196	0.118238	0.0751969	0.0611925	0.066609	0.0476111	0.0301189	0.0834012	0.12772	0.105669	0.0885306	0.0830612	0.0666513	0.0551396	0.038895	0.0281679	0.0271094	0.0565592	0.049342	0.0661877	0.0172162	0.0428848		0.0161179	0.0624002	0.0918412	0.0437323	0.101913	0.0403611	0.097034	0.0475907	0.0213377	0.0394237
PS [36:4]	-		X						X	0.0803563	0.105442	0.075119	0.133926	0.0479498	0.065257	0.0786367	0.0720377	0.0943005	0.0760586	0.101755	0.0429504	0.0706162	0.0243882	0.038673	0.0386377	0.0538988	0.0492312	0.0442819	0.104734	0.0919761			0.0111846	0.0450446		0.0479358	0.00723083	0.0293016		0.0156589	0.0430394	0.086729	0.0173575	0.0572004		0.0155786			0.0522853
PS [38:1]	-		X	X	X		X		X	0.234835	0.0974108	0.155413	0.125928	0.27853	0.338129	0.0958387	0.188595	0.137084	0.148652	0.213397	0.0779078	0.20319	0.115243	0.214271	0.278556	0.223841	0.204343	0.136475	0.142296	0.136166	0.275935	0.11853	0.192973	0.0816729	0.0947137	0.10912	0.0783115	0.148492	0.103677	0.0347854	0.0542813	0.0870128	0.319207	0.205606	0.14834	0.0486451	0.203318	0.112261	0.103131
PS [38:2]	-		X	X	X		X		X	0.232824	0.0348649	0.140635	0.0717755	0.536423	0.141703	0.0606655	0.0907211	0.119031	0.0533737	0.175087	0.092983	0.11478	0.0512786	0.200581	0.164678	0.0902646	0.12029	0.109573	0.0780396	0.0749763	0.155811	0.110085	0.278599	0.0335661	0.91539	0.104273	0.0841773	0.0508902	0.0828385	0.0115908	0.171903	0.00362268	0.164581	0.290651	0.0407277	0.225408	0.0113216	0.00727616	0.0443435
PS [38:3]	-		X	X	X		X		X	0.644957	0.280815	0.28804	0.307125	0.735176	1.11367	0.26692	0.495066	0.285157	0.261551	0.29546	0.128124	0.460524	0.386963	0.448461	0.594511	0.541217	0.545239	0.254236	0.234423	0.281646	0.464251	0.389949	1.28125	0.387742	0.808311	0.677019	0.220756	0.685303	0.121695	0.068677	0.515925	0.57613	0.438239	0.453374	0.418521	0.847898	1.22498	0.708392	0.491429
PS [38:4]	-		X	X	X		X		X	2.39811	2.71361	0.869326	0.90427	2.10644	2.9079	1.26957	2.06668	1.00927	0.839793	1.15859	0.624203	1.21843	0.924369	1.0681	0.83827	0.930211	1.9951	0.973594	1.44835	1.34009	0.701146	0.326445	0.399283	0.527912	0.568042	1.18571	0.408861	1.4282	0.136711	0.0850852	0.451284	1.62546	0.585525	0.94368	0.735005	0.596096	0.605489	1.10588	0.887722
PS [38:5]	-		X						X	0.0893253	0.100084	0.0571867	0.0943124	0.0866846	0.0893273	0.0658148	0.0918739	0.0819568	0.0748126	0.0807495	0.0460785	0.0730494	0.0327448	0.0558708	0.0766959	0.0582354	0.0851304	0.0534192	0.0621068	0.0735331					0.0244268	0.0533675		0.0430385		0.0150587	0.0431568	0.11001	0.0256322	0.0617105				0.0191384
PS [39:9]	-																	0.0466761		0.0389386		0.0513403	0.0296926	0.035425	0.060611	0.0503844			0.0134132					0.0200563		0.0478	0.0418146	0.0169649	0.0340563	0.0206167	0.0262262	0.0439985	0.0332064	0.0473628	0.0750604	0.0286947			0.0438379
PS [40:1]	-		X	X					X	0.140416	0.094424	0.10408	0.0715847	0.0676982	0.299032	0.0741817	0.145769	0.0754665	0.120206	0.155425	0.0407115	0.157493	0.0799556	0.191526	0.27084	0.148453	0.133344	0.106334	0.0969214	0.128247	0.219906	0.0601698	0.126609	0.0514232		0.0749769	0.0377805	0.0975455	0.021814	0.0314197	0.0230956	0.0608148	0.132424	0.091693	0.0802424	0.018039	0.0714892	0.063905	0.0441109
PS [40:4]	-		X	X	X		X		X	0.667235	0.213364	0.111585	0.151531	0.470148	0.480831	0.306947	0.600668	0.148668	0.148106	0.27936	0.115352	0.300595	0.222423	0.358066	0.177086	0.290112	0.315858	0.144862	0.111012	0.218635	0.778765	0.536419	0.194368	0.201851	0.633399	0.387184	0.362329	0.501174	0.151943	0.0358979	0.353908	0.317201	0.226397	0.254115	0.194478	0.517061	1.0873	0.660356	0.274619
PS [40:5]	-		X												0.436733	0.190063	0.291309						0.215962	0.270941			0.678458				0.386129	0.634382	0.218297	0.251976		0.303931	0.250429	0.424513	0.113161		0.287299				0.232101	0.505736	1.2191	1.01268	0.19169
PS [40:7]	-		X											0.0139183	0.0203762							0.015074		0.0196257	0.0201377		0.0118457						0.0272796									0.0175326				0.0209886
PS [42:1]	-		X	X					X	0.0836857	0.0424338	0.0370783	0.023864	0.0413886	0.124959	0.0275369	0.0609922	0.0237854	0.0459825	0.0575538	0.0177165	0.066176	0.0372426	0.0811057	0.116609	0.076279	0.0557464	0.0472805	0.0429005	0.0636682	0.18808	0.0168629	0.0603826	0.0242426		0.0480208	0.029701	0.0477913		0.0135633	0.0174174	0.0261298	0.0619159	0.0326182	0.0384314	0.00481388	0.0321473	0.0354032	0.0269678
PS [42:2]	-		X	X						0.0983622	0.0207195	0.0375292		0.0786968	0.0887102	0.0209304	0.0522772	0.0204084	0.0332779	0.0731712	0.0253602	0.0471198	0.0253737	0.0866054	0.0877168	0.0517756	0.0442064	0.0669378	0.0294759	0.0443455	0.146255	0.0252216	0.0875216	0.0141434	0.0588655	0.0589506	0.0280731	0.0320388	0.0165057	0.0106896	0.0234364	0.0179574	0.045351	0.0406862	0.0184996	0.103858	0.0307363	0.022415
PS [42:3]	-		X							0.0365906	0.00969398	0.0221087	0.0212287	0.0137546	0.0329139	0.00719383	0.0177138					0.0224979	0.0105537	0.0261922	0.0217233	0.0208684	0.0105187	0.017702			0.0497228	0.0208864	0.0388011	0.025291	0.0294369	0.0176864	0.00748501	0.0267505					0.021224	0.0201402		0.0388412	0.0195487	0.0139807
PS [42:4]	-		X							0.0244086	0.012538			0.0172686	0.0323348	0.0100549	0.0185674					0.0238896	0.0117525	0.019011			0.0158886					0.0278764	0.0446658	0.0244821	0.0201541	0.023124			0.0234567		0.0203411				0.013967	0.0366849	0.0259224	0.0141368	0.0205641
SM [32:1;0]	+		X	X						0.0613929	0.0532227	0.0347909	0.0243436	0.0908445	0.0851692	0.0842583	0.0518044	0.0260331	0.0248464	0.0399158		0.0793834	0.0542529	0.0627396	0.0630915	0.0537712	0.0979789	0.0366395	0.0252801	0.0611328		0.106497	0.0830571		0.124838	0.077715	0.145585	0.0686301	0.214655	0.0991108	0.0660268	0.0924762	0.0675517	0.0525472	0.109358	0.0893223	0.0505976	0.0985	0.0908178
SM [34:1;0]	+		X	X	X		X		X	2.48832	2.16423	1.47486	0.965391	1.97728	2.09203	1.67974	1.63172	1.81639	1.64205	1.75276	1.3875	2.37177	1.49844	1.82711	2.0738	2.06965	1.6937	1.35717	1.23671	1.31837	4.34753	1.786	3.67299	1.77713	1.86801	1.87879	3.37669	2.14495	2.61992	2.31954	1.29825	1.88659	2.37212	2.26038	2.66832	1.64251	1.58619	1.90511	2.55495
SM [34:2;0]	+		X							0.0779731	0.10095		0.0268278	0.0863694	0.0559317	0.0754089	0.0638733	0.0349708	0.039803	0.0447216		0.113993	0.0635351	0.0546223	0.0573514	0.0556953	0.06642	0.0358278	0.0276029	0.0464633		0.0728825			0.0449112	0.0423433	0.0819128	0.0699379	0.193254	0.110559	0.0674002	0.112081	0.083141	0.0552108	0.0765281	0.0548588	0.0489967	0.0926756	0.0847987
SM [36:1;0]	+		X	X					X	0.230634	0.212015	0.175163	0.148954	0.370221	0.258141	0.28012	0.283827	0.244842	0.158241	0.268959	0.148935	0.264263	0.263865	0.283226	0.218829	0.207628	0.243864	0.16235	0.154087	0.205682		0.142806			0.16913	0.181362	0.215332	0.204952	0.36215	0.105091	0.0686187	0.114461	0.0879675	0.229522	0.170047	0.044487	0.0992915	0.0902759	0.174723
SM [36:2;0]	+		X											0.0591046	0.0274459	0.0458301	0.0433458					0.0399144		0.0332504			0.0312357								0.0233869			0.0326205	0.0891596	0.0393779				0.0210311				0.0212458	0.031255
SM [38:1;0]	+		X	X					X	0.130729	0.123321	0.122429	0.100352	0.221242	0.175972	0.206989	0.289151	0.152522	0.124382	0.248049	0.173302	0.213775	0.104533	0.243312	0.207285	0.163393	0.158536	0.178795	0.158308	0.26813		0.0820608			0.0309393	0.0817587	0.0992836	0.0875662	0.147868	0.0508717	0.0698292	0.0617626	0.0417035	0.170112	0.0469519		0.0719108	0.0507733	0.0624221
SM [38:2;0]	+		X											0.0455518			0.0453885					0.0363097		0.0299885			0.024616	0.0217351		0.0302278									0.0435228	0.0180651				0.0278547				0.0100997
SM [40:1;0]	+		X	X					X	0.39136	0.43514	0.371682	0.291143	0.48333	0.620408	0.430667	0.60062	0.427026	0.33072	0.530232	0.316261	0.543334	0.305681	0.662394	0.585168	0.446552	0.551997	0.35309	0.393819	0.422681		0.278073	0.0952235	0.199168	0.133164	0.288011	0.227963	0.218677	0.236532	0.189664	0.150226	0.258743	0.214435	0.315045	0.398092	0.0879329	0.209526	0.179376	0.211991
SM [40:2;0]	+		X	X					X	0.110145	0.136728	0.078573	0.0703395	0.238541	0.163341	0.160927	0.200472	0.0992087	0.0573312	0.128117	0.0908286	0.16649	0.0839576	0.165555	0.157759	0.124741	0.204032	0.107038	0.0871092	0.131187		0.112402			0.139799	0.0847507	0.0860478	0.0577994	0.170485	0.127609	0.0760331	0.092855	0.0571567	0.0809709	0.0611991	0.0639703	0.0544818	0.0786097	0.0654903
SM [41:1;0]	+			X					X	0.0980007	0.106414	0.0990317	0.0921938	0.124967	0.152449	0.120584	0.146686	0.170385	0.147622	0.200814	0.0630294	0.163145	0.069222	0.158445	0.233439	0.168632	0.212642	0.123838	0.104276	0.117278		0.0706629	0.0871096		0.0328359	0.105131	0.0797157	0.0718223	0.0990928	0.070084	0.0553224	0.0981549	0.0550357	0.0672572	0.0820206	0.02911	0.116979	0.0902371	0.0990383
SM [41:2;0]	+									0.0387659	0.0518661			0.0992985	0.0505133	0.0652579	0.0551814	0.0506662	0.00558062	0.0479307		0.0611283	0.0332583	0.0521778	0.0705924	0.058815	0.0696736	0.0317953	0.0266848	0.0343807					0.107021	0.0297	0.00613408	0.0176764	0.0729965	0.029058		0.0436728		0.0236914		0.0271763		0.0307607	0.0261061
SM [42:1;0]	+		X	X					X	0.503103	0.615231	0.437725	0.317824	0.267544	0.610872	0.306091	0.599071	0.365093	0.643481	0.588242	0.426542	0.602842	0.350919	0.750325	0.660122	0.571489	0.523567	0.345707	0.486867	0.553036		0.406905	0.0616711	0.227025	0.0639925	0.309016	0.455272	0.251501	0.0879525	0.0910019	0.0995002	0.309548	0.394265	0.267363	0.691334	0.374461	0.188086	0.259597	0.252641
SM [42:2;0]	+		X	X	X		X		X	1.76156	1.43029	1.24042	0.710182	1.51942	1.17015	0.957633	1.33602	1.06635	0.965495	1.55883	1.20065	1.52818	0.815462	1.82653	1.45822	1.27353	1.13575	0.980494	0.922668	0.908132	0.543343	1.19545	1.37426	0.680121	0.967044	0.923603	1.11409	0.746496	0.819843	0.82554	0.585583	0.779999	0.625723	0.762751	0.851598	0.960588	0.449453	0.633176	0.63598
SM [42:3;0]	+		X	X					X	0.290999	0.322994	0.165865	0.113644	0.345425	0.208593	0.151147	0.32719	0.187578	0.111835	0.185385	0.174751	0.321275	0.160478	0.330738	0.291211	0.24282	0.25423	0.184235	0.164829	0.153498		0.189661	0.0884874		0.173326	0.169742	0.149086	0.183063	0.248902	0.197941	0.0851033	0.164541	0.0939023	0.139538	0.145214	0.206531	0.0874608	0.186303	0.143576
TAG [37:3]	+																										0.00422024									0.0107636	0.00520252	0.00337263	0.00515143	0.00561196	0.0302892	0.0316441	0.0174707	0.00480431	0.0260303	0.0127411		0.00581517	0.0186097
TAG [37:4]	+																																			0.00718199			0.00203932		0.0119789	0.0104774	0.00711366		0.0048355	0.00712939		0.00215515	0.00467186
TAG [39:5]	+										0.0139824				0.010512	0.0121547		0.0127285		0.0129058		0.0107136	0.0424059	0.01605	0.0359577	0.011805	0.0383698	0.0124804	0.00657514	0.00931532						0.0344584	0.00483778	0.0139476	0.0261267	0.0172336	0.0341812	0.0495484	0.024047	0.0156522	0.0268009	0.0192754	0.0260328	0.029365	0.0447779
TAG [41:6]	+																																					0.00266107	0.0106155		0.0138881	0.0076733	0.0109793		0.0222589	0.00995003	0.00791117	0.0036204	0.00730327
TAG [41:7]	+																										0.00503241					0.0147652				0.0136197	0.00440759	0.0124443	0.0397958	0.0112365	0.0363374	0.0376817	0.0392415	0.00617643	0.0570331	0.0136223	0.0218627	0.0164079	0.0367006
TAG [42:1]	+		X																0.0122037				0.115586														0.00691882	0.00749401	0.00294588	0.0280404						0.00758128		0.00188351	0.00515737
TAG [44:2]	+		X																0.0128031				0.215442	0.00654929			0.00314584										0.00729172	0.0120862	0.00333922	0.0414784				0.00563576		0.014193		0.00308334	0.00686428
TAG [45:7]	-											0.187677	0.285312	0.120865	0.131731	0.0675917	0.237107	0.110031				0.082181	0.048343	0.135247	0.164215	0.127018	0.0781215		0.102241					0.277894	0.230946			0.0757413			0.101276	0.106245	0.0747762				0.0771949
TAG [46:2]	+		X															0.0106318	0.0176359	0.00945897		0.013546	0.633305				0.00535207					0.0167023			0.00938569	0.00681122	0.0255074	0.0373394	0.0193013	0.162544			0.00914403	0.0076789	0.0103742	0.0461179		0.0155096	0.0189022
TAG [46:3]	+		X																0.00694826				0.159774														0.00649215	0.00815901	0.00449074	0.0437204						0.0124357		0.00414578	0.00489176
TAG [46:7]	-													0.190126			0.432682				0.213353		0.106731	0.176757					0.217461	0.13191		0.280742						0.16037				0.153533	0.182142		0.170325		0.0751623	0.0652887
TAG [46:8]	-			X	X		X		X	4.72767	3.31959	4.36913	5.42953	2.89599	3.48613	0.877658	2.43473	2.12851	4.43266	2.80207	4.88191	2.97305	1.41459	4.25465	3.25462	2.38388	1.63315	1.63381	1.82563	1.36225	9.46794	3.1672	14.8627	5.34749	10.2781	2.88153	2.50442	2.21363	1.40134	0.329807	5.62085	2.88713	4.16967	4.10884	2.54156	3.3218	2.13497	1.23557	2.37918
TAG [48:1]	+		X	X	X		X		X	0.00790732	0.0564708	0.0224517	0.0320587	0.0494407	0.00674626	0.0256075	0.0169947	0.0390485	0.094775	0.0537366	0.00513407	0.124301	2.06642	0.0105336	0.0122942	0.0105083	0.0301411	0.0118893	0.00452084	0.0502929	0.10322	0.16737	0.0749669	0.142224	0.0428685	0.0417956	0.133024	0.221695	0.0801676	0.586406	0.0844708	0.056599	0.112985	0.0389654	0.100783	0.126789	0.0408298	0.0640573	0.124275
TAG [48:9]	-			X	X		X		X	0.804411	0.77018	1.10165	0.966354	0.501763	0.786565	0.216315	0.640973	0.426922	0.948605	0.465442	1.04761	0.75527	0.546062	0.960557	0.99545	1.23904	0.417445	0.482206	0.538763	0.314978	1.90134	0.565329	3.07046	0.678679	4.47825	0.844647	0.959515	0.783191	0.377209	0.181335	0.915023	0.771206	1.26331	1.75465	0.872054	1.15118	0.308345	0.29397	0.719773
TAG [50:1]	+	X	X	X	X		X		X	0.0392638	0.228634	0.0719052	0.0883295	0.108989	0.0272302	0.0874702	0.0722759	0.0751473	0.237081	0.156092	0.0671705	0.228954	1.93521	0.0470874	0.0427101	0.0345962	0.0773237	0.0369271	0.0317199	0.146493	0.327534	0.403568	0.360087	0.332544	0.154517	0.141435	0.394117	0.379257	0.228056	1.17715	0.282451	0.149383	0.408357	0.127631	0.476381	0.169881	0.100233	0.198575	0.42028
TAG [50:2]	+		X	X	X		X		X	0.0355012	0.235917	0.062489	0.097864	0.115435	0.0262613	0.0611132	0.0693449	0.0971968	0.219046	0.138772	0.0720267	0.233031	4.47972	0.0588376	0.0400564	0.0276035	0.0916598	0.0491152	0.0216665	0.173298	0.292671	0.371987	0.288186	0.361983	0.115307	0.0917709	0.274155	0.547984	0.194535	0.997314	0.178123	0.134981	0.266607	0.0771058	0.23127	0.225153	0.0742148	0.180012	0.287006
TAG [50:3]	+		X	X			X				0.0770008	0.0177639	0.0254121	0.0383425	0.00772086	0.0146876	0.028013	0.0386179	0.0647563	0.0355971	0.0170375	0.0842918	1.86413	0.0241747	0.0176499	0.00864662	0.0374519	0.0235042		0.0570524	0.0656632	0.111794	0.0795367	0.115829	0.0348148	0.0239472	0.0724323	0.187117	0.06775	0.319638	0.0405107	0.0419923	0.067327	0.0265841	0.0597514	0.107961	0.0259393	0.0592613	0.0795317
TAG [50:4]	+		X								0.0176391							0.00733786	0.0122893			0.0142631	0.347958				0.00801133	0.00635874		0.0126392		0.0560151		0.0566824	0.00635674	0.00642507	0.0231052	0.0396761	0.0533756	0.238967		0.00901687	0.0153582	0.0060304	0.0181638	0.0340097	0.0129573	0.039872	0.0335195
TAG [50:5]	+		X							0.00564476													0.0417546									0.0147439					0.00195192	0.00507258	0.0170694	0.0836928		0.00337796	0.00106956		0.00149118	0.0126036		0.0104906	0.00573989
TAG [51:1]	+		X																0.0105941	0.00668191		0.00648387	0.0464942				0.00293082					0.0212588	0.0198194		0.0254954	0.00545097	0.0604403	0.0231142	0.0146087	0.0468194	0.0172362		0.0224861	0.00680577	0.0400261	0.00891829		0.00799274	0.0226589
TAG [51:2]	+		X								0.0142721			0.0125848				0.00962904	0.0250109	0.0169457		0.0238689	0.323817				0.0113037	0.00587636		0.0147538		0.0310781	0.0323719	0.0389609	0.0514406	0.00833277	0.055596	0.0525847	0.0237262	0.0669695	0.0246691	0.0112418	0.0288726	0.00845393	0.033143	0.0273417	0.010383	0.0148767	0.0273294
TAG [51:3]	+		X																0.0142941			0.00934152	0.145807				0.00442742								0.013907		0.0106291	0.0156662	0.010254	0.0257376			0.00602743		0.00854952	0.0113427		0.00718099	0.00872461
TAG [52:2]	+	X	X	X	X		X		X	0.116661	0.630048	0.169228	0.24359	0.295043	0.0734992	0.175246	0.230844	0.222351	0.647468	0.549506	0.290337	0.690649	12.4496	0.135017	0.158469	0.0654503	0.224683	0.135734	0.0658691	0.476613	0.68168	0.877892	0.709073	0.632617	0.485892	0.257585	1.23043	2.67274	0.45474	1.43233	0.609531	0.269631	1.04646	0.263765	0.903067	0.358249	0.139422	0.333567	0.772421
TAG [52:3]	+		X	X	X		X		X	0.0571394	0.555383	0.0901199	0.149804	0.239954	0.0524467	0.101539	0.226081	0.182513	0.35478	0.265689	0.148362	0.501748	10.5018	0.163499	0.147607	0.0465854	0.195379	0.139634	0.0425448	0.325202	0.371225	0.480175	0.404778	0.52981	0.271688	0.164614	0.460652	1.58737	0.342922	0.91784	0.244864	0.230599	0.443691	0.157415	0.414716	0.300457	0.107987	0.339889	0.541456
TAG [52:4]	-		X								0.354553											0.179989	3.73694	0.135763			0.0959382				0.302152	0.574607	0.317449	0.436225				0.208165	0.363641	1.07753			0.148881	0.104288	0.244723	0.137373	0.0954996	0.466556	0.608021
TAG [52:5]	+		X								0.0380843						0.0122216	0.00822422	0.0161298	0.00842298		0.0283332	0.345975	0.0151873	0.00768394		0.0154248	0.0131985		0.019922		0.119661	0.0398573	0.0881588	0.00866935	0.00687658	0.0208885	0.0571494	0.0848494	0.267931	0.0147594	0.0140664	0.0250659	0.00769648	0.0375109	0.0444591	0.0238829	0.0608762	0.0515691
TAG [53:1]	+		X																0.00390019																		0.0337279	0.00667931	0.00588418	0.0160663	0.00244366		0.00567018		0.0326803	0.00168203		0.00222725	0.0114436
TAG [53:2]	+		X																0.0123927	0.0121339		0.0128809	0.214051				0.00612806			0.0102777		0.0296185	0.0247565		0.0523886	0.00710911	0.116932	0.0751807	0.0184955	0.0549674	0.0294957		0.0326262	0.00941855	0.0453753	0.0120809		0.0098581	0.0297128
TAG [53:3]	+		X																0.0104902	0.00907413		0.0113915	0.275445				0.00576106			0.00870014		0.0192165	0.0218101		0.0385357		0.0410036	0.0607496	0.0155702	0.0429297	0.0186295		0.0181772		0.0264819	0.0115633		0.0105679	0.0227365
TAG [53:4]	+		X																				0.08323									0.0184746			0.00981219		0.0101347	0.0213121	0.0154381	0.0483867			0.00537303		0.0139305	0.00737349		0.0116352	0.0132622
TAG [54:2]	+	X	X	X	X	X	X		X	0.0120198	0.0385972	0.0294987	0.022086	0.0257415	0.00788733	0.0180196	0.047397	0.0219856	0.0726529	0.0711136	0.024657	0.0782625	0.310272	0.0160273	0.0247315	0.0152264	0.0239259	0.0101104	0.0193525	0.0538985	0.195419	0.363536	0.146478	0.033806	0.0682775	0.040579	0.806884	0.177322	0.201337	0.628622	0.15526	0.0340942	0.245444	0.146624	1.03837	0.0469052	0.0514574	0.0950172	0.349636
TAG [54:3]	+	X	X	X	X		X		X	0.0455235	0.215363	0.0631613	0.0829192	0.136126	0.0312774	0.048314	0.123349	0.124966	0.224615	0.245645	0.181127	0.269519	4.78339	0.0708035	0.0939885	0.0323437	0.0839182	0.0587544	0.0297547	0.152952	0.302772	0.535594	0.395291	0.197357	0.346386	0.101956	0.966738	1.43307	0.308585	1.05878	0.364206	0.106399	0.43442	0.167653	0.847751	0.253964	0.0720334	0.189817	0.499568
TAG [54:4]	+	X	X	X	X		X		X	0.0183143	0.164551	0.0362109	0.0413682	0.0862711	0.0169239	0.0316036	0.090773	0.0727297	0.117238	0.091942	0.0601437	0.146332	2.80654	0.0616907	0.0650088	0.0162822	0.0556305	0.0460844	0.016842	0.0851587	0.303107	0.586104	0.325113	0.284338	0.171689	0.0653361	0.287375	0.76141	0.367384	1.41687	0.182416	0.0971871	0.237281	0.0753035	0.609461	0.165096	0.0881751	0.325423	0.510834
TAG [54:5]	+	X	X	X	X		X		X	0.00843501	0.121407	0.0219475	0.0228722	0.0434308	0.00935174	0.0282855	0.0576349	0.0407934	0.077711	0.0591463	0.0290187	0.0815797	1.2016	0.0556675	0.0389995	0.0155871	0.0471493	0.0343456	0.0125437	0.0623336	0.244499	0.5969	0.247668	0.321042	0.0713327	0.0451623	0.166404	0.438701	0.412685	1.7802	0.10173	0.081963	0.16	0.0575845	0.416783	0.169948	0.0896411	0.370648	0.418459
TAG [54:6]	-		X																				0.569881									0.503485		0.398881				0.139881	0.395558	0.87501		0.127461	0.0831681		0.363166	0.136722		0.368972	0.726497
TAG [54:7]	+		X								0.0170146								0.0082043				0.0577096				0.00630439			0.00803561		0.0378404		0.0361319			0.00937275	0.0244105	0.0313492	0.113761		0.00835556	0.00788891		0.0325151	0.0159794		0.0325381	0.0326797
TAG [55:4]	+		X																													0.0199214	0.0212915		0.00987122		0.0164352	0.0105515	0.0184291	0.0538636	0.0109758		0.00634321		0.0207995	0.00610931		0.0075091	0.0131249
TAG [55:5]	+		X																													0.0285142			0.00677246		0.0139391	0.010559	0.027526	0.0836034			0.00678155		0.026487	0.00707154		0.0121008	0.0165935
TAG [55:6]	+		X																								0.00392929										0.00813199	0.00742124	0.0114141	0.0334096					0.018284			0.00691202	0.00960771
TAG [56:2]	+		X											0.010306					0.00999201	0.00457111		0.0077474	0.0578133				0.00222633					0.0549421	0.0350701		0.00807005	0.00868651	0.0984772	0.0213066	0.0633559	0.0514783	0.0192112		0.0408637	0.0264586	0.112282	0.0117162	0.0120721	0.0227946	0.0534147
TAG [56:3]	+		X														0.0102105	0.00800372	0.0092279	0.013349		0.0130728	0.176038		0.00725536		0.00439985			0.0077872		0.0785132	0.0577333		0.0468944	0.0120024	0.196642	0.0830971	0.110616	0.0739384	0.0871936	0.00618447	0.0661599	0.0487557	0.107401	0.0357668	0.015146	0.0209986	0.0674543
TAG [56:4]	+	X	X				X										0.00890422		0.00882213	0.00696101		0.0102965	0.120363	0.00629811			0.00413908			0.00798034	0.0728018	0.303171	0.106826	0.0129201	0.0464406	0.0114551	0.125152	0.0794057	0.247136	0.29752	0.127802	0.0124662	0.0717918	0.0253145	0.380273	0.0582049	0.0419956	0.0723653	0.154357
TAG [56:5]	-		X																				0.325016								0.575357	1.79325	0.31779	0.145742			0.379528	0.198233	0.876016	1.79963	0.234168		0.175511	0.124419	1.10269	0.202042	0.0885526	0.323502	0.763234
TAG [56:6]	+	X	X				X				0.042665	0.0127768		0.0172783		0.0120582	0.0213669	0.0104532	0.0154825	0.0224519		0.0289294	0.23618	0.0220211	0.00830663		0.0142648	0.00938254	0.00791307	0.0257923	0.170681	0.577557	0.166008	0.136376	0.0447321	0.0217956	0.134861	0.176771	0.600072	1.03832	0.0759695	0.0481169	0.122689	0.0290006	0.680722	0.134034	0.0652669	0.254037	0.337678
TAG [56:7]	-		X																				0.300605									0.721997	0.304679	0.26545				0.163595	0.616349	1.02663			0.110602	0.0999872	0.781189	0.129316		0.356822	0.63623
TAG [58:0]	+		X																																	0.0084048	0.00774429	0.00855539	0.0040964	0.00540164	0.0213999	0.0323341	0.00898988		0.0105441		0.0254401	0.00322951	0.0095598
TAG [58:4]	+		X																				0.0203213									0.0686627	0.0175629		0.00766923		0.0232164	0.0114444	0.0288605	0.0459991	0.0243648		0.0139716	0.00404662	0.0307334	0.012446	0.00820578	0.0141159	0.0199214
TAG [58:5]	+	X	X																				0.0144407									0.242787	0.0405877		0.0134894	0.00473255	0.0490309	0.0348352	0.109692	0.174789	0.0698738		0.0262651	0.00636029	0.142068	0.029356	0.0310463	0.0356406	0.0616735
TAG [58:6]	+	X	X																			0.00616177	0.0586004								0.0502092	0.371748	0.0595315		0.0266225	0.00826013	0.0731502	0.0719944	0.187843	0.299409	0.0689802	0.00872517	0.0443263	0.0112327	0.262894	0.0687822	0.0470867	0.0694611	0.105131
TAG [58:7]	+		X				X												0.017756			0.00938059	0.0574101				0.00347832			0.00864547	0.0625629	0.331534	0.0904416	0.0334196	0.0188848	0.0107602	0.0466546	0.0632123	0.224403	0.267096	0.0384368	0.0119108	0.0480981	0.0119491	0.306185	0.0692232	0.0352185	0.0870612	0.131706
TAG [58:8]	+	X	X				X												0.00703531				0.0328029	0.00767701	0.00772286						0.0682021	0.295001	0.099506	0.0657892	0.011976	0.00697413	0.035905	0.0595265	0.291627	0.342123	0.0176665	0.0140992	0.0328448	0.009799	0.236042	0.0437742	0.0318413	0.125429	0.161379
TAG [58:9]	+		X																													0.134369	0.0412587				0.0143339	0.0277069	0.15051	0.170971		0.00956826	0.0129298	0.00507226	0.0910037	0.0157275	0.0149013	0.0677878	0.0757923
TAG [60:1]	+		X																																0.0116942	0.0148208	0.0202854	0.0423629	0.0142963	0.015118	0.048984	0.0580196	0.0296289		0.0189321	0.00856715	0.0592018	0.00658771	0.0179011
TAG [60:11]	+		X																													0.0342162						0.00566774	0.0250472	0.0474832					0.0298555			0.0156433	0.0229382
TAG [60:7]	+		X																													0.0969523	0.0208458				0.0108738	0.00925158	0.0341939	0.066021	0.0175285		0.00721893		0.0238596	0.0146754	0.0118312	0.0105027	0.0140896
TAG [60:9]	+		X																													0.192653	0.0211029				0.00860437	0.0241342	0.0800801	0.22751	0.0105952		0.0103521		0.0563415	0.0201891	0.0198929	0.0418943	0.0426525
[truncated: 3 more columns]
