# Supplementary material for: Lipidomes of lung cancer and tumour-free lung tissues reveal distinct molecular signatures for cancer differentiation, age, inflammation, and pulmonary emphysema
Source: Sci Rep. 2017 Sep 11;7:11087. doi: 10.1038/s41598-017-11339-1 (PMC5594029; doi:10.1038/s41598-017-11339-1)
Supplement: Supplementary file 4 — Supplement 4 [file 41598_2017_11339_MOESM4_ESM.xls]

## Sheet: Tabelle1
Lipidomes of lung cancer and tumour-free lung tissues reveal distinct molecular signatures for cancer differentiation, age, inflammation, and pulmonary emphysema
Lars F. Eggers1, Julia Müller2, Chakravarthy Marella1, Verena Scholz1, Henrik Watz3,4, Christian Kugler5, Klaus F. Rabe4,5, Torsten Goldmann2,4,# & Dominik Schwudke1,4,#,*
1Research Center Borstel, Bioanalytical Chemistry, Parkallee 1-40, 23845 Borstel, Germany.
2Pathology of the University Hospital of Lübeck and the Research Center Borstel, Location Borstel, Clinical and Experimental Pathology, 23845 Borstel, Germany.
3Pulmonary Research Institute at LungenClinic Großhansdorf, Wöhrendamm 80, 22927 Großhansdorf, Germany.
4Airway Research Center North, German Center for Lung Research, Wöhrendamm 80, 22927 Großhansdorf, Germany.
5LungenClinic Großhansdorf, Wöhrendamm 80, 22927 Großhansdorf, Germany.
#Shared senior authorship.
*Corresponding author: dschwudke@fz-borstel.de
Supplement 4
Matrix of LUX scores of all pairwise comparisons

## Sheet: 150925_Lux_Scores
	Tissue	ID6_A	ID17_A	ID11_A	ID15_A	ID2_A	ID4_A	ID12_A	ID18_A	ID19_A	ID24_A	ID52_A	ID53_A	ID22_A	ID29_A	ID39_A	ID43_A	ID50_A	ID61_A	ID64_A	ID66_A	ID67_A	ID6_T	ID31_T	ID30_T	ID32_T	ID2_T	ID4_T	ID12_T	ID18_T	ID19_T	ID24_T	ID53_T	ID22_T	ID29_T	ID39_T	ID43_T	ID50_T	ID61_T	ID64_T	ID66_T	ID67_T	ID71_T	ID72_T
ID6_A	Tumor-free	0	0.00328495	0.00301389	0.00594545	0.00343575	0.00372538	0.00415846	0.004475	0.00479795	0.00661306	0.00635341	0.00459318	0.00743761	0.00819552	0.00573192	0.00664009	0.00431045	0.0075355	0.00425051	0.00284973	0.0036625	0.0071497	0.0113198	0.0098488	0.00646126	0.0100746	0.00953889	0.0120075	0.0125517	0.0146927	0.0124528	0.0105223	0.00859414	0.0119419	0.00973902	0.0132119	0.0128716	0.0102804	0.0137731	0.0132882	0.0102988	0.0137496	0.0102593
ID17_A	Tumor-free	0.00328495	0	0.00269839	0.00486022	0.0021772	0.00389839	0.00237077	0.00338871	0.00361129	0.00407387	0.00625968	0.00416774	0.00485044	0.0063009	0.00438685	0.00472212	0.00265224	0.00531991	0.00160306	0.00254409	0.00293656	0.00621559	0.00774811	0.00693541	0.00358848	0.00760085	0.00704615	0.00961417	0.0100929	0.0116725	0.00993589	0.00807082	0.00586892	0.00935955	0.00761342	0.0102862	0.0104947	0.00734739	0.0106194	0.0102935	0.00709792	0.0107409	0.00813123
ID11_A	Tumor-free	0.00301389	0.00269839	0	0.00426333	0.0028886	0.00393096	0.00374769	0.00344222	0.00368667	0.00583869	0.00604389	0.00451	0.00602035	0.00703946	0.00506385	0.00541198	0.00384776	0.00662727	0.0035551	0.00274153	0.00336667	0.00599611	0.00988491	0.0079067	0.00551204	0.00913475	0.00840427	0.0107169	0.0113745	0.0129571	0.0114016	0.00924292	0.00822658	0.0107285	0.00845081	0.0113751	0.0115042	0.00879913	0.0120126	0.0122137	0.00919625	0.0121727	0.00927391
ID15_A	Tumor-free	0.00594545	0.00486022	0.00426333	0	0.00586477	0.00563807	0.00573897	0.00363155	0.00586667	0.00708895	0.00396075	0.00236213	0.00868761	0.00932018	0.00869202	0.00657281	0.00568408	0.0100087	0.00520102	0.00414098	0.00491413	0.0096071	0.013167	0.0119144	0.00864555	0.0125992	0.0123308	0.0146244	0.0151371	0.0164623	0.015119	0.0132279	0.0117315	0.0146981	0.0121626	0.0154937	0.0156216	0.0112917	0.015296	0.0156412	0.0124579	0.0144843	0.0128727
ID2_A	Tumor-free	0.00343575	0.0021772	0.0028886	0.00586477	0	0.00298912	0.00205692	0.00316788	0.00392383	0.00494824	0.00575959	0.00511606	0.00423142	0.00579238	0.00344742	0.00433364	0.00239055	0.00495584	0.00250153	0.00285389	0.00316632	0.00645233	0.00868868	0.00683062	0.00477958	0.00735424	0.00672094	0.00936732	0.00965655	0.011085	0.0108117	0.0076103	0.00651261	0.00953446	0.00719146	0.00977273	0.0100197	0.00747261	0.00999447	0.0103698	0.00767292	0.0101731	0.00762174
ID4_A	Tumor-free	0.00372538	0.00389839	0.00393096	0.00563807	0.00298912	0	0.00293744	0.00367716	0.00229692	0.00626683	0.00422944	0.00431574	0.00605443	0.00833408	0.00489624	0.00555484	0.00348557	0.0061697	0.00379235	0.00271093	0.00366196	0.00791124	0.0118123	0.00972105	0.00696387	0.00934746	0.00757308	0.0115437	0.0118596	0.0122348	0.0132218	0.00899013	0.0083545	0.0115629	0.00894959	0.0121494	0.0108712	0.0104517	0.0123711	0.0127416	0.0101437	0.0130566	0.0091751
ID12_A	Tumor-free	0.00415846	0.00237077	0.00374769	0.00573897	0.00205692	0.00293744	0	0.00301744	0.00273949	0.00402915	0.0055	0.0049641	0.00451062	0.00655919	0.00396807	0.00370783	0.0021796	0.00425844	0.00205255	0.00241487	0.00326718	0.00690256	0.0088283	0.00724545	0.00460524	0.00701991	0.00654359	0.00918347	0.0098191	0.0106466	0.00985161	0.00770386	0.00629189	0.00940562	0.00690325	0.0093751	0.00989621	0.00782652	0.00971976	0.0101347	0.00734708	0.0102988	0.00764743
ID18_A	Tumor-free	0.004475	0.00338871	0.00344222	0.00363155	0.00316788	0.00367716	0.00301744	0	0.00371641	0.00593317	0.00385241	0.00390374	0.00597743	0.00615247	0.00597606	0.00433687	0.00389851	0.00679004	0.00355765	0.00296721	0.00292174	0.00720828	0.0100132	0.00854402	0.00609738	0.00941144	0.00902265	0.0111146	0.0115247	0.0121134	0.0121782	0.00978283	0.00852027	0.0114004	0.00937236	0.0116913	0.0120606	0.00760261	0.0112289	0.0119523	0.00875917	0.0101719	0.0098921
ID19_A	Tumor-free	0.00479795	0.00361129	0.00368667	0.00586667	0.00392383	0.00229692	0.00273949	0.00371641	0	0.00458342	0.00413744	0.0048241	0.00522434	0.00675202	0.00506009	0.00496083	0.00366119	0.00534286	0.00386378	0.00315128	0.00336974	0.00713846	0.00995707	0.00796842	0.00587696	0.00827542	0.00634658	0.00967913	0.0103165	0.0100053	0.00997218	0.00730386	0.00709505	0.00992996	0.00736098	0.00997036	0.00905151	0.00871	0.0104261	0.0107844	0.00833125	0.0108665	0.00829763
ID24_A	Tumor-free	0.00661306	0.00407387	0.00583869	0.00708895	0.00494824	0.00626683	0.00402915	0.00593317	0.00458342	0	0.00564724	0.00673116	0.00448673	0.00500628	0.0046216	0.00433502	0.00456131	0.00440866	0.00365327	0.00435678	0.00379699	0.00865126	0.00728632	0.00672153	0.005999	0.00643983	0.00601026	0.00711535	0.00760824	0.00861619	0.0068129	0.00651416	0.00602748	0.00803858	0.00611626	0.00797194	0.00773447	0.00765174	0.00762134	0.0078645	0.00644875	0.00799628	0.00715573
ID52_A	Tumor-free	0.00635341	0.00625968	0.00604389	0.00396075	0.00575959	0.00422944	0.0055	0.00385241	0.00413744	0.00564724	0	0.00333065	0.00713097	0.00718655	0.00822723	0.00624977	0.00625274	0.00847662	0.00589082	0.00440874	0.00442554	0.010803	0.0121127	0.0111196	0.00939581	0.0112212	0.00936068	0.0119583	0.012185	0.0121053	0.0124512	0.00996009	0.0105923	0.0124479	0.0102549	0.0128628	0.0116424	0.0101226	0.0122763	0.0132309	0.0103479	0.0111996	0.0110237
ID53_A	Tumor-free	0.00459318	0.00416774	0.00451	0.00236213	0.00511606	0.00431574	0.0049641	0.00390374	0.0048241	0.00673116	0.00333065	0	0.00807743	0.00920897	0.00704507	0.00697051	0.00522537	0.00865238	0.00419694	0.00366667	0.00436793	0.00832899	0.0125726	0.0110679	0.00734922	0.0108648	0.00956496	0.0133638	0.0138176	0.0149251	0.0140714	0.0110189	0.00933784	0.01293	0.0111195	0.014215	0.0136186	0.0108478	0.0145249	0.0139744	0.0108829	0.0142128	0.0115929
ID22_A	Tumor-free	0.00743761	0.00485044	0.00602035	0.00868761	0.00423142	0.00605443	0.00451062	0.00597743	0.00522434	0.00448673	0.00713097	0.00807743	0	0.00357434	0.00241593	0.0035823	0.00406504	0.00204978	0.00470973	0.00559469	0.00550752	0.00791239	0.00537965	0.00451637	0.00501903	0.00405763	0.0030047	0.00539685	0.00580861	0.00639919	0.00607056	0.00399013	0.00368288	0.00545094	0.00325325	0.00538538	0.00551553	0.00448826	0.00571107	0.00604313	0.0040875	0.00573182	0.00367984
ID29_A	Tumor-free	0.00819552	0.0063009	0.00703946	0.00932018	0.00579238	0.00833408	0.00655919	0.00615247	0.00675202	0.00500628	0.00718655	0.00920897	0.00357434	0	0.00423474	0.0035583	0.00587085	0.00535887	0.00637803	0.0072287	0.0067009	0.00796682	0.00573113	0.00478612	0.00554933	0.00673559	0.00585	0.0071811	0.00712509	0.00754291	0.00759516	0.0071103	0.00701532	0.00756704	0.0057248	0.00745296	0.00719621	0.00478044	0.00679249	0.00763244	0.0057475	0.00542727	0.00652964
ID39_A	Tumor-free	0.00573192	0.00438685	0.00506385	0.00869202	0.00344742	0.00489624	0.00396807	0.00597606	0.00506009	0.0046216	0.00822723	0.00704507	0.00241593	0.00423474	0	0.004123	0.00333286	0.00326796	0.00426056	0.00471784	0.00539061	0.00794319	0.00642972	0.0043799	0.00503897	0.00514958	0.00405299	0.00689213	0.00684195	0.00810931	0.00802379	0.00566438	0.00456487	0.0068824	0.00452561	0.00697036	0.00707273	0.00578956	0.00736759	0.00724084	0.00564875	0.00737397	0.00530316
ID43_A	Tumor-free	0.00664009	0.00472212	0.00541198	0.00657281	0.00433364	0.00555484	0.00370783	0.00433687	0.00496083	0.00433502	0.00624977	0.00697051	0.0035823	0.0035583	0.004123	0	0.00267604	0.00490866	0.00416958	0.00480553	0.005847	0.00748157	0.00771179	0.00580861	0.00509862	0.00694068	0.00603205	0.00867008	0.00850262	0.00941012	0.00929073	0.00727296	0.00664865	0.00818052	0.00590935	0.00829288	0.00837538	0.00538174	0.00833873	0.00934122	0.00643208	0.00728719	0.00687431
ID50_A	Tumor-free	0.00431045	0.00265224	0.00384776	0.00568408	0.00239055	0.00348557	0.0021796	0.00389851	0.00366119	0.00456131	0.00625274	0.00522537	0.00406504	0.00587085	0.00333286	0.00267604	0	0.00445108	0.0022199	0.00251642	0.00412139	0.00683781	0.00937594	0.00760622	0.00424241	0.0075661	0.00681154	0.00974528	0.009897	0.011768	0.0108661	0.00803605	0.00649504	0.00961873	0.00698862	0.0104431	0.0101591	0.00790261	0.0107794	0.0109046	0.00800542	0.0109591	0.00754625
ID61_A	Tumor-free	0.0075355	0.00531991	0.00662727	0.0100087	0.00495584	0.0061697	0.00425844	0.00679004	0.00534286	0.00440866	0.00847662	0.00865238	0.00204978	0.00535887	0.00326796	0.00490866	0.00445108	0	0.00490952	0.00601299	0.00598485	0.0088697	0.00611472	0.00526104	0.00619697	0.00365466	0.00317906	0.00483661	0.00520112	0.0061697	0.00531452	0.00428701	0.00328378	0.00524082	0.00309797	0.00516364	0.00506705	0.00462381	0.00526719	0.00570649	0.00412583	0.00582987	0.00371028
ID64_A	Tumor-free	0.00425051	0.00160306	0.0035551	0.00520102	0.00250153	0.00379235	0.00205255	0.00355765	0.00386378	0.00365327	0.00589082	0.00419694	0.00470973	0.00637803	0.00426056	0.00416958	0.0022199	0.00490952	0	0.00203776	0.00253061	0.00723418	0.00815236	0.00700909	0.0043089	0.00733686	0.00671538	0.00957677	0.0097985	0.0112543	0.00988629	0.00797983	0.00595676	0.00901461	0.00718984	0.0100866	0.0100996	0.00725348	0.0104715	0.0101439	0.0067025	0.0105711	0.00791621
ID66_A	Tumor-free	0.00284973	0.00254409	0.00274153	0.00414098	0.00285389	0.00271093	0.00241487	0.00296721	0.00315128	0.00435678	0.00440874	0.00366667	0.00559469	0.0072287	0.00471784	0.00480553	0.00251642	0.00601299	0.00203776	0	0.00186033	0.00717814	0.00990802	0.00829904	0.0057267	0.00897669	0.00820085	0.0105622	0.0107876	0.0123336	0.0107379	0.00878154	0.00729189	0.0105112	0.00821504	0.0110854	0.0110337	0.00882522	0.0115704	0.0114763	0.00825583	0.0116058	0.0089004
ID67_A	Tumor-free	0.0036625	0.00293656	0.00336667	0.00491413	0.00316632	0.00366196	0.00326718	0.00292174	0.00336974	0.00379699	0.00442554	0.00436793	0.00550752	0.0067009	0.00539061	0.005847	0.00412139	0.00598485	0.00253061	0.00186033	0	0.00685109	0.0082533	0.00751196	0.00569005	0.00803517	0.00775	0.00932165	0.00968464	0.0109696	0.00994516	0.00798927	0.00688378	0.00953071	0.00783333	0.00986443	0.0103042	0.00789087	0.0101881	0.0101416	0.00738583	0.0102702	0.0084917
ID6_T	squamous-cell	0.0071497	0.00621559	0.00599611	0.0096071	0.00645233	0.00791124	0.00690256	0.00720828	0.00713846	0.00865126	0.010803	0.00832899	0.00791239	0.00796682	0.00794319	0.00748157	0.00683781	0.0088697	0.00723418	0.00717814	0.00685109	0	0.00657076	0.00560335	0.00499424	0.00779237	0.00811795	0.00908465	0.0103446	0.010117	0.0106351	0.00842661	0.00828423	0.00954045	0.00858984	0.00891186	0.00965833	0.00710304	0.00991739	0.00999504	0.00874833	0.00955703	0.00868972
ID31_T	squamous-cell	0.0113198	0.00774811	0.00988491	0.013167	0.00868868	0.0118123	0.0088283	0.0100132	0.00995707	0.00728632	0.0121127	0.0125726	0.00537965	0.00573113	0.00642972	0.00771179	0.00937594	0.00611472	0.00815236	0.00990802	0.0082533	0.00657076	0	0.00409906	0.00598632	0.00487203	0.00574402	0.00547756	0.00578876	0.00516721	0.00579355	0.00567725	0.00531847	0.00589513	0.00567073	0.00510435	0.00622121	0.00400522	0.00497668	0.00556679	0.00484417	0.00485413	0.00561897
ID30_T	adeno	0.0098488	0.00693541	0.0079067	0.0119144	0.00683062	0.00972105	0.00724545	0.00854402	0.00796842	0.00672153	0.0111196	0.0110679	0.00451637	0.00478612	0.0043799	0.00580861	0.00760622	0.00526104	0.00700909	0.00829904	0.00751196	0.00560335	0.00409906	0	0.00431962	0.00512458	0.00534359	0.00635669	0.00712921	0.0075004	0.00782016	0.00511931	0.00538649	0.00628277	0.00543862	0.00596759	0.00646326	0.00396174	0.0070253	0.00709389	0.00459667	0.00665578	0.00561067
ID32_T	adeno	0.00646126	0.00358848	0.00551204	0.00864555	0.00477958	0.00696387	0.00460524	0.00609738	0.00587696	0.005999	0.00939581	0.00734922	0.00501903	0.00554933	0.00503897	0.00509862	0.00424241	0.00619697	0.0043089	0.0057267	0.00569005	0.00499424	0.00598632	0.00431962	0	0.0069	0.00627949	0.00828622	0.00891948	0.00988583	0.00896532	0.00673562	0.00544234	0.0078779	0.00697764	0.00814427	0.00857879	0.00531957	0.00913597	0.00865153	0.00561	0.00913884	0.0070249
ID2_T	squamous-cell	0.0100746	0.00760085	0.00913475	0.0125992	0.00735424	0.00934746	0.00701991	0.00941144	0.00827542	0.00643983	0.0112212	0.0108648	0.00405763	0.00673559	0.00514958	0.00694068	0.0075661	0.00365466	0.00733686	0.00897669	0.00803517	0.00779237	0.00487203	0.00512458	0.0069	0	0.0023822	0.00315472	0.0039397	0.00531017	0.0050246	0.003525	0.00363517	0.00361273	0.00275041	0.00342846	0.00399204	0.00392288	0.00363834	0.00378092	0.0036775	0.00580127	0.00300593
ID4_T	squamous-cell	0.00953889	0.00704615	0.00840427	0.0123308	0.00672094	0.00757308	0.00654359	0.00902265	0.00634658	0.00601026	0.00936068	0.00956496	0.0030047	0.00585	0.00405299	0.00603205	0.00681154	0.00317906	0.00671538	0.00820085	0.00775	0.00811795	0.00574402	0.00534359	0.00627949	0.0023822	0	0.00414842	0.00458052	0.00475992	0.00556895	0.00282146	0.00312692	0.00423858	0.00297561	0.00394427	0.00399356	0.00408675	0.0043834	0.0041103	0.00378875	0.00577778	0.00336245
ID12_T	squamous-cell	0.0120075	0.00961417	0.0107169	0.0146244	0.00936732	0.0115437	0.00918347	0.0111146	0.00967913	0.00711535	0.0119583	0.0133638	0.00539685	0.0071811	0.00689213	0.00867008	0.00974528	0.00483661	0.00957677	0.0105622	0.00932165	0.00908465	0.00547756	0.00635669	0.00828622	0.00315472	0.00414842	0	0.00157566	0.00439134	0.00299095	0.00413189	0.00451063	0.00216292	0.00310039	0.00208032	0.00196417	0.00479252	0.00179449	0.00147252	0.00408425	0.00473465	0.00289528
ID18_T	squamous-cell	0.0125517	0.0100929	0.0113745	0.0151371	0.00965655	0.0118596	0.0098191	0.0115247	0.0103165	0.00760824	0.012185	0.0138176	0.00580861	0.00712509	0.00684195	0.00850262	0.009897	0.00520112	0.0097985	0.0107876	0.00968464	0.0103446	0.00578876	0.00712921	0.00891948	0.0039397	0.00458052	0.00157566	0	0.00497191	0.0029794	0.00462172	0.00507341	0.00148802	0.00307079	0.00258914	0.00224457	0.00526779	0.00219214	0.00141948	0.00430936	0.00474494	0.00319476
ID19_T	other	0.0146927	0.0116725	0.0129571	0.0164623	0.011085	0.0122348	0.0106466	0.0121134	0.0100053	0.00861619	0.0121053	0.0149251	0.00639919	0.00754291	0.00810931	0.00941012	0.011768	0.0061697	0.0112543	0.0123336	0.0109696	0.010117	0.00516721	0.0075004	0.00988583	0.00531017	0.00475992	0.00439134	0.00497191	0	0.00540121	0.00465708	0.00687973	0.00579476	0.00595732	0.00357194	0.00393599	0.00568	0.0030913	0.00433664	0.0062125	0.00293117	0.0049087
ID24_T	adeno	0.0124528	0.00993589	0.0114016	0.015119	0.0108117	0.0132218	0.00985161	0.0121782	0.00997218	0.0068129	0.0124512	0.0140714	0.00607056	0.00759516	0.00802379	0.00929073	0.0108661	0.00531452	0.00988629	0.0107379	0.00994516	0.0106351	0.00579355	0.00782016	0.00896532	0.0050246	0.00556895	0.00299095	0.0029794	0.00540121	0	0.0049004	0.00490444	0.00350337	0.00350766	0.00309763	0.00349356	0.00549839	0.00318775	0.00334962	0.00417661	0.00571089	0.0038371
ID53_T	adeno	0.0105223	0.00807082	0.00924292	0.0132279	0.0076103	0.00899013	0.00770386	0.00978283	0.00730386	0.00651416	0.00996009	0.0110189	0.00399013	0.0071103	0.00566438	0.00727296	0.00803605	0.00428701	0.00797983	0.00878154	0.00798927	0.00842661	0.00567725	0.00511931	0.00673562	0.003525	0.00282146	0.00413189	0.00462172	0.00465708	0.0049004	0	0.00278559	0.00409925	0.00388618	0.00407391	0.00375189	0.0035764	0.00504269	0.00490496	0.00338333	0.00604635	0.00401225
ID22_T	squamous-cell	0.00859414	0.00586892	0.00822658	0.0117315	0.00651261	0.0083545	0.00629189	0.00852027	0.00709505	0.00602748	0.0105923	0.00933784	0.00368288	0.00701532	0.00456487	0.00664865	0.00649504	0.00328378	0.00595676	0.00729189	0.00688378	0.00828423	0.00531847	0.00538649	0.00544234	0.00363517	0.00312692	0.00451063	0.00507341	0.00687973	0.00490444	0.00278559	0	0.00415918	0.00410406	0.00456561	0.0052928	0.00355946	0.00536008	0.00517557	0.00240167	0.00666261	0.00373399
ID29_T	squamous-cell	0.0119419	0.00935955	0.0107285	0.0146981	0.00953446	0.0115629	0.00940562	0.0114004	0.00992996	0.00803858	0.0124479	0.01293	0.00545094	0.00756704	0.0068824	0.00818052	0.00961873	0.00524082	0.00901461	0.0105112	0.00953071	0.00954045	0.00589513	0.00628277	0.0078779	0.00361273	0.00423858	0.00216292	0.00148802	0.00579476	0.00350337	0.00409925	0.00415918	0	0.00285131	0.00259738	0.00262285	0.00480786	0.00309775	0.00218914	0.00352996	0.00607191	0.0028367
ID39_T	squamous-cell	0.00973902	0.00761342	0.00845081	0.0121626	0.00719146	0.00894959	0.00690325	0.00937236	0.00736098	0.00611626	0.0102549	0.0111195	0.00325325	0.0057248	0.00452561	0.00590935	0.00698862	0.00309797	0.00718984	0.00821504	0.00783333	0.00858984	0.00567073	0.00543862	0.00697764	0.00275041	0.00297561	0.00310039	0.00307079	0.00595732	0.00350766	0.00388618	0.00410406	0.00285131	0	0.00312688	0.00309167	0.00469472	0.00349249	0.00375153	0.00362398	0.00606585	0.00261067
ID43_T	other	0.0132119	0.0102862	0.0113751	0.0154937	0.00977273	0.0121494	0.0093751	0.0116913	0.00997036	0.00797194	0.0128628	0.014215	0.00538538	0.00745296	0.00697036	0.00829288	0.0104431	0.00516364	0.0100866	0.0110854	0.00986443	0.00891186	0.00510435	0.00596759	0.00814427	0.00342846	0.00394427	0.00208032	0.00258914	0.00357194	0.00309763	0.00407391	0.00456561	0.00259738	0.00312688	0	0.00245189	0.0046087	0.00140632	0.00208702	0.00395613	0.00390237	0.00227154
ID50_T	squamous-cell	0.0128716	0.0104947	0.0115042	0.0156216	0.0100197	0.0108712	0.00989621	0.0120606	0.00905151	0.00773447	0.0116424	0.0136186	0.00551553	0.00719621	0.00707273	0.00837538	0.0101591	0.00506705	0.0100996	0.0110337	0.0103042	0.00965833	0.00622121	0.00646326	0.00857879	0.00399204	0.00399356	0.00196417	0.00224457	0.00393599	0.00349356	0.00375189	0.0052928	0.00262285	0.00309167	0.00245189	0	0.00559621	0.00252765	0.00255153	0.00422879	0.00523258	0.00277651
ID61_T	adeno	0.0102804	0.00734739	0.00879913	0.0112917	0.00747261	0.0104517	0.00782652	0.00760261	0.00871	0.00765174	0.0101226	0.0108478	0.00448826	0.00478044	0.00578956	0.00538174	0.00790261	0.00462381	0.00725348	0.00882522	0.00789087	0.00710304	0.00400522	0.00396174	0.00531957	0.00392288	0.00408675	0.00479252	0.00526779	0.00568	0.00549839	0.0035764	0.00355946	0.00480786	0.00469472	0.0046087	0.00559621	0	0.00509723	0.00511221	0.00338667	0.00425455	0.00442016
ID64_T	adeno	0.0137731	0.0106194	0.0120126	0.015296	0.00999447	0.0123711	0.00971976	0.0112289	0.0104261	0.00762134	0.0122763	0.0145249	0.00571107	0.00679249	0.00736759	0.00833873	0.0107794	0.00526719	0.0104715	0.0115704	0.0101881	0.00991739	0.00497668	0.0070253	0.00913597	0.00363834	0.0043834	0.00179449	0.00219214	0.0030913	0.00318775	0.00504269	0.00536008	0.00309775	0.00349249	0.00140632	0.00252765	0.00509723	0	0.00204046	0.00437273	0.00283044	0.00279644
ID66_T	adeno	0.0132882	0.0102935	0.0122137	0.0156412	0.0103698	0.0127416	0.0101347	0.0119523	0.0107844	0.0078645	0.0132309	0.0139744	0.00604313	0.00763244	0.00724084	0.00934122	0.0109046	0.00570649	0.0101439	0.0114763	0.0101416	0.00999504	0.00556679	0.00709389	0.00865153	0.00378092	0.0041103	0.00147252	0.00141948	0.00433664	0.00334962	0.00490496	0.00517557	0.00218914	0.00375153	0.00208702	0.00255153	0.00511221	0.00204046	0	0.00418321	0.00475801	0.00340229
ID67_T	adeno	0.0102988	0.00709792	0.00919625	0.0124579	0.00767292	0.0101437	0.00734708	0.00875917	0.00833125	0.00644875	0.0103479	0.0108829	0.0040875	0.0057475	0.00564875	0.00643208	0.00800542	0.00412583	0.0067025	0.00825583	0.00738583	0.00874833	0.00484417	0.00459667	0.00561	0.0036775	0.00378875	0.00408425	0.00430936	0.0062125	0.00417661	0.00338333	0.00240167	0.00352996	0.00362398	0.00395613	0.00422879	0.00338667	0.00437273	0.00418321	0	0.00547208	0.00287273
ID71_T	adeno	0.0137496	0.0107409	0.0121727	0.0144843	0.0101731	0.0130566	0.0102988	0.0101719	0.0108665	0.00799628	0.0111996	0.0142128	0.00573182	0.00542727	0.00737397	0.00728719	0.0109591	0.00582987	0.0105711	0.0116058	0.0102702	0.00955703	0.00485413	0.00665578	0.00913884	0.00580127	0.00577778	0.00473465	0.00474494	0.00293117	0.00571089	0.00604635	0.00666261	0.00607191	0.00606585	0.00390237	0.00523258	0.00425455	0.00283044	0.00475801	0.00547208	0	0.00520395
ID72_T	adeno	0.0102593	0.00813123	0.00927391	0.0128727	0.00762174	0.0091751	0.00764743	0.0098921	0.00829763	0.00715573	0.0110237	0.0115929	0.00367984	0.00652964	0.00530316	0.00687431	0.00754625	0.00371028	0.00791621	0.0089004	0.0084917	0.00868972	0.00561897	0.00561067	0.0070249	0.00300593	0.00336245	0.00289528	0.00319476	0.0049087	0.0038371	0.00401225	0.00373399	0.0028367	0.00261067	0.00227154	0.00277651	0.00442016	0.00279644	0.00340229	0.00287273	0.00520395	0
