# Supplementary material for: Lipidomes of lung cancer and tumour-free lung tissues reveal distinct molecular signatures for cancer differentiation, age, inflammation, and pulmonary emphysema
Source: Sci Rep. 2017 Sep 11;7:11087. doi: 10.1038/s41598-017-11339-1 (PMC5594029; doi:10.1038/s41598-017-11339-1)
Supplement: Supplementary file 5 — Supplement 5 [file 41598_2017_11339_MOESM5_ESM.xls]

## Sheet: Tabelle1
Lipidomes of lung cancer and tumour-free lung tissues reveal distinct molecular signatures for cancer differentiation, age, inflammation, and pulmonary emphysema
Lars F. Eggers1, Julia Müller2, Chakravarthy Marella1, Verena Scholz1, Henrik Watz3,4, Christian Kugler5, Klaus F. Rabe4,5, Torsten Goldmann2,4,# & Dominik Schwudke1,4,#,*
1Research Center Borstel, Bioanalytical Chemistry, Parkallee 1-40, 23845 Borstel, Germany.
2Pathology of the University Hospital of Lübeck and the Research Center Borstel, Location Borstel, Clinical and Experimental Pathology, 23845 Borstel, Germany.
3Pulmonary Research Institute at LungenClinic Großhansdorf, Wöhrendamm 80, 22927 Großhansdorf, Germany.
4Airway Research Center North, German Center for Lung Research, Wöhrendamm 80, 22927 Großhansdorf, Germany.
5LungenClinic Großhansdorf, Wöhrendamm 80, 22927 Großhansdorf, Germany.
#Shared senior authorship.
*Corresponding author: dschwudke@fz-borstel.de
Supplement 5
Input data and results from PLS regression of tumors

## Sheet: Normalized and scaled_data
Individuals	y-variables (responses)												x-variables (predictors)
Tissue ID	Cancer diagnosis	Gender	pack-years	BMI	GOLD stage	Age	Hb	necrosis	tumor	stroma	inflammation	Cholesterol	CE [16:0]	CE [18:1]	CE [18:2]	CE [20:3]	CE [20:4]	Cer [34:0;0]	Cer [36:1;0]	Cer [38:1;0]	Cer [40:1;0]	Cer [42:1;0]	Cer [42:3;0]	CL [74:9]	DAG [34:1]	DAG [34:2]	DAG [36:1]	DAG [36:3]	DAG [38:4]	DAG [38:5]	DAG [42:9]	HexCer [34:1;0]	HexCer [42:1;0]	PC [30:0]	PC [31:0]	PC [32:0]	PC [32:1]	PC [33:1]	PC [34:0]	PC [34:1]	PC [34:2]	PC [34:3]	PC [35:1]	PC [36:1]	PC [36:2]	PC [36:4]	PC [36:5]	PC [38:4]	PC [38:5]
ID6_T	0	0	0.25	0.568358	0.333333	1	0.0481519	0.2	0.5	0.444444	0.666667	0.262317	0.189225	0.249846	0.263774	0.228137	0.243947	0.240642	0.544554	0.146341	0.186551	0.246546	0.0888031	0.285714	0.492188	0.661017	0.377672	0.864662	0.524064	0.268519	1	1	0.725275	0.356071	0.0734694	0.185336	0.463726	0.184739	0.747748	0.83329	0.559363	0.246154	0.105919	0.859096	0.253703	0.364126	0.20354	1	0.962825
ID31_T	0	0	1	0.850746	0.666667	0.88	0.151977	0.3	0.375	0.444444	0.666667	0.523982	0.148489	0.198398	0.0874656	0.474018	0.358872	0.229947	0.311881	0.237805	0.416486	0.293836	0.110039	0.107143	0.398438	0.39548	0.344418	0.503759	0.903743	1	0.482014	0.0231788	0.208791	0.121419	0.0673469	0.0801086	0.157864	0.11245	0.261261	0.256196	0.196016	0.0846154	0.05919	0.233438	0.100451	0.332735	0.159292	0.469725	0.583643
ID30_T	0.5	0	0.05	0.492537	1	0.28	0.13721	0.2	0.375	0.555556	1	0.309423	0	0	0	0.0494297	0	0.0160428	0	0	0.0477223	0.0308183	0.150579	0.238095	0.0484375	0	0.0570071	0.037594	0	0	0.258993	0.0198675	0.0659341	0.410641	0.1	0.196198	0.460244	0.257028	0.27027	0.749022	0.513944	0.215385	0.17757	0.642482	0.316806	0.183857	0.176991	0.636697	0.743494
ID32_T	0.5	0	0.05	0.289552	0.333333	0	0.476841	0	0.25	0.888889	0.333333	0.264069	0.145861	0.144486	0.575758	0.190114	0.138417	0.0481283	0.212871	0.323171	0.355748	0.192349	0.0926641	0.714286	0.071875	0.0847458	0.0451306	0.12782	0.13369	0.138889	0.208633	0.0695364	0.285714	0.885402	1	0.511428	0.564713	1	0.558559	0.37438	0.500398	1	0.152648	0.134595	0.0714746	0.643498	1	0.445872	0.524164
ID2_T	0	0	0.4	1	0.333333	1	0.657342	0	0.75	0.444444	0.666667	0.07572	0.0670171	0.134011	0.0778237	0.0583016	0.0137333	1	0.811881	0.29878	0.147505	0.0589798	0.405405	0.0833333	0.492188	0.265537	0.209026	0.390977	0.0909091	0.0648148	0.323741	0.0562914	0	0.227831	0.179592	0.162254	0.206036	0.726908	0.504505	0.804592	0.482072	0.130769	1	1	1	0.224664	0.0884956	0.548624	1
ID4_T	0	0	0.75	0.411343	0.333333	0.84	0.933046	0.2	0.375	0.555556	1	0.474918	0.155059	0.0499076	0.189394	0.0430925	0.0274666	0.272727	0.79703	0.54878	0.581345	0.424017	0.355212	0.22619	0.576563	0.610169	0.377672	0.646617	0.802139	0.277778	0.143885	0.0496689	0.175824	0.553888	0.214286	0.501471	0.412072	0.228916	0.594595	0.427602	0.6	0.5	0.0841121	0.250263	0.198326	0.744395	0.353982	0.726606	0.72119
ID12_T	0	0	0.25	0.18806	0.666667	0.96	0.123819	0	0.625	0.555556	0.666667	0.668338	0.287779	0.278497	0.155647	0.168568	0.108782	0.84492	0.891089	0.554878	0.542299	0.867163	0.0212355	0.202381	0.289063	0.20904	0.43943	0.383459	0.240642	0.157407	0.244604	0.264901	0.78022	0.345157	0.114286	0.21317	0.247243	0.15261	0.288288	0.468041	0.331474	0.0461538	0.199377	0.431125	0.245654	0.28296	0.0530973	0.6	0.680297
ID18_T	0	1	0.25	0.820896	0	0.08	1	0.3	0.5	0.333333	0.666667	0.176904	0.25887	0.374923	0.562672	0.499366	0.259487	0.106952	0.524752	0.396341	0.262473	0.171095	0.0810811	0.309524	0.0609375	0.0847458	0.104513	0.308271	0.379679	0.203704	0.244604	0.135762	0.483516	0.197817	0.077551	0.235347	0.145676	0.0923695	0.621622	0.362118	0.502789	0.176923	0.202492	0.382755	0.235995	0.818834	0.168142	0.72844	0.866171
ID19_T	1	1	0.1	0.58209	0.333333	0.32	0.26644	0.7	0.25	0.111111	0.333333	0.941504	0.247043	0.203327	0.61708	0.95564	0.649801	0.0481283	0.613861	0.439024	0.37961	0.133369	0.111969	0	0.145313	0.169492	0.285036	0.481203	0.791444	0.62963	0.194245	0.10596	0.0769231	0.0668486	0.0306122	0.0393754	0.0917005	0.0843373	0.171171	0.259066	0.27251	0.00769231	0.0778816	0.264984	0.10689	0.114798	0	0.308257	0.263941
ID24_T	0.5	0	0.15	0.432836	0	0.36	0.231955	1	0	0	0	1	0.156373	0.101356	0.56405	0.171103	0.201301	0.149733	0.193069	0.146341	0.214751	0.112115	0	0.0119048	0.107813	0.0847458	0.171021	0.278195	0.44385	0.731481	0	0.0761589	0.0989011	0	0.0163265	0	0	0	0	0	0	0.0384615	0	0	0	0	0.0265487	0	0
ID53_T	0.5	0	0.05	0.641791	0	0.08	0.172705	0.1	0.25	0.777778	0.666667	0.185758	0.670171	0.518792	0.402204	0.489227	0.223347	0.106952	0.262376	0.262195	0.158351	0.11424	0.104247	0.404762	0.334375	0.20339	0.144893	0.233083	0.197861	0.138889	0.244604	0.0364238	0.153846	0.825375	0.273469	0.841819	1	0.433735	0.873874	1	0.881275	0.953846	0.124611	0.188223	0.215712	0.519731	0.681416	0.385321	0.680297
ID22_T	0	0	0	0.402985	0.333333	0.44	0.279281	0	0.125	1	1	0.0828223	0.680683	0.358287	0.727273	0.422053	0.242862	0.106952	0.336634	0.219512	0.199566	0.170032	0.233591	0.595238	0	0.0338983	0.023753	0.037594	0.165775	0.0740741	0.028777	0.0728477	0.395604	1	0.285714	1	0.596634	0.208835	0.864865	0.432298	1	0.861538	0.0436137	0.157729	0.157759	0.83722	0.946903	0.633028	0.758364
ID29_T	0	0	0.15	0.641791	0	0.52	0.335321	0.1	1	0.111111	0.666667	0.348774	0.360053	0.323783	0.22865	0.39924	0.227683	0.0481283	0.118812	0.0853659	0.101952	0.218916	0.030888	0.047619	0.23125	0.19774	0.218527	0.323308	0.176471	0.12037	0.539568	0.162252	0.769231	0.267394	0.0836735	0.265671	0.225189	0.128514	0.594595	0.466997	0.464542	0.230769	0.180685	0.472135	0.264005	0.273094	0.212389	0.390826	0.550186
ID39_T	0	0	0.15	0.408955	0.666667	0.56	0.249197	0.1	0.625	0.444444	1	0.287333	0.065703	0.0240296	0.0833333	0	0.0144561	0.229947	0.821782	1	0.613883	0.273114	0.220077	0.238095	0.223438	0.186441	0.339667	0.368421	0.486631	0.111111	0.676259	0.109272	0.252747	0.356071	0.0979592	0.382892	0.313987	0.116466	0.513514	0.528829	0.610359	0.369231	0.0872274	0.86225	0.402125	0.345291	0.159292	0.436697	0.576208
ID43_T	1	0	0.05	0.259701	0.333333	0.56	0.125837	0.1	1	0.111111	0.333333	0.277416	0.459921	0.357363	0.190771	0.575412	0.271413	0.272727	0.594059	0.390244	1	1	0.357143	0.119048	0.40625	0.418079	1	0.766917	0.935829	0.537037	0.151079	0.278146	1	0.177353	0.0816327	0.135551	0.187464	0.180723	1	0.438299	0.378486	0.207692	0.149533	0.987382	0.262073	0.161435	0.159292	0.570642	0.472119
ID50_T	0	0	0.22	0.397015	0.333333	0.68	0.130239	0.3	0.5	0.333333	1	0.366297	0.261498	0.185767	0.139118	0.31052	0.0704734	0.614973	0.10396	0.0670732	0.119306	0.638682	0.480695	0.785714	0.509375	0.881356	0.147268	0.774436	0.582888	0.814815	0.151079	0.0695364	0.494505	0.388813	0.126531	0.195293	0.45502	0.281124	0.441441	0.547091	0.594422	0.538462	0.102804	0.250263	0.317772	0.259641	0.39823	0.522936	0.907063
ID61_T	0.5	0	0.35	0	0.666667	0.96	0.420068	0.1	0.25	0.777778	0.666667	0.439668	0.331143	0.216882	0.322314	0.452471	0.214673	0.0106952	0.351485	0.390244	0.360087	0.190223	0.0714286	0.416667	0.0484375	0.079096	0.0712589	0.0601504	0.106952	0.037037	0.345324	0.125828	0.417582	0.387449	0.12449	0.140982	0.694138	0.401606	0.396396	0.425254	0.49243	0.392308	0.0841121	0.23449	0.125241	0.378475	0.19469	0.555963	0.542751
ID64_T	0.5	1	0.1	0.52	0.333333	0.24	0.634321	0	0.125	1	1	0.645018	0.254928	0.127542	0.922176	0.326996	0.262378	0.0748663	0.0693069	0.0792683	0.0563991	0.179065	0.102317	0.190476	0.0265625	0.0903955	0.0546318	0.165414	0.31016	0.138889	0.151079	0.0662252	0.252747	0.107776	0.0285714	0.0993437	0.114335	0.0441767	0.162162	0.264806	0.38008	0.0923077	0.0280374	0.178759	0.118158	0.579821	0.185841	0.607339	0.546468
ID66_T	0.5	0	0.2	0.60597	0.333333	0.68	0	0.1	0.5	0.555556	0.666667	0.248019	0.235217	0.146334	0.396006	0.242079	0.19082	0.609626	1	0.481707	0.646421	0.44899	0.277992	0.428571	0.548438	0.677966	0.551069	1	1	0.518519	0.258993	0.198675	0.307692	0.407913	0.112245	0.464132	0.347069	0.13253	0.630631	0.59066	0.800797	0.3	0.0841121	0.457413	0.229234	1	0.362832	0.752294	0.654275
ID67_T	0.5	1	0.25	0.682388	0.666667	0.24	0.108411	0.1	0.375	0.666667	0.333333	0	1	0.442391	0.315427	0.453739	0.347308	0.0695187	0.410891	0.25	0.0173536	0.0430393	0.003861	0.297619	0.0109375	0.0169492	0	0	0.026738	0.00925926	0.115108	0	0.0989011	0.693042	0.144898	0.75198	0.720255	0.208835	0.342342	0.512914	0.69004	0.653846	0.0404984	0.0946372	0.0933677	0.83139	0.513274	0.449541	0.605948
ID71_T	0.5	1	0.05	0.143881	0.333333	0.44	0.362744	0.1	0.75	0.333333	0.666667	0.697493	0.645204	0.810228	1	1	1	0.0106952	0.0544554	0.0426829	0.0672451	0.112646	0.00965251	0.0238095	0.0546875	0.0282486	0.135392	0.180451	0.262032	0.222222	0.0863309	0.0728477	0.142857	0.0286494	0	0.0452591	0.0510737	0.0120482	0.198198	0.270545	0.250996	0	0.0342679	0.37224	0.141661	0.177578	0.0353982	0.572477	0.434944
ID72_T	0.5	0	0.15	0.910448	0.666667	0.64	0.910208	0	0.625	0.555556	0.333333	0.0370212	0.452037	1	0.318182	0.471483	0.255873	0	0.173267	0.207317	0	0	1	1	1	1	0.0617577	0.616541	0.347594	0.166667	0.143885	0.0596026	0.0659341	0.241473	0.0979592	0.174926	0.414974	0.188755	0.0540541	0.520219	0.792829	0.576923	0.046729	0.0904311	0.16613	0.213901	0.256637	0.181651	0.420074
[truncated: 70 more columns]

## Sheet: explained variance (expvar)
>	PLSR2_160602_tumor$expvar
	R2X	R2Xcum	R2Y	R2Ycum
t1	0.226273	0.226273	0.153183	0.153183	calculated for 3 components
t2	0.170672	0.396945	0.124009	0.277192
t3	0.0664457	0.46339	0.102886	0.380078

## Sheet: Cross validation (Q2)
	Q2.Cancer.diagnosis	Q2.Gender	Q2.pack.years	Q2.BMI	Q2.GOLD.stage	Q2.Age	Q2.Hb	Q2.necrosis	Q2.tumor	Q2.stroma	Q2.inflammation	Q2
t1	0.0665768	0.101999	-0.0640704	-0.057523	-0.0535796	0.0126737	-0.0192882	-0.0465879	-0.0918679	0.0463107	0.0430905	-0.0056606
t2	-0.0594759	-0.0412503	0.0145733	-0.0297148	-0.0455403	0.271721	-0.0268749	-0.0953541	0.292503	0.422285	-0.147629	0.0568806
t3	-0.00580788	-0.000829998	-0.0263706	-0.0981453	-0.0130526	-0.0298101	-0.133965	-0.00594596	0.0349332	0.0605305	-0.0546174	-0.0353432

## Sheet: Variables imp. for proj. (VIP)
	t1	t2	t3
TAG [56:6]	2.06893	1.57531	1.35688		most relevant when VIP>1
TAG [54:5]	1.9686	1.46583	1.25258
TAG [58:8]	1.9177	1.44888	1.26869
PC [38:5]	1.88207	1.43316	1.22603
TAG [54:4]	1.86711	1.40984	1.26258
TAG [48:1]	1.74058	1.30695	1.16251
TAG [56:4]	1.60744	1.35004	1.20545
TAG [50:1]	1.70744	1.32017	1.13401
TAG [50:3]	1.68684	1.25453	1.20844
TAG [50:2]	1.67218	1.24902	1.17196
TAG [58:7]	1.58149	1.30146	1.16351
PE-O [34:2]	1.14642	1.40795	1.38755
PS [36:2]	1.47172	1.2236	1.20004
Cholesterol	1.52174	1.14261	1.21447
PI [36:1]	1.23518	1.23204	1.37281
PC [38:6]	1.44051	1.20829	1.11835
PC [34:2]	1.4179	1.22201	1.05535
CE [18:2]	0.98675	1.42097	1.28484
PE-O [36:5]	1.48748	1.14283	1.03009
PC [36:2]	1.16006	1.22248	1.18596
PE-O [36:4]	1.00689	1.3294	1.20654
PC [38:4]	1.37919	1.03911	1.06322
PC [30:0]	1.04536	1.25046	1.18041
PI [36:2]	1.10584	0.829879	1.45867
PE [36:4]	1.03151	1.25387	1.08542
PE-O [36:3]	0.647757	1.24172	1.48024
DAG [38:5]	1.15767	1.16531	1.02972
TAG [52:3]	1.06615	0.792711	1.48688
PS [38:3]	1.29212	0.994669	1.02756
PE [36:1]	0.79921	1.31696	1.12732
PC [34:1]	1.34695	1.01172	0.865147
TAG [54:3]	1.0754	0.970861	1.14386
PI [36:4]	0.624547	1.35045	1.16744
TAG [48:9]	1.10495	1.08477	0.94592
CE [20:3]	1.22168	0.947212	0.955287
Cer [34:0;0]	0.863507	1.19897	1.0582
PC [32:1]	0.933293	1.08655	1.09992
TAG [54:2]	0.929612	1.0864	1.09623
PC-O [39:1]	0.785105	1.20903	1.08408
DAG [34:1]	0.74059	1.17329	1.14878
PE-O [38:7]	1.23972	0.942346	0.872863
PC [36:5]	0.694678	1.26331	1.09145
PE [38:6]	1.09077	0.979683	0.946029
PC [36:1]	0.730964	1.22207	1.05114
PS [38:2]	0.906761	1.03619	1.0603
CE [20:4]	1.20862	0.924589	0.853841
TAG [52:2]	0.884368	0.74822	1.32762
PC [36:4]	0.875822	1.10632	0.976094
PE [38:3]	0.981639	0.791601	1.15531
PC [32:0]	0.846617	1.11501	0.955858
PC [34:3]	0.749716	1.16668	0.996638
DAG [42:9]	0.846498	1.0808	0.961101
PS [40:4]	1.10321	0.822926	0.90893
PI [40:6]	1.0526	0.871452	0.890063
PS [38:4]	0.929936	0.954645	0.921902
PC [40:6]	0.890253	0.78786	1.12193
PI [36:5]	1.15857	0.862006	0.744128
PG [33:0]	1.15589	0.864642	0.743306
PC [35:1]	0.760676	0.862607	1.10272
PI [38:6]	0.938751	0.951343	0.831942
CL [74:9]	0.930567	0.954588	0.817399
PE [36:2]	0.968741	0.879673	0.767
PC-O [32:1]	0.90441	0.903133	0.780923
PI [34:1]	0.916052	0.685412	0.985865
PC [40:5]	0.649245	1.03703	0.896589
PC-O [36:5]	1.01425	0.765989	0.758898
DAG [34:2]	0.610107	1.01019	0.898949
PE [38:5]	0.929035	0.842773	0.719721
TAG [46:8]	0.997462	0.779671	0.71293
PC-O [31:0]	0.618304	0.934655	0.924809
DAG [36:1]	0.182304	1.15603	1.11153
Cer [42:3;0]	0.792589	0.701116	0.941361
PI [38:4]	0.963679	0.768621	0.697205
Cer [42:1;0]	0.272084	0.870981	1.24613
PE [34:1]	0.954961	0.746332	0.648837
DAG [38:4]	0.578164	0.941372	0.824144
PS [38:1]	0.665342	0.884534	0.758717
DAG [36:3]	0.0663973	1.19755	1.02776
PG [34:1]	0.296255	1.00334	0.87707
PI [38:5]	0.661762	0.601337	0.911348
PC [31:0]	0.421487	0.938102	0.804465
PI [34:2]	0.621893	0.552349	0.929761
PS [34:1]	0.738653	0.562292	0.802814
PE [34:2]	0.86644	0.648164	0.583927
PG [36:1]	0.331969	0.929362	0.79661
PC [33:1]	0.731952	0.709985	0.609145
PE-O [38:5]	0.670694	0.683988	0.673229
PC-O [38:6]	0.301591	0.698684	0.962093
SM [42:2;0]	0.279844	0.736651	0.943416
PI [40:4]	0.449881	0.470724	1.03837
HexCer [42:1;0]	0.327508	0.783704	0.843794
Cer [36:1;0]	0.455347	0.792678	0.687631
PE-O [36:2]	0.0833272	0.990412	0.856727
PC [34:0]	0.796789	0.603831	0.520263
SM [34:1;0]	0.103812	0.682166	1.0747
PG [34:2]	0.0364095	0.947271	0.86083
PG [40:7]	0.481517	0.59358	0.716322
PE-O [40:5]	0.525897	0.646991	0.552552
Cer [40:1;0]	0.0607748	0.650332	0.995722
PG [40:6]	0.232532	0.729238	0.679937
CE [16:0]	0.238892	0.701924	0.67161
PC-O [38:5]	0.138648	0.542359	0.84085
HexCer [34:1;0]	0.14588	0.656525	0.690954
CE [18:1]	0.110887	0.162191	1.03334
Cer [38:1;0]	0.390332	0.405275	0.452691
PG [39:0]	0.343183	0.261697	0.618281
PC-O [36:4]	0.00279144	0.489438	0.439646
PG [41:1]	0.0398159	0.133825	0.741285

## Sheet: x.scores
Subject	t1	t2	t3
ID6_T	-3.68071	-5.11859	2.74025
ID31_T	3.87211	-2.25385	1.59175
ID30_T	-1.83297	-0.715305	2.6369
ID32_T	-1.16091	7.40085	1.69823
ID2_T	-6.23027	-6.51607	-3.77749
ID4_T	-3.24414	-0.204129	1.49516
ID12_T	1.74619	-3.29371	1.63312
ID18_T	1.70812	-0.453207	-3.88769
ID19_T	7.19157	-1.42401	0.114977
ID24_T	14.8213	1.402	-1.21925
ID53_T	-2.32867	4.40557	0.820814
ID22_T	-4.90597	6.27514	0.311158
ID29_T	-0.798485	-3.06371	-2.37705
ID39_T	-3.29572	-2.21801	0.0213416
ID43_T	1.76888	-6.94721	1.47528
ID50_T	-4.44747	-2.27093	0.0577662
ID61_T	-1.51637	2.6323	3.6837
ID64_T	1.7161	2.37636	0.394511
ID66_T	-0.813878	-1.7515	1.02283
ID67_T	-1.88905	8.5135	-0.930825
ID71_T	6.64828	1.06998	-0.868218
ID72_T	-3.32798	2.15453	-6.63725

## Sheet: x.loads
	p1	p2	p3
Cholesterol	0.170093	-0.0364784	0.105164
CE [16:0]	-0.0108033	0.129936	-0.0673631
CE [18:1]	0.00228486	0.0588336	-0.222148
CE [18:2]	0.0902006	0.11847	-0.0504351
CE [20:3]	0.0837412	0.0335828	-0.0614791
CE [20:4]	0.108392	0.035981	-0.0438197
Cer [34:0;0]	-0.0526531	-0.13387	-0.0104095
Cer [36:1;0]	-0.0381113	-0.100782	0.0377065
Cer [38:1;0]	-0.0276308	-0.0388441	0.0445645
Cer [40:1;0]	0.0172809	-0.0999376	0.164842
Cer [42:1;0]	-0.00227065	-0.119642	0.147662
Cer [42:3;0]	-0.0906013	-0.0385588	-0.20162
CL [74:9]	-0.111046	0.100706	-0.0700169
DAG [34:1]	-0.0707333	-0.101485	-0.13275
DAG [34:2]	-0.0689653	-0.0893955	-0.0777033
DAG [36:1]	0.0213711	-0.16561	0.110084
DAG [36:3]	-0.0210304	-0.155322	-0.00554378
DAG [38:4]	0.0508677	-0.114486	0.0677104
DAG [38:5]	0.102463	-0.0817705	0.0418557
DAG [42:9]	-0.0639379	-0.111161	0.092563
HexCer [34:1;0]	-0.0232441	-0.105203	0.115004
HexCer [42:1;0]	-0.0204533	-0.103714	0.108987
PC [30:0]	-0.123763	0.143438	0.109853
PC [31:0]	-0.0608692	0.114176	0.0719268
PC [32:0]	-0.105345	0.141704	0.0388861
PC [32:1]	-0.127406	0.128056	0.116923
PC [33:1]	-0.0976181	0.0513017	0.0388527
PC [34:0]	-0.106359	-0.0345231	0.105688
PC [34:1]	-0.153632	-0.040424	0.0334736
PC [34:2]	-0.163357	0.0831931	-0.0362442
PC [34:3]	-0.115662	0.157993	0.0227943
PC [35:1]	-0.0733103	-0.104355	-0.12172
PC [36:1]	-0.065189	-0.185389	0.0388805
PC [36:2]	-0.106268	-0.13451	-0.111424
PC [36:4]	-0.0824102	0.112871	0.0360342
PC [36:5]	-0.095412	0.161785	0.0621672
PC [38:4]	-0.0981772	-0.0665497	0.174942
PC [38:5]	-0.162996	-0.0601849	0.0314506
PC [38:6]	-0.129318	0.0565433	0.0726136
PC [40:5]	-0.0579102	-0.13	0.0678498
PC [40:6]	-0.0750746	-0.0876418	0.152653
PC-O [31:0]	0.0548309	-0.164718	0.12297
PC-O [32:1]	-0.102328	-0.0990837	0.0753036
PC-O [36:4]	-0.0366636	-0.056133	0.0246335
PC-O [36:5]	-0.0987484	-0.0485291	0.0214152
PC-O [38:5]	-0.0474317	-0.107624	-0.0294253
PC-O [38:6]	-0.0730883	-0.109662	-0.0784589
PC-O [39:1]	-0.0479856	-0.15755	-0.0923537
PE [34:1]	-0.117497	-0.0278929	-0.00820094
PE [34:2]	-0.110108	0.0152057	-0.100752
PE [36:1]	-0.077805	-0.169371	0.0666003
PE [36:2]	-0.119925	-0.0541908	-0.0808264
PE [36:4]	-0.117833	0.143854	0.0791732
PE [38:3]	-0.0994573	-0.0406574	0.198906
PE [38:5]	-0.121444	0.0861028	0.00436427
PE [38:6]	-0.100544	0.0779558	0.0560323
PE-O [34:2]	-0.0938613	-0.157016	-0.147987
PE-O [36:2]	0.014065	-0.172005	0.0559486
PE-O [36:3]	-0.0676147	-0.159248	-0.171735
PE-O [36:4]	-0.101096	-0.127939	-0.0450661
PE-O [36:5]	-0.10938	0.0285757	-0.0268607
PE-O [38:5]	-0.0575146	-0.0977093	0.0375395
PE-O [38:7]	-0.0844003	-0.0515311	0.035593
PE-O [40:5]	-0.0470742	-0.132123	0.0906798
PG [33:0]	0.0762266	-0.0277017	0.0199102
PG [34:1]	-0.0677948	0.15245	0.0253896
PG [34:2]	-0.0472478	0.168407	-0.0225215
PG [36:1]	-0.0670535	0.142261	0.0591886
PG [39:0]	0.0425776	-0.0192156	-0.116112
PG [40:6]	-0.0674058	0.145508	0.0348805
PG [40:7]	-0.0741041	0.107459	-0.176672
PG [41:1]	0.0159222	-0.0385663	-0.164079
PI [34:1]	-0.100402	0.0581691	-0.236781
PI [34:2]	-0.0864046	0.0887151	-0.223832
PI [36:1]	-0.0936325	-0.057964	-0.213183
PI [36:2]	-0.121997	0.0270028	-0.283984
PI [36:4]	-0.0774994	0.163832	-0.0363019
PI [36:5]	-0.128416	-0.0267598	0.0461559
PI [38:4]	-0.0767149	0.0143354	0.0109116
PI [38:5]	-0.10448	0.0878749	-0.173571
PI [38:6]	-0.105118	0.104482	-0.0296996
PI [40:4]	-0.0378115	-0.0432195	0.197252
PI [40:6]	-0.0982084	-0.0356953	0.0355441
PS [34:1]	-0.0851484	0.0329889	-0.180203
PS [36:2]	-0.145268	-0.0528652	-0.163371
PS [38:1]	-0.0527014	-0.0990536	0.0662334
PS [38:2]	-0.0891129	-0.112539	-0.111248
PS [38:3]	-0.11617	-0.000352397	0.111879
PS [38:4]	-0.0929215	0.0827303	-0.0267622
PS [40:4]	-0.0733744	-0.0228946	0.131301
SM [34:1;0]	0.0306038	-0.139194	0.171174
SM [42:2;0]	0.0348356	-0.109145	0.0787016
TAG [46:8]	-0.0991411	-0.0675263	0.075643
TAG [48:1]	0.157812	0.0045092	-0.076404
TAG [48:9]	-0.102081	-0.121352	-0.033074
TAG [50:1]	0.160159	-0.0279361	-0.0368624
TAG [50:2]	0.152287	-0.00113412	-0.0764341
TAG [50:3]	0.145659	0.00885968	-0.0970933
TAG [52:2]	0.0918485	-0.0538058	-0.137041
TAG [52:3]	0.0952095	-0.018149	-0.161078
TAG [54:2]	0.112849	-0.115284	0.0683535
TAG [54:3]	0.116392	-0.0823128	-0.117956
TAG [54:4]	0.173931	-0.0368002	-0.0514748
TAG [54:5]	0.18234	-0.00330451	-0.0168107
TAG [56:4]	0.147382	-0.0976938	0.0759059
TAG [56:6]	0.184566	-0.0512574	0.0316406
TAG [58:7]	0.149884	-0.0810523	0.0771146
TAG [58:8]	0.17592	-0.0491095	0.0616732

## Sheet: y.scores_loads
	u1	u2	u3			c1	c2	c3
ID6_T	-2.11337	-4.5431	1.3457		Cancer.diagnosis	0.0878357	0.0448029	0.0460908
ID31_T	-2.7413	-6.3983	1.47636		Gender	0.073363	0.064483	-0.0967838
ID30_T	-2.53479	2.53232	3.24144		pack.years	-0.00947241	-0.0570096	0.0474526
ID32_T	0.697285	8.94269	0.0639811		BMI	-0.0392467	-0.0321073	-0.260176
ID2_T	-6.26119	-6.24235	-3.96629		GOLD.stage	-0.0552961	0.00625757	0.11396
ID4_T	-4.94759	-2.64435	-0.270289		Age	-0.0530541	-0.143287	0.0642258
ID12_T	-4.92009	-4.00286	4.02078		Hb	-0.0264118	0.0286925	-0.230113
ID18_T	3.09313	1.88943	-7.02672		necrosis	0.153923	-0.0230037	-0.00499624
ID19_T	13.986	1.95784	-1.19006		tumor	-0.0492819	-0.151373	-0.122859
ID24_T	16.751	-0.78219	-0.0487308		stroma	-0.106386	0.149646	0.108317
ID53_T	0.640328	6.23569	-0.622405		inflammation	-0.116987	-0.0300971	0.110555
ID22_T	-6.22886	6.42153	2.00202
ID29_T	-0.904946	-7.41404	-3.4174
ID39_T	-5.01698	-2.37433	1.71523
ID43_T	4.77065	-4.97279	0.809982
ID50_T	-1.54436	-3.47437	1.67725
ID61_T	-2.42206	1.68754	4.81367
ID64_T	-2.30134	9.58422	-0.0706406
ID66_T	-0.981062	-1.22941	1.47405
ID67_T	2.76882	5.41392	-1.44456
ID71_T	3.08424	-0.412004	0.189236
ID72_T	-2.87347	-0.175093	-4.7726

## Sheet: correlations (corr.xt yt)
	t1	t2	t3			t1	t2	t3
Cholesterol	0.820451	-0.151983	0.256277		Cancer.diagnosis	0.423679	0.186667	0.11232
CE [16:0]	-0.0521102	0.541363	-0.164159		Gender	0.353869	0.268661	-0.235856
CE [18:1]	0.0110211	0.245124	-0.54136		pack.years	-0.0456905	-0.237525	0.115639
CE [18:2]	0.435086	0.493594	-0.122907		BMI	-0.189308	-0.133772	-0.634032
CE [20:3]	0.403929	0.139919	-0.149821		GOLD.stage	-0.266722	0.0260715	0.277714
CE [20:4]	0.522832	0.149911	-0.106786		Age	-0.255908	-0.596989	0.156514
Cer [34:0;0]	-0.253974	-0.557754	-0.0253672		Hb	-0.127398	0.119544	-0.56077
Cer [36:1;0]	-0.183831	-0.419897	0.0918884		necrosis	0.742452	-0.0958425	-0.0121755
Cer [38:1;0]	-0.133278	-0.16184	0.108601		tumor	-0.237713	-0.630681	-0.2994
Cer [40:1;0]	0.0833552	-0.41638	0.401711		stroma	-0.513159	0.623485	0.263963
Cer [42:1;0]	-0.0109526	-0.498477	0.359843		inflammation	-0.564291	-0.125397	0.269416
Cer [42:3;0]	-0.437018	-0.160651	-0.491336
CL [74:9]	-0.535635	0.419582	-0.170627
DAG [34:1]	-0.341185	-0.422826	-0.323502
DAG [34:2]	-0.332656	-0.372457	-0.189358
DAG [36:1]	0.103084	-0.689998	0.268267
DAG [36:3]	-0.101441	-0.647134	-0.0135098
DAG [38:4]	0.245362	-0.476993	0.165006
DAG [38:5]	0.494235	-0.340688	0.102
DAG [42:9]	-0.308407	-0.463142	0.22557
HexCer [34:1;0]	-0.112119	-0.438316	0.280257
HexCer [42:1;0]	-0.0986573	-0.432115	0.265595
PC [30:0]	-0.596974	0.59762	0.267704
PC [31:0]	-0.293605	0.475704	0.175281
PC [32:0]	-0.508134	0.590396	0.094763
PC [32:1]	-0.614549	0.533531	0.284935
PC [33:1]	-0.470864	0.213743	0.0946816
PC [34:0]	-0.513026	-0.143837	0.257554
PC [34:1]	-0.741048	-0.168422	0.081573
PC [34:2]	-0.787958	0.346615	-0.0883249
PC [34:3]	-0.557902	0.658262	0.0555483
PC [35:1]	-0.353615	-0.434785	-0.296624
PC [36:1]	-0.314441	-0.772402	0.0947493
PC [36:2]	-0.512589	-0.56042	-0.271533
PC [36:4]	-0.397509	0.470264	0.0878131
PC [36:5]	-0.460223	0.674059	0.151498
PC [38:4]	-0.473561	-0.277272	0.426323
PC [38:5]	-0.786215	-0.250754	0.076643
PC [38:6]	-0.623772	0.235582	0.176955
PC [40:5]	-0.279332	-0.541631	0.165346
PC [40:6]	-0.362125	-0.365151	0.372006
PC-O [31:0]	0.264479	-0.68628	0.299669
PC-O [32:1]	-0.49358	-0.412822	0.18351
PC-O [36:4]	-0.176848	-0.233872	0.0600303
PC-O [36:5]	-0.476317	-0.202191	0.0521874
PC-O [38:5]	-0.228788	-0.448403	-0.0717075
PC-O [38:6]	-0.352544	-0.456895	-0.191199
PC-O [39:1]	-0.23146	-0.656417	-0.22506
PE [34:1]	-0.566752	-0.116213	-0.0199852
PE [34:2]	-0.531107	0.063353	-0.245527
PE [36:1]	-0.375295	-0.705668	0.162301
PE [36:2]	-0.578463	-0.22578	-0.196969
PE [36:4]	-0.568371	0.599352	0.19294
PE [38:3]	-0.479736	-0.169395	0.48472
PE [38:5]	-0.585787	0.358738	0.0106354
PE [38:6]	-0.484976	0.324795	0.136547
PE-O [34:2]	-0.452743	-0.654191	-0.360635
PE-O [36:2]	0.0678428	-0.716642	0.136343
PE-O [36:3]	-0.326142	-0.66349	-0.418507
PE-O [36:4]	-0.48764	-0.533043	-0.109823
PE-O [36:5]	-0.5276	0.119058	-0.0654578
PE-O [38:5]	-0.277424	-0.407096	0.0914812
PE-O [38:7]	-0.407108	-0.214699	0.0867378
PE-O [40:5]	-0.227064	-0.550478	0.220981
PG [33:0]	0.367682	-0.115416	0.0485199
PG [34:1]	-0.327011	0.635167	0.0618729
PG [34:2]	-0.227902	0.70165	-0.0548836
PG [36:1]	-0.323435	0.592717	0.144239
PG [39:0]	0.205374	-0.0800596	-0.282957
PG [40:6]	-0.325134	0.606243	0.0850016
PG [40:7]	-0.357444	0.447715	-0.430538
PG [41:1]	0.0768012	-0.160683	-0.39985
PI [34:1]	-0.484292	0.242356	-0.57702
PI [34:2]	-0.416776	0.369622	-0.545465
PI [36:1]	-0.45164	-0.241501	-0.519513
PI [36:2]	-0.588458	0.112504	-0.692051
PI [36:4]	-0.373821	0.68259	-0.0884654
PI [36:5]	-0.61942	-0.111492	0.112479
PI [38:4]	-0.370037	0.059727	0.026591
PI [38:5]	-0.503965	0.366122	-0.422981
PI [38:6]	-0.507042	0.435312	-0.0723759
PI [40:4]	-0.182385	-0.180069	0.480689
PI [40:6]	-0.473712	-0.148721	0.0866188
PS [34:1]	-0.410716	0.137445	-0.439144
PS [36:2]	-0.700706	-0.220257	-0.398124
PS [38:1]	-0.254207	-0.412697	0.161406
PS [38:2]	-0.429839	-0.468881	-0.271104
PS [38:3]	-0.560352	-0.00146823	0.272641
PS [38:4]	-0.44821	0.344687	-0.0652177
PS [40:4]	-0.353924	-0.095388	0.319972
SM [34:1;0]	0.147619	-0.579937	0.417139
SM [42:2;0]	0.168031	-0.45474	0.191791
TAG [46:8]	-0.478211	-0.281341	0.184337
TAG [48:1]	0.761213	0.0187871	-0.186192
TAG [48:9]	-0.492389	-0.5056	-0.0805991
TAG [50:1]	0.772534	-0.116393	-0.0898313
TAG [50:2]	0.734562	-0.00472517	-0.186265
TAG [50:3]	0.702591	0.0369129	-0.23661
TAG [52:2]	0.443035	-0.224176	-0.333959
TAG [52:3]	0.459246	-0.0756157	-0.392536
TAG [54:2]	0.54433	-0.480317	0.166573
TAG [54:3]	0.561422	-0.342948	-0.28745
TAG [54:4]	0.838962	-0.153324	-0.125441
TAG [54:5]	0.879525	-0.0137679	-0.0409665
TAG [56:4]	0.710903	-0.407031	0.184978
TAG [56:6]	0.890262	-0.213559	0.077106
TAG [58:7]	0.72297	-0.337696	0.187923
TAG [58:8]	0.848557	-0.20461	0.150294

## Sheet: predictions (y.pred)
	Cancer.diagnosis	Gender	pack.years	BMI	GOLD.stage	Age	Hb	necrosis	tumor	stroma	inflammation
ID6_T	0.177931	-0.143883	0.334313	0.408765	0.522142	0.883428	0.150802	0.0697645	0.624745	0.478266	0.901189
ID31_T	0.420985	0.220701	0.26563	0.386008	0.381532	0.603945	0.194391	0.336855	0.448221	0.338409	0.592676
ID30_T	0.294656	0.0403417	0.26941	0.361263	0.499246	0.651112	0.180847	0.114256	0.426939	0.604658	0.799892
ID32_T	0.419468	0.32494	0.1475	0.350405	0.474509	0.253537	0.308686	0.0952206	0.122525	0.896399	0.679874
ID2_T	-0.0151652	0.00781073	0.285544	0.876329	0.36035	0.857183	0.603616	-0.00963747	0.926926	0.297885	0.79423
ID4_T	0.244102	0.0574716	0.252806	0.446618	0.486292	0.628467	0.274154	0.0601625	0.462108	0.633501	0.806496
ID12_T	0.344856	0.123325	0.284947	0.412948	0.412209	0.687461	0.199371	0.263319	0.516491	0.359431	0.672724
ID18_T	0.301911	0.42988	0.184413	0.755024	0.250751	0.447578	0.600547	0.252751	0.582927	0.31212	0.478242
ID19_T	0.506743	0.409416	0.230304	0.443745	0.289668	0.48082	0.276221	0.457811	0.419603	0.229452	0.43049
ID24_T	0.748633	0.78306	0.159881	0.432811	0.142258	0.198034	0.331551	0.728211	0.249687	0.0800435	0.113998
ID53_T	0.328273	0.241772	0.180775	0.444463	0.460157	0.39085	0.352218	0.0694274	0.286833	0.779007	0.716374
ID22_T	0.273628	0.233539	0.15553	0.488591	0.485632	0.339093	0.423086	-0.0364904	0.262038	0.918733	0.769509
ID29_T	0.21391	0.216088	0.242388	0.701468	0.328773	0.63835	0.49489	0.171993	0.67138	0.323226	0.629807
ID39_T	0.190581	0.0613303	0.263573	0.56096	0.4392	0.69057	0.357989	0.0712473	0.591818	0.505887	0.77941
ID43_T	0.289269	0.0295396	0.332557	0.45295	0.401052	0.849209	0.178878	0.284719	0.668203	0.200799	0.698
ID50_T	0.157073	0.0221116	0.267289	0.570466	0.457089	0.713001	0.364074	0.028546	0.607829	0.539101	0.818892
ID61_T	0.369018	0.0994384	0.235189	0.261623	0.531771	0.515554	0.135421	0.106138	0.254081	0.76733	0.793686
ID64_T	0.408777	0.330624	0.194338	0.448863	0.384647	0.406258	0.332364	0.232095	0.329376	0.560449	0.587193
ID66_T	0.284358	0.110756	0.26296	0.466226	0.43385	0.648188	0.274185	0.15999	0.507913	0.481866	0.724934
ID67_T	0.374964	0.441944	0.104469	0.52234	0.407628	0.16206	0.503248	0.0650475	0.173101	0.884968	0.612656
ID71_T	0.512895	0.502116	0.186704	0.493799	0.272073	0.357121	0.368783	0.42484	0.35854	0.320365	0.396679
ID72_T	0.153134	0.457677	0.129479	0.965678	0.245836	0.358182	0.849791	0.0537343	0.633715	0.488104	0.536384
