# Supplementary material for: Lipidomes of lung cancer and tumour-free lung tissues reveal distinct molecular signatures for cancer differentiation, age, inflammation, and pulmonary emphysema
Source: Sci Rep. 2017 Sep 11;7:11087. doi: 10.1038/s41598-017-11339-1 (PMC5594029; doi:10.1038/s41598-017-11339-1)
Supplement: Supplementary file 6 — Supplement 6 [file 41598_2017_11339_MOESM6_ESM.xls]

## Sheet: Multibase_BackData
Occu100	PLS	Cholesterol	10	emphysema	1	ID6_A	5	1	5			6.24419	15.4913	1.01653	3.33333	0.122727	0.165467
$D$1:$EU$1	1	CE [18:1]	11	inflammation	2	ID17_A	5	2	4			0.100302	0.153916	0.589592	1.38095	0.0731061	-0.0344084
$A$2:$A$22		CE [18:2]	12	alveolar macrophages	3	ID11_A	4	3	3			0.273216	0.398915	0.658281	1.66667	0.0703672	0.000577137
139		CE [20:4]	13	fibrosis	4	ID15_A	3	4	1			0.0433633	0.0635308	0.589592	1.61905	0.0455109	-0.048561
9	This sheet includes the calculation history of Multibase. When you delete this sheet, you need to do analysis from beginning.	Cer [36:1;0]	14	GOLD	5	ID2_A	5	5	2			0.0623584	0.105476	0.70034	1.09524	-0.115689	0.0725475
21		Cer [38:1;0]	15	Age	6	ID4_A	3	6				0.0280547	0.0569124	9.01982	58.4286	-0.101561	0.141971
2		Cer [40:1;0]	16	Hb	7	ID12_A	4	7				0.0987452	0.185769	10.3478	15.4732	-0.110798	0.0751815
1		Cer [42:1;0]	17	pack years	8	ID18_A	4	8				0.165333	0.315569	18.3238	45.8095	-0.103056	0.122952
		Cer [42:3;0]	18	BMI	9	ID19_A	1	9				0.0850055	0.158428	4.57646	27.4052	-0.0249148	0.0147272
FALSE		CL [70:7]	19			ID24_A	2	10				0.0192693	0.0421025			-0.157433
5		CL [74:9]	20			ID52_A	3	11				0.0169116	0.0395628			-0.0612954
		DAG [34:1]	21			ID53_A	3	12				0.0570921	0.106076			-0.0411813
31		DAG [34:2]	22			ID22_A	3	13				0.0304905	0.0433432			-0.0542601
0		DAG [36:1]	23			ID29_A	3	14				0.0223301	0.04726			-0.04225
$D$2:$D$22		DAG [38:4]	24			ID39_A	2	15				0.0514449	0.114367			0.0615067
2		DAG [41:5]	25			ID43_A	4	16				0.0070071	0.0147313			-0.0809119
4		DAG [41:9]	26			ID50_A	3	17				0.00366076	0.00757311			-0.070248
		DAG [42:9]	27			ID61_A	4	18				0.00782156	0.0159302			-0.0986439
		PC [28:0]	28			ID64_A	3	19				0.0158203	0.0218305			-0.0833115
		PC [30:0]	29			ID66_A	3	20				0.182002	0.482067			-0.0829483
		PC [30:1]	30			ID67_A	3	21				0.0196729	0.0407107			-0.120817
		PC [31:0]	31									0.0458316	0.0932188			-0.0748338
		PC [32:0]	32									0.875877	2.69638			-0.135827
		PC [32:1]	33									0.272157	0.703251			-0.135048
		PC [32:2]	34									0.0178039	0.0408225			-0.130443
		PC [33:0]	35									0.0199732	0.056146			-0.0728849
		PC [33:1]	36									0.0173065	0.0470068			-0.0509769
		PC [34:0]	37									0.0186878	0.0878123			-0.0581062
		PC [34:1]	38									0.489942	1.57185			-0.094557
		PC [34:2]	39									0.19426	0.727508			-0.082011
		PC [34:3]	40									0.018974	0.0570889			-0.13273
		PC [35:1]	41									0.00631989	0.0157318			0.00432865
		PC [36:1]	42									0.0514046	0.173282			0.113017
		PC [36:2]	43									0.117517	0.446487			0.0183527
		PC [36:3]	44									0.0871531	0.17926			-0.0626516
		PC [36:4]	45									0.201081	0.677376			0.11928
		PC [36:5]	46									0.0127173	0.0377958			-0.125584
		PC [38:4]	47									0.0800876	0.216864			0.096278
		PC [38:5]	48									0.032035	0.114872			0.0756872
		PC [38:6]	49									0.0185101	0.0580927			0.0456012
		PC [40:6]	50									0.00595289	0.0145882			0.0219295
		PC-O [31:0]	51									0.0205864	0.0636009			0.00608885
		PC-O [32:0]	52									0.0233837	0.0327121			-0.100678
		PC-O [32:1]	53									0.0230607	0.0531254			-0.0808689
		PC-O [34:1]	54									0.0219479	0.0495349			-0.117285
		PC-O [34:2]	55									0.0109831	0.0287298			-0.122198
		PC-O [36:4]	56									0.0582839	0.073649			-0.132938
		PC-O [36:5]	57									0.0450843	0.122218			-0.0682141
		PC-O [37:0]	58									0.00687831	0.0224843			0.00973417
		PC-O [38:4]	59									0.0104395	0.0196615			-0.0927396
		PC-O [38:5]	60									0.0313412	0.0783992			-0.16
		PC-O [39:0]	61									0.0106655	0.0236535			0.0313703
		PC-O [39:1]	62									0.0223927	0.0634975			0.0573772
		PE [32:0]	63									0.00671174	0.0176876			-0.178765
		PE [34:0]	64									0.0141576	0.0253177			-0.172443
		PE [34:1]	65									0.0846191	0.231884			-0.125384
		PE [34:2]	66									0.0443826	0.107292			-0.146143
		PE [36:1]	67									0.142272	0.359165			-0.0109312
		PE [36:2]	68									0.185403	0.475652			-0.10537
		PE [36:4]	69									0.0537562	0.18458			-0.105793
		PE [38:3]	70									0.0181645	0.0669248			-0.0934899
		PE [38:5]	71									0.0549711	0.282566			-0.116075
		PE-O [34:2]	72									0.0882965	0.179886			0.0080671
		PE-O [36:2]	73									0.030625	0.0745234			-0.0800657
		PE-O [36:3]	74									0.0361241	0.0767715			-0.0654595
		PE-O [36:4]	75									0.0297079	0.0619851			-0.148908
		PE-O [36:5]	76									0.737805	1.42178			-0.00532976
		PE-O [37:5]	77									0.0390825	0.059665			0.00129211
		PE-O [38:5]	78									0.877316	2.04157			0.0104902
		PE-O [40:5]	79									0.0317736	0.0974632			-0.0322275
		PG [30:0]	80									0.0354815	0.0526947			-0.0807859
		PG [32:0]	81									0.455951	0.818157			-0.0913416
		PG [33:0]	82									0.00949591	0.0445143			0.0371692
		PG [33:1]	83									0.0207958	0.0414017			-0.0568848
		PG [34:1]	84									4.8664	10.9423			-0.0798986
		PG [34:2]	85									0.889574	1.47095			-0.0752118
		PG [35:1]	86									0.0519081	0.133251			-0.0163667
		PG [35:2]	87									0.0299467	0.0698602			0.0577263
		PG [36:0]	88									0.0312507	0.0452241			0.0487276
		PG [36:1]	89									3.14155	6.95441			-0.01488
		PG [36:3]	90									1.94457	2.80821			-0.0417807
		PG [36:4]	91									0.525439	0.814501			-0.0316785
		PG [36:5]	92									0.0346146	0.0575604			-0.0657953
		PG [38:2]	93									0.0152325	0.0466769			-0.00229896
		PG [38:5]	94									0.77171	1.15631			-0.0609755
		PG [38:6]	95									0.210363	0.38709			-0.0514631
		PG [39:0]	96									0.0410173	0.112657			0.0927174
		PG [40:6]	97									0.294313	0.521077			-0.0447165
		PG [40:7]	98									1.38045	1.00845			-0.0314621
		PG [40:8]	99									0.153295	0.136656			-0.0413872
		PG [41:1]	100									0.0819549	0.228279			0.0727795
		PI [32:0]	101									0.0353478	0.0582363			-0.0250974
		PI [32:1]	102									0.0250679	0.0477298			-0.0546218
		PI [34:0]	103									0.0689886	0.124733			0.0627434
		PI [34:1]	104									1.1091	1.87222			0.0359163
		PI [34:2]	105									0.101507	0.241734			0.00746266
		PI [36:1]	106									1.63437	3.06493			0.0327752
		PI [36:2]	107									1.56868	3.13332			0.0375167
		PI [36:3]	108									0.0919716	0.198009			-0.0158296
		PI [36:4]	109									0.0825897	0.326106			0.11966
		PI [36:5]	110									0.0118917	0.0372537			-0.189688
		PI [38:4]	111									3.0102	8.76137			0.158985
		PI [38:5]	112									0.137655	0.442466			0.121772
		PI [38:6]	113									0.0457737	0.105333			0.0092409
		PI [40:4]	114									0.0244867	0.0651014			-0.0135472
		PI [40:6]	115									0.0654827	0.126116			-0.0413602
		PS [34:1]	116									0.13365	0.403538			-0.0480963
		PS [34:2]	117									0.0230978	0.0572978			-0.0646212
		PS [36:2]	118									0.532385	1.21834			0.125899
		PS [36:3]	119									0.0275612	0.0743274			-0.0453757
		PS [36:4]	120									0.0278375	0.0709631			0.00309489
		PS [38:1]	121									0.0681561	0.178386			0.0806412
		PS [38:2]	122									0.105969	0.131169			0.0779527
		PS [38:3]	123									0.223506	0.421394			0.138376
		PS [38:4]	124									0.672889	1.40973			0.204135
		PS [38:5]	125									0.0176474	0.0728091			0.123153
		PS [40:1]	126									0.0639603	0.128672			0.0351919
		PS [40:4]	127									0.16021	0.277735			0.12861
		PS [42:1]	128									0.0284851	0.055904			0.0616456
		SM [34:1;0]	129									0.387983	1.739			0.0675485
		SM [36:1;0]	130									0.0574552	0.227802			0.0764185
		SM [38:1;0]	131									0.0541915	0.179262			-0.0185165
		SM [40:1;0]	132									0.110422	0.452062			0.0662355
		SM [40:2;0]	133									0.0482384	0.131544			0.144203
		SM [41:1;0]	134									0.0451753	0.136814			-0.0171444
		SM [42:1;0]	135									0.135941	0.501223			-0.0140442
		SM [42:2;0]	136									0.309118	1.22695			0.0395441
		SM [42:3;0]	137									0.0772418	0.223272			0.105332
		TAG [46:8]	138									1.31617	2.9772			-0.00704582
		TAG [48:1]	139									0.444742	0.13006			-0.0502366
		TAG [48:9]	140									0.284263	0.710789			-0.0330487
		TAG [50:1]	141									0.407008	0.182886			-0.0517385
		TAG [50:2]	142									0.958908	0.305046			-0.0485242
		TAG [52:2]	143									2.66308	0.859328			-0.0507094
		TAG [52:3]	144									2.2525	0.689894			-0.0470881
		TAG [54:2]	145									0.0643337	0.0449268			-0.0792965
		TAG [54:3]	146									1.02127	0.337991			-0.0533543
		TAG [54:4]	147									0.599429	0.196554			-0.0487724
		TAG [54:5]	148									0.254238	0.0985636			-0.0476116

## Sheet: Tabelle1
Lipidomes of lung cancer and tumour-free lung tissues reveal distinct molecular signatures for cancer differentiation, age, inflammation, and pulmonary emphysema
Lars F. Eggers1, Julia Müller2, Chakravarthy Marella1, Verena Scholz1, Henrik Watz3,4, Christian Kugler5, Klaus F. Rabe4,5, Torsten Goldmann2,4,# & Dominik Schwudke1,4,#,*
1Research Center Borstel, Bioanalytical Chemistry, Parkallee 1-40, 23845 Borstel, Germany.
2Pathology of the University Hospital of Lübeck and the Research Center Borstel, Location Borstel, Clinical and Experimental Pathology, 23845 Borstel, Germany.
3Pulmonary Research Institute at LungenClinic Großhansdorf, Wöhrendamm 80, 22927 Großhansdorf, Germany.
4Airway Research Center North, German Center for Lung Research, Wöhrendamm 80, 22927 Großhansdorf, Germany.
5LungenClinic Großhansdorf, Wöhrendamm 80, 22927 Großhansdorf, Germany.
#Shared senior authorship.
*Corresponding author: dschwudke@fz-borstel.de
Supplement 6
Input data and results from PLS regression of alveolar control tissues

## Sheet: normalized ans scaled data
Tissue ID	Gender	Cancer	emphysema	inflammation	alveolar macrophages	fibrosis	GOLD	Age	Hb	pack years	BMI	Cholesterol	CE [18:1]	CE [18:2]	CE [20:4]	Cer [36:1;0]	Cer [38:1;0]	Cer [40:1;0]	Cer [42:1;0]	Cer [42:3;0]	CL [70:7]	CL [74:9]	DAG [34:1]	DAG [34:2]	DAG [36:1]	DAG [38:4]	DAG [41:5]	DAG [41:9]	DAG [42:9]	PC [28:0]	PC [30:0]	PC [30:1]	PC [31:0]	PC [32:0]	PC [32:1]	PC [32:2]	PC [33:0]	PC [33:1]	PC [34:0]	PC [34:1]	PC [34:2]	PC [34:3]	PC [35:1]	PC [36:1]	PC [36:2]	PC [36:3]	PC [36:4]	PC [36:5]	PC [38:4]
ID6_A	0	0.5	1	0.5	1	0.5	0.5	1	0.210699	0.444444	0.4375	0.223878	0.135394	0	0.0344057	0.126944	0.399291	0.28571	0.37993	0.559122	0.114997	0.117814	0.435711	0.173803	0.190938	0.141151	0.59127	0.917422	0.363721	0.0438445	0.0894066	0.0773089	0	0.100331	0.0300334	0.0372777	0.000793246	0.0845988	1	0.19016	0.0411318	0	0.380785	0.568421	0.397283	0.239478	0.339275	0	0.456317
ID17_A	0	0.5	1	0.5	0	0.5	1	0.925926	0.862089	0.388889	0.420496	0.83589	1	1	1	0.0265061	0.142694	0.127467	0.170082	0.243569	0.0288463	0.370488	0.127559	0.130413	0.0787294	0.234426	0.417546	0.387002	0.42532	0.0736923	0.329093	0.0693968	0.0517044	0.515994	0.212722	0.163983	0.00702167	0	0.194883	0.146669	0.492734	0.300311	0	0.201211	0.295166	0.163865	0.776277	0.573864	0.648479
ID11_A	0	0	0.75	0	0.5	0	0.5	0.185185	0.118321	0.388889	0.420496	0.317625	0.195815	0.153249	0.151021	0.0138498	0.129932	0.0699439	0.143376	0.108664	0.383026	0.544437	0.128683	0.0609974	0.279487	0.228061	1	0.496568	0.485556	0.370637	0.609021	0.358777	1	0.159408	0.265756	0.164696	1	1	0.350739	0.0519166	0.248256	0.73417	1	0.162752	0.176344	0.50468	0.366465	0.696679	0.193279
ID15_A	0	0.5	0.5	0	0.5	0	1	0.037037	0.228454	0.666667	1	0.290596	0	0.0343852	0.0356001	0	0	0	0	0	0.132704	0.267402	0.0016006	0	0	0	0.620485	0.226614	0.257686	0.137687	0.279525	0.117017	0.598059	0.118583	0.187884	0	0.628553	0.719705	0.173937	0	0	0.70816	0.650927	0	0	0.325528	0.11466	0.428128	0
ID2_A	0	0.5	1	0	0.5	0.5	0.5	1	0.134004	0.611111	0.769761	1	0.0185591	0.00463794	0	0.181473	0.266508	0.157222	0.0260707	0.442806	0.179688	0.233456	0.503137	0.227952	0.350756	0.873742	0.453425	0.104617	0.192694	0	0	0	0.138158	0.125461	0.00698058	0.0397273	0.280239	0.28291	0.367803	0.357434	0.148257	0.0404692	0.994736	0.612653	0.533911	0.213788	0.685269	0.21583	0.749707
ID4_A	0	0.5	0.5	0	0	0	0.5	0.851852	0.371586	1	0.316636	0.199319	0.319629	0.329018	0.265313	0.142341	0.306126	0.233013	0.38719	0.319362	0.288421	0.266376	0.202471	0.136031	0.337066	0.583881	0.523177	0.444488	0.608153	0.248305	0.416748	0.328951	0.266977	0.344514	0.289758	0.344721	0.364915	0.434114	0.733566	0.422824	0.634859	0.478265	0.806373	1	1	0.455935	1	0.296522	0.808292
ID12_A	0	0.5	0.75	0	0	0.5	1	0.962963	0.056834	0.444444	0.144761	0.880149	0.555762	0.0777891	0.460893	0.198739	0.383477	0.373644	0.19976	0.335839	0.155342	0.168438	0.314155	0.147204	0.13829	0.691138	0.214352	0.170024	0.236916	0.476408	0.987897	0.642071	0.358603	0.587311	0.768221	0.778243	0.345638	0.326371	0	0.67854	0.647077	0.152865	0.280523	0.509417	0.462402	0	0.448028	0.168741	1
ID18_A	1	0.5	0.75	0	0.5	0.5	0	0.148148	0.869266	0.444444	0.631893	0.443695	0.0268874	0.0782281	0.152268	0.157864	0.279901	0.195752	0.110596	0.450095	0.0782648	0.108304	0.0172411	0.0534814	0.217971	0.53121	0.172383	0.0813522	0.138618	0.0531857	0.267365	0.0616518	0.238073	0.643476	0.0944998	0.0430934	0.699205	0.263591	0.896358	0.295087	0.631988	0.363683	0.565043	0.367581	0.629671	0.40957	0.588644	0.158235	0.634602
ID19_A	1	1	0	0	0.5	1	0.5	0.37037	0.0615642	0.277778	0.44807	0.200069	0.057473	0.0922081	0.0475756	1	1	0.942241	0.506917	0.509275	1	0.287323	0.212976	0.187357	0.148837	0.135217	0.709967	0.632164	0.966454	1	1	1	0.722348	0.558334	0.718716	0.970187	0.638416	0.616233	0.50223	0.363404	0.531072	0.75129	0.973389	0.24535	0.369503	0.359793	0.150693	0.594048	0.239734
ID24_A	0	0	0.25	1	1	0.5	0	0.407407	0.60688	0.333333	0.33318	0.18203	0.484523	0.419221	0.420051	0.0259971	0.0927763	0.161959	0.345049	0.115446	0.392117	1	0.263811	0.159526	0.197524	0.165885	0.686445	0.488109	0.811645	0.144609	0.44588	0.358175	0.145947	0.76722	0.697173	0.633468	0.120491	0.274684	0.606829	0.505804	0.52116	0.795407	0.290894	0.15974	0.346629	0.4123	0.182988	1	0.215015
ID52_A	1	1	0.5	0	0	0.5	0.5	0	0.151827	0	0.402114	0.372354	0.311434	0.323403	0.546733	0.374688	0.690683	0.608557	0.571083	0.301072	0.471905	0.315207	0.481363	0.227459	0.396729	0.324999	0.909551	1	1	0.239424	0.478667	0.591832	0.400173	0.786037	0.806922	0.656997	0.606974	0.524405	0.45758	0.748521	0.540033	0.436288	0.643153	0.387468	0.557165	0.197183	0.394084	0.610679	0.448731
ID53_A	0	0	0.5	0	0	0	0	0.148148	0.19165	0.222222	0.494026	0.156349	0.14187	0.0650013	0.154404	0.105027	0.210584	0.206993	0.27387	0.198088	0.529638	0.146926	0.0297016	0.0273809	0.146158	0.080002	0.379959	0.696891	0.466193	0.0978176	0.342174	0.456838	0.182609	1	1	1	0.229896	0.281026	0.803219	1	0.892836	1	0.211549	0.0679937	0.827446	0.559995	0.0850632	0.453561	0.147404
ID22_A	0	0.5	0.5	0.5	0.5	0	0.5	0.481481	0.0705697	0.166667	0.310202	0.977077	0.359962	0.204843	0.498297	0.277482	0.669729	0.702243	0.644395	1	0.364372	0.315	0.736428	0.456383	0.738276	0.891661	0.655385	0.0319873	0.111822	0.0935136	0.254424	0.113071	0.344957	0.38932	0.128004	0.0660642	0.415835	0.32817	0.607739	0.394992	0.639363	0.224208	0.768	0.643438	0.667696	0.378715	0.683232	0.575425	0.91935
ID29_A	0	0.5	0.5	0.5	0.5	0.5	0	0.555556	0.112902	0.333333	0.494026	0	0.369655	0.423515	0.47873	0.0986549	0.236727	0.189686	0.231188	0.311251	0	0	1	1	0.115443	0.741789	0.324093	0	0.151726	0.0770214	0.142254	0.0921216	0.0444721	0.115898	0	0.0451085	0	0.0295362	0.285001	0.148427	0.380189	0.0391264	0.282874	0.444889	0.503809	0.271392	0.370241	0.0735496	0.938296
ID39_A	0	0.5	0.25	0	0	0	1	0.592593	0.35751	0.333333	0.314798	0.847618	0.0779792	0.0739547	0.109229	0.350616	0.753224	0.682001	0.655838	0.788069	0.197497	0.0791618	0.178603	0.176454	0.148364	0.489978	0.565978	0.259946	0.30418	0.0265144	0.0757961	0.0215066	0.237255	0.250374	0.104793	0.0944185	0.420697	0.296916	0.785334	0.296889	0.473118	0.616753	0.715448	0.772464	0.599739	0.583993	0.449839	0.222337	0.598735
ID43_A	0	1	0.75	0.5	0	0.5	0.5	0.592593	0.118481	0.222222	0.199908	0.155368	0.340267	0.454275	0.219599	0.256615	0.842118	1	1	0.958073	0.207047	0.512633	0.643199	0.546582	1	1	0.811385	0.0990852	0.429371	0.265093	0.395235	0.199847	0.410896	0.486061	0.0909005	0.217498	0.599969	0.397	0.671429	0.341136	0.89487	0.480687	0.976852	0.526649	0.871906	1	0.020746	0.797523	0.260193
ID50_A	0	0.5	0.5	0.5	0.5	0.5	0.5	0.703704	0	0.411111	0.305607	0.506052	0.0660527	0.0339142	0.0601122	0.238643	0.424399	0.437059	0.542151	0.590866	0.203616	0.314243	0.298478	0.219317	0.253949	0.4348	0.331444	0.374546	0.420866	0.689692	0.666801	0.620508	0.505696	0.464394	0.252194	0.647977	0.561801	0.433965	0.83715	0.161818	0.263102	0.856522	0.537866	0.368018	0.366117	0.397582	0.342963	0.816857	0.457844
ID61_A	0	0	0.75	0	0.5	0	1	0.962963	1	0.555556	0	0.758325	0.470944	0.839002	0.625492	0.133705	0.245188	0.155663	0.157915	0.24022	0.267694	0.182631	0.167727	0.178608	0.0619454	0.590151	0.357855	0.144718	0.424434	0.247433	0.244589	0.275772	0.228104	0	0.0566816	0.127728	0.267821	0.411282	0.117329	0.175676	0.39164	0.332581	0.786618	0.663578	0.688155	0.408349	0.176863	0.136667	0.526543
ID64_A	1	0	0.5	0	0	0	0.5	0.296296	0.164299	0.277778	0.400276	0.300462	0.210339	0.459996	0.320343	0.0505253	0.146496	0.0316782	0.0963854	0.164198	0.392043	0.1385	0.0604087	0.0927556	0.0819569	0.168191	0.297902	0.24199	0	0.187466	0.278173	0.22596	0.104992	0.471085	0.254528	0.237438	0.235684	0.209544	0.175535	0.383769	0.961125	0.563198	0.125188	0.139362	0.525901	0.478811	0	0.192612	0.17318
ID66_A	0	0	0.5	0	0.5	0	0.5	0.703704	0.022715	0.388889	0.466452	0.332568	0.0102476	0.00911175	0.0302935	0.146916	0.234194	0.243478	0.24534	0.279084	0.283662	0.128921	0	0.0491001	0.152563	0.163457	0	0.322793	0.28201	0.146472	0.346445	0.246653	0.101892	0.590445	0.310252	0.246819	0.276006	0.206112	0.866232	0.417603	0.824036	0.476238	0.268964	0.221285	0.40756	0.339569	0.0768591	0.275409	0.232817
ID67_A	1	0	0.5	0	0	0.5	1	0.296296	0.238245	0.444444	0.525276	0.614483	0.316411	0.296393	0.343383	0.128211	0.246678	0.109293	0.154515	0.163043	0.397772	0.371975	0.0510628	0.0505684	0.0823224	0.133519	0.330612	0.382586	0.55835	0.115057	0.38895	0.181528	0.148358	0.924552	0.336024	0.199521	0.358475	0.169818	0.630453	0.600442	1	0.408032	0.136413	0.179383	0.320767	0.220256	0.424166	0.622341	0.326989
[truncated: 101 more columns]

## Sheet: expvar
	R2X	R2Xcum	R2Y	R2Ycum
t1	0.162177	0.162177	0.145315	0.145315
t2	0.175414	0.337591	0.0976966	0.243012
t3	0.0880446	0.425635	0.0986953	0.341707

## Sheet: CrossVal (Q2)
	Q2.Gender	Q2.Cancer	Q2.emphysema	Q2.inflammation	Q2.alveolar.macrophages	Q2.fibrosis	Q2.GOLD	Q2.Age	Q2.Hb	Q2.pack.years	Q2.BMI	Q2
t1	-0.0516441	-0.155567	0.157229	-0.263358	-0.0384893	-0.11139	-0.0698418	0.137088	0.10396	-0.0545002	-0.235427	-0.0529036
t2	-0.0445266	0.24466	-0.0377449	0.0410699	-0.0690517	-0.0770045	-0.0480118	-0.126901	0.0100236	-0.0152726	-0.0240183	-0.00703082
t3	-0.0159674	-0.00138872	-0.0128789	-0.0144652	-0.163428	-0.0987963	-0.148843	-0.0485011	-0.0808965	-0.0270143	-0.0473785	-0.0675093

## Sheet: predictions
subject	org.Gender	orig.Cancer	orig.emphysema	orig.inflammation	orig.mph	orig.fibrosis	orig.GOLD	orig.Age	orig.Hb	orig.PY	orig.BMI	Gender	Cancer	emphysema	inflammation	alveolar.macrophages	fibrosis	GOLD	Age	Hb	pack.years	BMI
ID6_A	1	2	5	2	3	2	1	71	12.9428	50	27.77	0.816086	1.53632	4.63416	2.02231	2.20798	1.59175	0.981397	67.1504	18.9451	52.5125	28.7769
ID17_A	1	2	5	2	1	2	2	69	35.6664	45	27.4	0.968318	1.52957	4.27691	1.69662	1.99548	1.5279	1.09178	64.2291	18.5954	52.987	28.7489
ID11_A	1	1	4	1	2	1	1	49	9.72025	45	27.4	1.28531	1.57836	3.09402	1.37723	1.73585	1.5839	1.01038	54.908	14.8012	43.6885	28.4571
ID15_A	1	2	3	1	2	1	2	45	13.5622	70	40.01	1.31595	0.916845	3.38512	0.995953	1.7423	1.24112	1.22123	52.902	18.0874	54.1169	31.4191
ID2_A	1	2	5	1	2	2	1	71	10.2674	65	35	1.04426	1.92562	4.60477	1.13529	1.52316	1.41292	1.55903	69.6827	21.3186	63.6654	26.8518
ID4_A	1	2	3	1	1	1	1	67	18.5553	100	25.14	1.28576	2.08584	3.73251	0.87231	1.2714	1.47946	1.53189	63.6514	18.4583	56.8771	26.0646
ID12_A	1	2	4	1	1	2	2	70	7.57529	50	21.4	1.34777	1.60835	3.40666	0.871354	1.42491	1.38814	1.39241	57.7603	17.7322	54.3483	28.2407
ID18_A	2	2	4	1	2	2	0	48	35.9168	50	32	1.30579	1.69328	3.7483	0.766154	1.3434	1.33475	1.54768	61.153	19.3676	59.5603	27.8401
ID19_A	2	3	1	1	2	3	1	54	7.7403	35	28	1.6301	2.38016	1.55224	1.26067	1.32502	1.95803	0.821427	47.6837	7.9306	25.4565	24.7548
ID24_A	1	1	2	3	3	2	0	55	26.7635	40	25.5	1.243	1.67299	2.37603	2.13495	2.14332	1.94655	0.397475	49.5279	9.22292	24.4785	28.1405
ID52_A	2	3	3	1	1	2	1	44	10.8891	10	27	1.44492	2.32817	2.25402	1.43777	1.47944	1.91441	0.87413	53.0603	10.2519	31.2065	25.0312
ID53_A	1	1	3	1	1	1	0	48	12.2783	30	29	1.43717	1.37757	2.5875	1.16831	1.65744	1.52329	0.989668	49.4348	13.6948	41.2911	29.3326
ID22_A	1	2	3	2	2	1	1	57	8.05446	25	25	1.11687	2.51808	3.43173	1.8136	1.69046	1.9432	0.951856	63.9382	13.5383	39.0387	24.2421
ID29_A	1	2	3	2	2	2	0	59	9.53121	40	29	0.802735	1.85752	3.92164	2.66555	2.4659	1.97871	0.468489	63.3614	13.4912	34.397	27.4066
ID39_A	1	2	2	1	1	1	2	60	18.0643	40	25.1	1.28935	2.25544	3.4364	1.10376	1.34384	1.6385	1.34506	62.3262	16.2672	49.7611	25.3243
ID43_A	1	3	4	2	1	2	1	60	9.72582	30	22.6	1.25846	2.6796	2.72822	1.81766	1.60965	2.07634	0.80428	59.2549	10.4655	30.437	23.4955
ID50_A	1	2	3	2	2	2	1	63	5.59265	47	24.9	1.25507	2.15161	2.93886	1.64361	1.69443	1.84799	0.889121	57.4538	12.5629	36.6753	25.881
ID61_A	1	1	4	1	2	1	2	70	40.4775	60	18.25	1.22789	1.73213	3.96942	0.902772	1.4227	1.36261	1.52298	63.2058	19.7589	60.0926	27.6883
ID64_A	2	1	3	1	1	1	1	52	11.3242	35	26.96	1.28788	1.27469	3.41972	1.09259	1.67846	1.3669	1.21851	55.5812	17.4581	52.2391	29.8013
ID66_A	1	1	3	1	2	1	1	63	6.38506	45	28.4	1.33978	1.35922	3.18607	1.07517	1.62926	1.4135	1.18484	54.2371	16.4621	49.5673	29.4092
ID67_A	2	1	3	1	1	2	2	52	13.9038	50	29.68	1.29752	1.53863	3.31572	1.14637	1.61562	1.47005	1.19637	56.4979	16.5264	49.6033	28.6034

## Sheet: x.scores
	t1	t2	t3
ID6_A	-6.11299	-0.735186	-5.23853
ID17_A	-4.55875	0.61943	-3.17003
ID11_A	1.79029	2.52839	-0.774431
ID15_A	0.50483	9.39231	-0.881855
ID2_A	-8.12889	-2.18272	1.69853
ID4_A	-3.70099	-1.88907	4.08968
ID12_A	-0.986256	3.09251	2.41494
ID18_A	-3.3278	2.0926	3.31107
ID19_A	9.36279	-2.76087	3.1846
ID24_A	7.19226	0.6873	-4.99218
ID52_A	5.61276	-3.64299	1.75605
ID53_A	4.75107	5.63671	-0.110696
ID22_A	-1.00341	-7.95865	-0.11662
ID29_A	-1.31833	-4.45395	-7.91835
ID39_A	-1.83072	-3.68856	3.33072
ID43_A	2.89046	-8.57009	0.587555
ID50_A	2.21935	-3.38873	-0.302908
ID61_A	-4.46038	1.08659	2.56096
ID64_A	-0.124878	5.69798	-0.180986
ID66_A	1.08447	5.2478	0.282278
ID67_A	0.145125	3.18921	0.470186

## Sheet: y.scores
	u1	u2	u3
ID6_A	-5.39596	-7.03217	-6.57208
ID17_A	-7.59253	-4.31235	-1.0365
ID11_A	-0.675124	7.04277	-0.97692
ID15_A	-1.60573	10.7227	-0.0662139
ID2_A	-7.25148	-0.902628	-1.07709
ID4_A	-6.6071	2.20019	4.88367
ID12_A	-4.02687	-4.14846	2.78722
ID18_A	1.3039	3.03467	-0.0831285
ID19_A	10.4631	-4.09554	3.68522
ID24_A	4.57256	-2.0792	-10.2738
ID52_A	9.13963	-2.88275	5.01107
ID53_A	3.67702	6.8475	-0.894667
ID22_A	2.79023	-4.43271	-1.7001
ID29_A	3.15442	-5.60375	-4.34239
ID39_A	0.438265	0.446489	5.31433
ID43_A	1.50335	-10.2956	0.740649
ID50_A	1.20531	-5.45094	-2.55894
ID61_A	-9.24562	2.6299	1.94816
ID64_A	3.44149	6.30627	2.58466
ID66_A	-1.08291	5.00968	-1.43289
ID67_A	1.79404	6.99598	4.05975

## Sheet: x.loads
	p1	p2	p3
Cholesterol	-0.113652	-0.0277642	0.117655
CE [18:1]	-0.0267447	-0.03117	-0.0891732
CE [18:2]	-0.0293434	-0.0253683	-0.0642282
CE [20:4]	-0.0249739	-0.0299723	-0.0697678
Cer [36:1;0]	0.101507	-0.0956367	0.137968
Cer [38:1;0]	0.0731159	-0.157516	0.124577
Cer [40:1;0]	0.0910605	-0.160009	0.100865
Cer [42:1;0]	0.0844432	-0.168783	0.0396069
Cer [42:3;0]	-0.0215097	-0.175634	0.0625421
CL [70:7]	0.163314	-0.00195807	0.107809
CL [74:9]	0.104824	-0.0227012	-0.0634429
DAG [34:1]	-0.0201542	-0.168374	-0.129464
DAG [34:2]	-0.00803567	-0.148891	-0.145234
DAG [36:1]	0.0212137	-0.156404	0.0429549
DAG [38:4]	-0.0850935	-0.152482	0.0597176
DAG [41:5]	0.0829042	-0.0858132	-0.0147355
DAG [41:9]	0.0877775	0.0219573	-0.0238538
DAG [42:9]	0.143878	-0.0363213	0.0399911
PC [28:0]	0.12685	-0.028734	0.094679
PC [30:0]	0.138942	0.0107446	0.0886786
PC [30:1]	0.16231	-0.00328569	0.092037
PC [31:0]	0.105459	-0.00518438	0.102279
PC [32:0]	0.130576	0.0348543	0.0456254
PC [32:1]	0.162884	0.0546672	0.0504684
PC [32:2]	0.163463	0.0112862	0.0632518
PC [33:0]	0.0806582	-0.00558837	0.173003
PC [33:1]	0.0906397	0.0209835	0.122304
PC [34:0]	0.0205523	-0.0515852	0.0146027
PC [34:1]	0.0857486	0.0154303	0.0845281
PC [34:2]	0.0713182	0.0080743	0.0879498
PC [34:3]	0.162207	0.0633701	0.0610631
PC [35:1]	0.00591132	-0.100666	0.152678
PC [36:1]	-0.116013	-0.135649	0.109421
PC [36:2]	-0.0306834	-0.0975528	0.123733
PC [36:3]	0.0598363	-0.060147	0.0481502
PC [36:4]	-0.125698	-0.0696758	0.0571542
PC [36:5]	0.15255	-0.0450847	-0.0241415
PC [38:4]	-0.12504	-0.106452	0.0170739
PC [38:5]	-0.0949079	-0.103003	0.0474035
PC [38:6]	-0.018982	-0.110366	0.0320173
PC [40:6]	-0.0343608	-0.118589	0.0326552
PC-O [31:0]	-0.029236	-0.170464	0.00493167
PC-O [32:0]	0.114809	-0.0492425	-0.0325743
PC-O [32:1]	0.126095	-0.0468251	0.039895
PC-O [34:1]	0.113174	-0.0690201	-0.0370807
PC-O [34:2]	0.143024	-0.0670716	0.0223612
PC-O [36:4]	0.151705	-0.0222553	-0.016127
PC-O [36:5]	0.0933041	-0.030284	0.129629
PC-O [37:0]	-0.0303536	-0.132664	0.128736
PC-O [38:4]	0.130959	-0.0197052	0.0550047
PC-O [38:5]	0.155335	-0.0549588	0.102918
PC-O [39:0]	-0.0175628	-0.0743006	0.118144
PC-O [39:1]	-0.0884273	-0.119336	0.0926344
PE [32:0]	0.156813	-0.09935	-0.00472676
PE [34:0]	0.124601	-0.0308859	0.0322191
PE [34:1]	0.119219	-0.0839876	-0.0854132
PE [34:2]	0.156194	-0.0545338	0.00282037
PE [36:1]	-0.0242034	-0.147488	-0.0521517
PE [36:2]	0.0940782	-0.0757955	0.004891
PE [36:4]	0.11223	-0.0454932	-0.0739839
PE [38:3]	0.02298	-0.125727	-0.0558459
PE [38:5]	0.0841467	-0.102022	0.0651054
PE-O [34:2]	-0.0506058	-0.167135	0.0469404
PE-O [36:2]	0.0465181	-0.0938662	0.0620141
PE-O [36:3]	0.0241058	-0.12756	0.0911642
PE-O [36:4]	0.142344	-0.120005	0.0337855
PE-O [36:5]	-0.0300994	-0.165591	0.0985362
PE-O [37:5]	-0.0243394	-0.156604	0.154734
PE-O [38:5]	-0.0488094	-0.103943	0.166293
PE-O [40:5]	-0.0208949	-0.0868477	0.129513
PG [30:0]	0.141442	0.0529133	0.0829866
PG [32:0]	0.136637	0.107788	0.0466363
PG [33:0]	-0.0307734	-0.112782	-0.0126262
PG [33:1]	0.1187	0.0888814	0.103763
PG [34:1]	0.130308	0.140241	0.0258525
PG [34:2]	0.110451	0.13788	-0.00273811
PG [35:1]	0.0871818	0.121922	0.157379
PG [35:2]	-0.0150121	0.0936663	0.111659
PG [36:0]	-0.0193411	0.10286	0.0641037
PG [36:1]	0.0768256	0.162934	0.106547
PG [36:3]	0.0561171	0.0980636	0.0225867
PG [36:4]	0.0539609	0.124353	0.0579941
PG [36:5]	0.101988	0.12077	0.00973253
PG [38:2]	0.0584111	0.0775981	0.0098445
PG [38:5]	0.101689	0.12474	0.018409
PG [38:6]	0.105008	0.0767136	0.02786
PG [39:0]	-0.110082	-0.111253	0.0956326
PG [40:6]	0.0960314	0.076019	0.055561
PG [40:7]	0.0627767	-0.0444541	0.0156579
PG [40:8]	0.0696664	-0.0564498	0.020717
PG [41:1]	-0.106646	-0.128614	0.084263
PI [32:0]	0.0369107	0.00433958	-0.0522582
PI [32:1]	0.0645572	0.0371546	-0.0942925
PI [34:0]	-0.0539293	-0.0321965	-0.0136183
PI [34:1]	-0.0258148	0.0346352	-0.095332
PI [34:2]	0.00144364	0.000977513	-0.106183
PI [36:1]	-0.0354711	0.0319159	-0.043689
PI [36:2]	-0.0382655	0.00933502	-0.0478
PI [36:3]	0.0146362	-0.0166089	-0.0256979
PI [36:4]	-0.0935137	-0.0299782	-0.0290928
PI [36:5]	0.163589	-0.0357524	0.0317931
PI [38:4]	-0.16224	-0.0747796	0.0520308
PI [38:5]	-0.130405	-0.0846868	0.107149
PI [38:6]	0.0139147	-0.0812462	-0.0223149
PI [40:4]	-0.0189587	-0.0836625	0.00259759
PI [40:6]	0.0596634	-0.118567	0.0331775
PS [34:1]	0.0734981	-0.00177537	-0.0285669
PS [34:2]	0.111197	0.0566373	0.0359679
PS [36:2]	-0.097353	-0.0550878	0.144577
PS [36:3]	0.0870315	-0.0132183	0.122193
PS [36:4]	0.0413629	0.0936218	0.0119122
PS [38:1]	-0.077853	-0.124318	0.111463
PS [38:2]	-0.0961347	-0.0619111	0.073163
PS [38:3]	-0.124561	-0.0981153	0.0814389
PS [38:4]	-0.165877	-0.00926332	0.0459019
PS [38:5]	-0.0668224	0.0032942	0.0854548
PS [40:1]	-0.0254578	-0.118793	0.0996621
PS [40:4]	-0.152658	-0.0561376	0.0527584
PS [42:1]	-0.0590353	-0.121394	0.0652452
SM [34:1;0]	-0.0725867	-0.161747	-0.00540811
SM [36:1;0]	-0.11119	-0.122603	0.109425
SM [38:1;0]	-0.0249703	-0.0486464	0.203838
SM [40:1;0]	-0.0666962	-0.122031	0.214496
SM [40:2;0]	-0.14213	-0.078984	0.186289
SM [41:1;0]	0.0403577	-0.126402	0.160257
SM [42:1;0]	0.0127679	-0.0972209	0.0358054
SM [42:2;0]	-0.0698728	-0.124734	0.0544032
SM [42:3;0]	-0.133619	-0.115536	0.0721164
TAG [46:8]	0.0168666	0.0239901	-0.0633294
TAG [48:1]	-0.0134538	-0.0525858	-0.191017
TAG [48:9]	0.0381741	-0.0234264	-0.0730937
TAG [50:1]	-0.0112853	-0.0530094	-0.200833
TAG [50:2]	-0.014235	-0.0501795	-0.192473
TAG [52:2]	-0.012792	-0.0508442	-0.1928
TAG [52:3]	-0.0161563	-0.0511104	-0.190165
TAG [54:2]	0.00619776	-0.0630653	-0.194462
TAG [54:3]	-0.0112497	-0.0520307	-0.190295
TAG [54:4]	-0.0151007	-0.0523345	-0.189579
TAG [54:5]	-0.0158733	-0.0534141	-0.190543

## Sheet: y.loads
	c1	c2	c3
Gender	0.0690134	0.0247272	0.100579
Cancer	0.0284414	-0.1355	0.0625625
emphysema	-0.167049	0.00964214	-0.0506996
inflammation	0.0284626	-0.0924512	-0.227893
alveolar.macrophages	-0.00438636	-0.00176626	-0.151607
fibrosis	0.054083	-0.0752582	-0.0437115
GOLD	-0.0681286	0.0327618	0.105933
Age	-0.140313	-0.0588766	-0.0125882
Hb	-0.0744387	0.0326122	0.0182389
pack.years	-0.122702	0.0609495	0.0648014
BMI	-0.0191911	0.0899593	-0.0474444

[truncated: 3 more sheets: correlations, reg.coefs, std.coefs]
