# Supplementary material for: Lipidomes of lung cancer and tumour-free lung tissues reveal distinct molecular signatures for cancer differentiation, age, inflammation, and pulmonary emphysema
Source: Sci Rep. 2017 Sep 11;7:11087. doi: 10.1038/s41598-017-11339-1 (PMC5594029; doi:10.1038/s41598-017-11339-1)
Supplement: Supplementary file 10 — Supplement 10 [file 41598_2017_11339_MOESM10_ESM.xls]

## Sheet: Tabelle1
Lipidomes of lung cancer and tumour-free lung tissues reveal distinct molecular signatures for cancer differentiation, age, inflammation, and pulmonary emphysema
Lars F. Eggers1, Julia Müller2, Chakravarthy Marella1, Verena Scholz1, Henrik Watz3,4, Christian Kugler5, Klaus F. Rabe4,5, Torsten Goldmann2,4,# & Dominik Schwudke1,4,#,*
1Research Center Borstel, Bioanalytical Chemistry, Parkallee 1-40, 23845 Borstel, Germany.
2Pathology of the University Hospital of Lübeck and the Research Center Borstel, Location Borstel, Clinical and Experimental Pathology, 23845 Borstel, Germany.
3Pulmonary Research Institute at LungenClinic Großhansdorf, Wöhrendamm 80, 22927 Großhansdorf, Germany.
4Airway Research Center North, German Center for Lung Research, Wöhrendamm 80, 22927 Großhansdorf, Germany.
5LungenClinic Großhansdorf, Wöhrendamm 80, 22927 Großhansdorf, Germany.
#Shared senior authorship.
*Corresponding author: dschwudke@fz-borstel.de
Supplement 10
Mass spectrometric data provided as peak lists

## Sheet: NEG_blank_1
m/z	I	FWHM	Res.	I %	S/N
289.48	3730	0.0001	2097268	0.2	59.4
290.302	3881	0.001	295657	0.2	61.9
290.78	5690	0.0011	267743	0.2	91.7
290.968	1573	0.001	282174	0.1	23.9
291.154	1349	0.0011	264931	0.1	20.2
291.208	10320	0.0011	264831	0.4	168
293.176	1332	0.0029	100759	0.1	19.9
293.18	2431	0.0014	213614	0.1	38.1
293.207	1538	0.0013	219094	0.1	23.3
294.535	1823	0.0011	272409	0.1	28
294.797	2263	0.001	293661	0.1	35.3
294.89	3651	0.0012	254587	0.2	58.1
294.895	18042	0.001	284737	0.8	295.2
295.413	1448	0.001	302095	0.1	21.9
295.978	12859	0.0011	267822	0.6	209.8
297.151	6442	0.0014	219778	0.3	104.1
297.153	16010	0.0011	263450	0.7	261.7
298.155	3014	0.0012	242221	0.1	47.6
298.45	3432	0.001	311222	0.1	54.5
298.728	2620	0.001	287931	0.1	41.2
298.732	3107	0.0011	271668	0.1	49.2
298.752	1360	0.001	287605	0.1	20.4
298.924	3116	0.001	285160	0.1	49.3
299.123	15253	0.0011	277553	0.7	249.3
299.322	1534	0.001	296165	0.1	23.3
299.431	2991	0.001	295240	0.1	47.3
300.597	1675	0.001	291187	0.1	25.6
300.748	2961	0.0011	276624	0.1	46.8
301.936	3369	0.001	294067	0.1	53.5
302.421	1657	0.0011	282615	0.1	25.3
302.746	2458	0.0012	257894	0.1	38.5
302.93	1560	0.0011	281278	0.1	23.7
304.122	3424	0.001	291721	0.1	54.4
305.432	1608	0.0012	252803	0.1	24.5
305.608	1310	0.001	308111	0.1	19.6
306.269	1296	0.001	299004	0.1	19.3
307.127	1291	0.0011	289049	0.1	19.3
307.335	1461	0.0011	283251	0.1	22.1
307.545	9190	0.0011	273763	0.4	149.4
307.773	1574	0.0011	276424	0.1	23.9
307.839	1758	0.001	312697	0.1	27
308.17	1303	0.0011	274359	0.1	19.5
308.882	1343	0.001	302257	0.1	20.1
309.182	1873	0.0011	273608	0.1	28.9
310.014	2985	0.001	310820	0.1	47.2
310.355	2027	0.0012	260133	0.1	31.4
310.52	1853	0.001	299683	0.1	28.5
310.752	1479	0.0011	277821	0.1	22.4
310.952	1987	0.0011	285200	0.1	30.7
311.168	214616	0.0012	251601	9.2	3533.4
311.295	3353	0.0016	193572	0.1	53.2
311.383	1837	0.0012	264021	0.1	28.3
311.596	1413	0.0011	280509	0.1	21.3
312.171	26746	0.0024	132299	1.2	438.6
312.305	1737	0.0011	295960	0.1	26.6
312.325	1395	0.0012	268820	0.1	21
312.467	1931	0.0011	279034	0.1	29.8
313.162	6985	0.0013	236317	0.3	113.1
313.163	5232	0.0013	237013	0.2	84.2
313.173	2113	0.0024	129565	0.1	32.8
313.189	1362	0.0025	122834	0.1	20.4
315.058	2668	0.0012	268180	0.1	42
315.346	1582	0.0012	262302	0.1	24.1
315.67	1784	0.0012	274460	0.1	27.4
315.889	2105	0.0011	283351	0.1	32.7
316.111	6519	0.0012	266192	0.3	105.4
318.174	2258	0.0012	261892	0.1	35.2
319.24	19749	0.0015	216730	0.9	323.3
320.244	3049	0.002	163464	0.1	48.2
321.209	3517	0.0028	115991	0.2	55.9
321.236	3453	0.0029	112560	0.1	54.9
321.501	2074	0.0014	229494	0.1	32.2
321.922	1833	0.0012	279125	0.1	28.2
322.138	2448	0.0011	284367	0.1	38.3
322.366	3014	0.0013	250366	0.1	47.7
322.598	7823	0.0013	253523	0.3	126.9
323.168	2489	0.0018	182997	0.1	39
324.482	2054	0.0014	228728	0.1	31.8
324.713	1434	0.0013	247736	0.1	21.6
324.716	6770	0.0013	258000	0.3	109.5
324.92	1456	0.0013	242643	0.1	22
324.948	8093	0.0013	245038	0.3	131.3
325.133	1508	0.0013	259988	0.1	22.8
325.183	696920	0.0014	225294	30	11478.4
325.232	1359	0.0013	258649	0.1	20.4
325.309	1305	0.0024	135809	0.1	19.5
325.418	8254	0.0013	246676	0.4	134
325.646	1471	0.0013	249782	0.1	22.2
325.651	6988	0.0013	243397	0.3	113.1
325.654	1677	0.0015	220608	0.1	25.6
325.887	2106	0.0027	119387	0.1	32.7
326.185	29184	0.0016	209749	1.3	478.8
326.187	56486	0.0014	233375	2.4	928.5
327.177	4905	0.0016	199882	0.2	78.8
327.179	13405	0.0015	216985	0.6	218.8
327.188	1707	0.0018	178645	0.1	26.1
327.19	4768	0.0015	214064	0.2	76.5
327.208	1830	0.0012	269801	0.1	28.2
327.443	1917	0.0012	273935	0.1	29.6
327.682	5841	0.0013	253340	0.3	94.2
328.183	3226	0.0013	243211	0.1	51.1
328.51	1747	0.0012	271739	0.1	26.8
328.764	1519	0.0014	239538	0.1	23
329.306	13345	0.0013	257325	0.6	217.8
330.367	1436	0.0013	260063	0.1	21.7
330.61	4634	0.0013	254608	0.2	74.3
332.425	1296	0.0013	251859	0.1	19.3
334.346	1472	0.0024	142124	0.1	22.2
335.155	3782	0.0015	228197	0.2	60.3
335.402	4110	0.0015	227625	0.2	65.7
335.405	4040	0.0013	258122	0.2	64.5
335.627	9086	0.0017	201779	0.4	147.7
335.63	3286	0.0014	238070	0.1	52.1
335.652	31668	0.0014	235018	1.4	519.7
335.678	2027	0.0015	225450	0.1	31.4
335.9	3830	0.0014	248265	0.2	61.1
335.903	21438	0.0014	245069	0.9	351.2
336.056	28392	0.0013	249391	1.2	465.7
336.132	1517	0.0014	246094	0.1	23
336.151	17808	0.0014	247129	0.8	291.4
336.154	2990	0.0015	229536	0.1	47.2
336.401	3743	0.0018	183773	0.2	59.7
336.628	1588	0.0014	247476	0.1	24.2
336.651	1632	0.0013	260442	0.1	24.9
336.764	1813	0.0013	261891	0.1	27.9
337.016	4545	0.0013	250830	0.2	72.9
337.183	1501	0.0017	193965	0.1	22.7
337.202	1860	0.002	167969	0.1	28.6
337.204	4076	0.0017	196053	0.2	65.2
338.691	4239	0.0013	260332	0.2	67.9
338.943	4945	0.0013	256673	0.2	79.6
339.197	36415	0.0019	176740	1.6	598.7
339.199	472276	0.0014	245221	20.4	7789
339.201	15018	0.0022	154009	0.6	245.8
339.455	4991	0.0013	254563	0.2	80.3
339.708	4176	0.0013	261053	0.2	66.9
340.202	40288	0.0021	165758	1.7	662.6
341.193	4528	0.0016	207767	0.2	72.8
341.195	5517	0.0014	237694	0.2	89.2
341.205	2370	0.0035	98638	0.1	37.2
342.13	1296	0.0013	257836	0.1	19.4
342.754	15633	0.0014	248615	0.7	256.3
342.929	2109	0.0013	255619	0.1	32.9
346.293	1410	0.0013	266612	0.1	21.3
347.086	2147	0.0015	237639	0.1	33.5
347.351	1685	0.0015	236900	0.1	25.9
347.619	1677	0.0015	230267	0.1	25.8
347.664	1709	0.0014	248509	0.1	26.3
349.241	1631	0.0017	199870	0.1	25
349.285	2069	0.0028	123925	0.1	32.3
349.287	5125	0.0017	206129	0.2	83
350.606	2325	0.0014	255214	0.1	36.6
351.284	2081	0.0017	204984	0.1	32.5
352.721	1355	0.0016	223489	0.1	20.5
353.198	4016	0.002	179392	0.2	64.7
353.2	5280	0.0017	206608	0.2	85.7
353.213	2094	0.0018	200673	0.1	32.8
353.215	2297	0.0013	278069	0.1	36.2
354.594	5769	0.0015	239816	0.2	93.8
355.796	1358	0.0016	225192	0.1	20.6
356.357	1831	0.0015	235152	0.1	28.5
356.772	2708	0.0016	223357	0.1	43.1
357.192	1751	0.0015	231970	0.1	27.1
359.188	1414	0.0018	200979	0.1	21.6
359.658	5186	0.0015	234513	0.2	84.5
360.206	16025	0.0016	222996	0.7	265.3
361.229	17121	0.0015	235140	0.7	283.6
362.121	1827	0.0015	240965	0.1	28.5
362.258	8639	0.0015	241703	0.4	142.1
362.369	1507	0.0017	212284	0.1	23.1
362.404	1932	0.0016	221384	0.1	30.2
362.409	2370	0.0016	233601	0.1	37.5
362.519	1859	0.0015	243942	0.1	29.1
362.553	2318	0.0016	230750	0.1	36.7
362.701	6773	0.0016	227554	0.3	111.2
363.292	35596	0.0017	220028	1.5	592.9
364.185	2409	0.0015	244098	0.1	38.2
364.333	5710	0.0017	209850	0.2	93.4
365.245	1495	0.0019	188738	0.1	23
365.497	2435	0.0015	248506	0.1	38.7
366.009	4804	0.0016	222676	0.2	78.3
367.355	2067	0.0021	177008	0.1	32.6
367.358	3300	0.002	184393	0.1	53.2
368.516	1651	0.0017	210612	0.1	25.6
368.818	4778	0.0017	215914	0.2	78
369.125	3180	0.0041	90340	0.1	51.2
369.272	1956	0.0018	208962	0.1	30.8
369.611	2240	0.0015	253168	0.1	35.5
369.718	1295	0.0015	252858	0.1	19.7
370.018	1411	0.0017	221550	0.1	21.6
372.036	1549	0.0016	234044	0.1	24
373.714	1464	0.0014	264570	0.1	22.6
374.983	1584	0.0016	229308	0.1	24.6
375.615	6664	0.0017	222726	0.3	110.1
375.81	1860	0.0016	235229	0.1	29.3
377.085	4254	0.002	191220	0.2	69.5
378.301	1285	0.0015	246219	0.1	19.6
378.35	9931	0.0016	230069	0.4	165
378.616	1866	0.0017	222214	0.1	29.4
378.695	1297	0.0018	215394	0.1	19.8
378.935	5161	0.0017	223298	0.2	85
381.231	3073	0.0019	196635	0.1	49.8
381.373	1529	0.0018	210878	0.1	23.8
382.345	2442	0.0017	227605	0.1	39.2
382.67	2730	0.0017	228975	0.1	44.1
382.992	2340	0.0017	220400	0.1	37.5
383.142	3319	0.0028	138576	0.1	54.1
384.072	1546	0.0018	216074	0.1	24.1
384.396	1946	0.0016	241232	0.1	30.9
384.725	5568	0.0018	217879	0.2	92
386.953	2944	0.0017	228557	0.1	47.8
392.45	1316	0.0019	208809	0.1	20.3
393.277	2643	0.0021	184393	0.1	42.9
395.389	1702	0.002	198063	0.1	26.9
396.692	1487	0.0018	215695	0.1	23.3
397.158	1950	0.0021	192410	0.1	31.2
397.225	4507	0.002	196307	0.2	74.7
397.886	1730	0.0018	220107	0.1	27.4
399.116	1817	0.0021	188983	0.1	28.9
404.651	9800	0.002	205254	0.4	165.1
405.015	2054	0.002	204880	0.1	33.1
405.375	1576	0.0019	210149	0.1	24.9
405.915	1843	0.0021	196802	0.1	29.5
406.502	9806	0.0019	211333	0.4	165.7
407.388	1479	0.0034	120200	0.1	23.3
407.602	57195	0.0021	196719	2.5	975.9
407.801	4484	0.0019	214622	0.2	74.7
408.337	3104	0.0019	215181	0.1	51.1
408.699	68334	0.0021	197506	2.9	1166.4
408.704	7144	0.0031	129828	0.3	120.1
409.07	3812	0.002	208397	0.2	63.2
409.075	17703	0.0021	198768	0.8	300.7
409.404	3135	0.0029	142770	0.1	51.6
409.443	21756	0.0021	197425	0.9	370
409.448	2524	0.002	208123	0.1	41.1
409.738	1482	0.002	208369	0.1	23.3
409.816	193648	0.0021	195144	8.3	3309.1
409.82	2173	0.0016	258956	0.1	35.1
409.895	1325	0.0018	233338	0.1	20.7
410.185	2624	0.0021	198825	0.1	43
413.997	2334	0.002	210397	0.1	38
417.209	1833	0.0021	202438	0.1	29.5
417.593	4314	0.002	203841	0.2	72.2
417.87	2557	0.0019	224945	0.1	42
420.597	1554	0.0023	181442	0.1	24.8
420.991	4018	0.0023	186732	0.2	67.2
421.141	20511	0.0025	168330	0.9	351.5
421.154	28020	0.0024	175632	1.2	481
421.226	2727	0.0025	168869	0.1	45
422.145	4160	0.0026	164360	0.2	69.7
422.158	4597	0.0026	163794	0.2	77.2
422.36	5410	0.0021	201945	0.2	91.2
423.138	6042	0.0027	158087	0.3	102.1
423.151	7040	0.0029	147694	0.3	119.4
423.42	1666	0.0028	150565	0.1	26.7
423.997	3693	0.0022	196180	0.2	61.7
425.195	1849	0.0019	219922	0.1	30
425.256	2172	0.0031	135314	0.1	35.5
426.181	1304	0.0024	174782	0.1	20.5
426.585	14270	0.0024	178766	0.6	244.7
426.99	3075	0.0023	189067	0.1	51.2
427.391	2702	0.0023	189001	0.1	44.7
429.075	5343	0.0021	207893	0.2	90.4
431.117	7317	0.0022	195308	0.3	124.8
431.219	1314	0.0028	153496	0.1	20.8
431.658	16910	0.0041	105203	0.7	291.2
432.639	1940	0.0029	150689	0.1	31.6
433.07	1454	0.0066	65637	0.1	23.2
434.635	1432	0.0033	132516	0.1	22.8
435.393	3028	0.0021	207692	0.1	50.5
437.136	8819	0.0025	172191	0.4	150.7
437.435	1420	0.0025	172544	0.1	22.6
438.139	1798	0.0029	152870	0.1	29.1
439.052	1563	0.0048	91520	0.1	25.1
439.057	1291	0.0054	81731	0.1	20.4
439.133	2554	0.0024	184279	0.1	42.2
439.28	2025	0.0021	205726	0.1	33.1
441.252	3434	0.0025	174965	0.1	57.5
443.274	5826	0.0024	187165	0.3	98.5
444.346	1277	0.0025	174254	0.1	20.1
444.786	2818	0.0027	167294	0.1	46.6
445.38	1808	0.0027	164145	0.1	29.2
447.133	24630	0.0028	159086	1.1	421.4
448.136	3977	0.0028	161500	0.2	66.4
448.613	1300	0.0033	137976	0.1	20.4
449.435	1589	0.0028	158402	0.1	25.3
450.61	1917	0.003	152296	0.1	31
450.643	1853	0.0023	197678	0.1	29.9
450.979	2002	0.0022	203840	0.1	32.5
451.451	4659	0.003	151970	0.2	78.1
451.863	4691	0.0023	194217	0.2	78.7
452.318	1376	0.0023	197870	0.1	21.7
453.13	9649	0.0031	147442	0.4	163.3
453.373	3249	0.0025	184228	0.1	53.7
454.134	1978	0.003	151244	0.1	31.9
455.128	2356	0.0029	155907	0.1	38.4
455.761	1286	0.0025	186023	0.1	20.1
456.09	1797	0.0023	194396	0.1	28.8
460.351	2632	0.0024	188528	0.1	43
460.357	2319	0.0024	191574	0.1	37.6
460.629	1647	0.0023	196671	0.1	26.2
460.817	3261	0.0025	186652	0.1	53.7
461.29	8165	0.0026	177521	0.4	137.3
464.712	1638	0.0028	168642	0.1	26
465.236	5282	0.0025	187193	0.2	87.8
465.303	15540	0.0028	165842	0.7	262.1
465.466	1827	0.0031	151635	0.1	29.1
465.718	1521	0.0023	199005	0.1	23.9
466.306	3997	0.0028	168850	0.2	66
466.709	1990	0.0029	158533	0.1	31.9
468.707	1329	0.0032	147377	0.1	20.7
469.282	2129	0.0032	145988	0.1	34.2
469.668	1531	0.0024	192590	0.1	24.1
470.401	2138	0.0025	187266	0.1	34.4
471.124	2122	0.003	156705	0.1	34.1
471.612	1427	0.0032	145248	0.1	22.2
471.665	1919	0.0028	165612	0.1	30.5
472.107	1471	0.0028	166964	0.1	23
473.281	21141	0.0029	163733	0.9	355.8
473.986	1321	0.0026	185477	0.1	20.4
474.284	5645	0.0029	164619	0.2	93.6
474.623	2053	0.003	158237	0.1	32.8
475.884	3951	0.0026	180238	0.2	64.9
476.62	2879	0.0028	167282	0.1	46.8
477.633	1368	0.003	159275	0.1	21.2
477.857	1936	0.0028	168211	0.1	30.9
478.617	1673	0.0031	153409	0.1	26.3
479.223	2983	0.0029	166414	0.1	48.4
479.482	1824	0.003	160766	0.1	28.8
480.607	4849	0.0027	178426	0.2	79.8
480.686	1875	0.0034	141491	0.1	29.7
480.832	2787	0.0028	173837	0.1	45.1
481.114	5480	0.0027	179869	0.2	90.4
481.22	1284	0.0028	173991	0.1	19.7
481.63	14161	0.0029	167168	0.6	236.7
482.085	2733	0.0027	178549	0.1	44.1
482.139	1462	0.0025	189942	0.1	22.7
482.146	1886	0.003	160870	0.1	29.9
482.657	1578	0.0031	153336	0.1	24.7
482.683	2589	0.0031	157954	0.1	41.7
483.441	2555	0.0032	150182	0.1	41.2
484.681	1369	0.0037	129738	0.1	21.1
485.277	2625	0.0032	149562	0.1	42.1
485.33	33232	0.0028	172668	1.4	555.6
485.642	2092	0.003	163550	0.1	33.2
487.427	3121	0.0033	147273	0.1	50.5
487.639	2832	0.0039	124176	0.1	45.6
489.276	4898	0.0037	132316	0.2	80.3
489.443	1403	0.0033	148633	0.1	21.7
489.635	1901	0.004	121704	0.1	30
490.597	4344	0.0032	151195	0.2	71
491.482	2759	0.0035	139681	0.1	44.4
492.594	4863	0.0034	144755	0.2	79.3
493.497	7003	0.0035	141271	0.3	115.1
493.827	1287	0.0041	120974	0.1	19.6
494.324	13869	0.0035	142453	0.6	229.8
494.501	2023	0.0034	145808	0.1	31.9
494.591	3200	0.0035	139701	0.1	51.6
495.327	3175	0.0032	156329	0.1	51.2
495.829	2844	0.0028	174064	0.1	45.6
498.783	1821	0.0036	137579	0.1	28.4
500.78	1340	0.0034	148743	0.1	20.4
501.017	1725	0.0035	142852	0.1	26.8
501.443	1728	0.0032	156357	0.1	26.9
501.616	1711	0.0033	154078	0.1	26.6
503.613	2281	0.0035	143478	0.1	36.1
505.092	1373	0.0032	157498	0.1	21
505.61	1784	0.0035	144609	0.1	27.8
506.406	3258	0.003	169747	0.1	52.1
506.571	4371	0.0034	148026	0.2	70.5
507.368	2085	0.0034	150406	0.1	32.6
507.513	2448	0.0031	161144	0.1	38.6
508.568	4762	0.0037	137769	0.2	76.9
510.565	4146	0.0035	146009	0.2	66.8
511.471	190500	0.0031	162496	8.2	3150.9
511.476	4789	0.0036	140306	0.2	77.4
512.475	47541	0.0033	153338	2	784.9
512.563	1483	0.0036	143072	0.1	22.7
512.76	1827	0.0034	149540	0.1	28.4
512.957	1663	0.0032	158094	0.1	25.7
513.309	1575	0.0034	151180	0.1	24.2
513.479	5870	0.0033	153666	0.3	94.8
514.758	3037	0.0036	142130	0.1	48.2
515.032	1611	0.0035	148111	0.1	24.7
515.458	1723	0.0034	150753	0.1	26.5
515.756	1362	0.0037	137901	0.1	20.6
516.236	1280	0.0044	116201	0.1	19.2
516.671	12067	0.0031	167991	0.5	196.9
516.68	22720	0.0035	149235	1	372.4
516.754	1981	0.0041	124587	0.1	30.8
517.029	2041	0.0036	143593	0.1	31.8
517.235	1340	0.0046	112466	0.1	20.2
517.716	2301	0.0035	148454	0.1	36.1
518.233	1346	0.0044	118294	0.1	20.3
518.987	1332	0.0035	149064	0.1	20.1
519.237	2929	0.0036	145289	0.1	46.4
519.713	2987	0.0038	136026	0.1	47.4
520.711	1516	0.0037	140928	0.1	23.1
521.529	3037	0.0034	153030	0.1	47.9
521.71	2559	0.0036	143597	0.1	40.1
522.545	2482	0.0037	139593	0.1	38.8
522.671	1494	0.003	172393	0.1	22.6
524.542	2970	0.0038	136784	0.1	46.8
524.668	2073	0.004	132796	0.1	32.1
525.487	4589	0.0036	144809	0.2	73.4
526.106	2091	0.0032	163301	0.1	32.4
526.22	1498	0.0044	119282	0.1	22.7
526.491	1443	0.0035	148769	0.1	21.8
526.539	1947	0.0045	117586	0.1	30.1
526.665	1546	0.0045	118328	0.1	23.5
527.17	3625	0.0036	145567	0.2	57.6
528.698	1407	0.0047	111501	0.1	21.2
529.304	1797	0.004	132825	0.1	27.4
529.474	5834	0.0039	134795	0.3	93.2
530.478	1863	0.0035	151584	0.1	28.5
530.731	1561	0.0035	152666	0.1	23.6
531.007	1469	0.004	132121	0.1	22.1
531.49	1951	0.0044	120423	0.1	29.9
532.582	1992	0.0035	150913	0.1	30.6
533.003	1724	0.0037	144183	0.1	26.3
533.529	2398	0.0039	135975	0.1	37.2
533.689	1691	0.0041	130404	0.1	25.7
534.579	2691	0.0037	143664	0.1	42
535.399	1530	0.0036	150741	0.1	23.1
535.544	7314	0.004	134318	0.3	117.3
535.687	3552	0.0037	144399	0.2	56
536.547	2805	0.0038	139406	0.1	43.9
536.576	1983	0.0039	136676	0.1	30.5
537.488	6902	0.0042	128100	0.3	110.6
537.684	2420	0.0038	139853	0.1	36.9
538.164	1343	0.0049	110428	0.1	19.7
538.219	2684	0.0034	159296	0.1	41.1
538.409	1521	0.0034	157326	0.1	22.5
538.49	2222	0.0043	123942	0.1	33.7
538.645	1807	0.0041	131873	0.1	27.1
538.855	3347	0.0033	162802	0.1	51.7
539.163	1330	0.0039	137814	0.1	19.4
539.366	1412	0.0031	173382	0.1	20.7
539.497	16203	0.005	107365	0.7	257.1
539.502	585834	0.0035	153884	25.2	9358.7
539.508	13139	0.0038	141979	0.6	208.1
540.15	4122	0.0033	161818	0.2	64.1
540.506	159270	0.0036	149462	6.9	2543
540.511	4616	0.0035	155211	0.2	71.9
540.642	2695	0.0045	121028	0.1	41.2
540.792	3362	0.0034	159570	0.1	51.9
541.509	16927	0.0041	132967	0.7	268.6
542.513	2260	0.0042	130700	0.1	34.3
542.639	2395	0.0041	130826	0.1	36.4
543.489	2460	0.0038	143847	0.1	37.5
544.316	111692	0.0037	146204	4.8	1782.8
544.834	1276	0.0042	129350	0.1	18.6
545.319	20769	0.0042	128795	0.9	330
545.469	1301	0.0046	119476	0.1	19
545.597	2182	0.0041	133691	0.1	33
546.313	26031	0.0042	131434	1.1	406
546.323	1790	0.0049	110963	0.1	26.3
546.831	1946	0.0043	126292	0.1	28.7
547.317	6041	0.004	136512	0.3	92.8
547.594	1463	0.0044	123525	0.1	21.1
548.555	3862	0.0042	131011	0.2	58.7
548.828	1808	0.0039	141415	0.1	26.5
549.56	2738	0.0041	133780	0.1	41.1
549.789	2465	0.0039	141842	0.1	36.8
550.553	4965	0.0045	122542	0.2	76
551.787	3485	0.0043	128420	0.2	52.8
552.339	3886	0.0035	159720	0.2	59.1
552.55	4451	0.0044	125398	0.2	67.9
553.495	4050	0.0035	156648	0.2	61.6
553.518	4560	0.0042	131429	0.2	69.6
553.783	3039	0.0044	125160	0.1	45.8
554.324	2430	0.0036	152941	0.1	36.3
554.523	1622	0.004	139289	0.1	23.6
554.548	1956	0.0041	135019	0.1	28.8
554.745	2036	0.0044	125669	0.1	30.1
555.383	2350	0.0043	129853	0.1	34.3
555.78	1535	0.0044	126063	0.1	21.8
556.616	1667	0.0043	130354	0.1	23.8
556.742	3483	0.0042	133202	0.2	51.7
557.335	1503	0.0047	117644	0.1	21.3
557.505	2327	0.0045	123326	0.1	34
558.739	3309	0.0043	131429	0.1	49
558.975	1352	0.0043	129196	0.1	19
559.573	1391	0.0043	130398	0.1	19.6
559.7	1321	0.0045	124183	0.1	18.5
560.736	1722	0.0045	123883	0.1	24.7
560.972	2365	0.0043	130088	0.1	34.5
561.571	1674	0.0048	116356	0.1	23.9
561.697	2429	0.0045	124350	0.1	35.5
562.805	1604	0.0049	115399	0.1	22.9
563.576	2544	0.0044	128728	0.1	37.3
563.695	2159	0.0041	137744	0.1	31.4
564.529	5281	0.0043	132655	0.2	77.7
564.802	1472	0.0048	118082	0.1	20.4
565.518	8813	0.0043	130260	0.4	130.8
565.691	1358	0.0042	134467	0.1	18.7
565.763	3275	0.0044	127900	0.1	47.5
566.441	1375	0.0044	128518	0.1	18.9
566.521	2291	0.005	113391	0.1	32.7
566.527	7151	0.0043	130405	0.3	105.8
566.818	1411	0.0035	164161	0.1	19.5
567.534	374123	0.0039	146638	16.1	5626.7
567.539	8636	0.0043	131200	0.4	128.2
567.761	5388	0.0047	121859	0.2	79.3
568.251	1833	0.0038	151235	0.1	25.8
568.524	5721	0.0056	101060	0.2	84.3
568.537	104956	0.004	141605	4.5	1577.2
568.944	1517	0.0042	134461	0.1	21.1
568.96	1551	0.0037	154900	0.1	21.6
569.541	12676	0.0046	124036	0.5	188.9
569.549	2045	0.0049	115210	0.1	29
569.758	5025	0.0045	127297	0.2	73.8
570.521	2910	0.0048	119791	0.1	42
570.719	4419	0.0047	121733	0.2	64.7
571.521	6776	0.0047	122520	0.3	100.2
571.755	2308	0.0046	123142	0.1	33
572.085	2301	0.0036	158893	0.1	32.9
572.524	2274	0.0045	125893	0.1	32.5
572.715	7540	0.0046	124540	0.3	111.7
573.33	2005	0.004	144958	0.1	27.8
573.518	1768	0.0043	131939	0.1	24.3
573.537	2254	0.0046	125407	0.1	31.5
574.386	2524	0.0044	132021	0.1	35.5
574.713	6906	0.0044	131348	0.3	100
574.949	1519	0.0045	127425	0.1	20.6
574.988	1999	0.0043	134217	0.1	27.7
575.575	3662	0.0044	131824	0.2	52.2
575.674	3753	0.0044	131110	0.2	53.6
576.71	3370	0.0049	117436	0.1	47.9
576.947	2729	0.0043	134555	0.1	38.5
577.591	7895	0.0047	122773	0.3	114.6
577.671	7052	0.0046	124936	0.3	102.2
578.594	3420	0.0043	134207	0.1	48.7
578.707	1597	0.0043	134403	0.1	21.8
579.668	6465	0.0048	120522	0.3	93.5
579.994	3647	0.0038	150879	0.2	52
580.503	3291	0.0048	120599	0.1	46.8
580.63	2670	0.0049	118812	0.1	37.6
581.55	1601	0.0047	123476	0.1	21.8
581.665	3926	0.0044	132188	0.2	56.1
581.736	1464	0.0045	128592	0.1	19.8
582.5	5346	0.0046	125547	0.2	77
582.626	5051	0.0045	129133	0.2	72.7
583.734	2362	0.005	117374	0.1	32.4
583.959	1753	0.0037	155956	0.1	23.6
584.498	4465	0.0049	119924	0.2	62.7
584.624	3586	0.005	117003	0.2	50
585.509	1749	0.0043	137600	0.1	23.5
585.537	3107	0.0043	137646	0.1	43.1
585.731	2402	0.0047	125209	0.1	33
586.495	2265	0.0046	128001	0.1	31
586.62	2351	0.0047	125355	0.1	32.2
586.692	3692	0.0048	121720	0.2	51.6
587.582	1625	0.0048	122271	0.1	21.7
588.69	5647	0.0048	122524	0.2	79.8
588.965	1676	0.005	118065	0.1	22.5
589.579	1731	0.0049	119794	0.1	23.3
590.54	1634	0.0049	121427	0.1	21.9
590.686	5978	0.0051	116944	0.3	84.5
590.962	2049	0.005	118718	0.1	27.8
591.606	3231	0.0048	122271	0.1	44.9
591.648	5219	0.0046	127545	0.2	73.6
592.212	2776	0.0042	142670	0.1	38.3
592.537	2523	0.0054	110645	0.1	34.7
592.684	3516	0.0053	112352	0.2	49
593.296	6365	0.0041	144711	0.3	88.2
593.55	1611	0.0047	127047	0.1	21.1
593.646	8254	0.005	119553	0.4	114.9
594.535	2517	0.0052	114080	0.1	33.9
594.682	2381	0.0045	132351	0.1	31.9
595.566	6866	0.0048	122853	0.3	95.3
595.642	8044	0.005	120245	0.3	112
596.477	1700	0.0051	117089	0.1	22.3
596.568	2808	0.0047	127450	0.1	38
596.603	4149	0.0049	121016	0.2	56.9
597.581	1921	0.0049	121546	0.1	25.4
597.639	4428	0.005	120108	0.2	60.9
598.474	2615	0.005	120856	0.1	35.2
598.6	6805	0.0048	125082	0.3	94.5
599.552	3888	0.0048	124947	0.2	53.2
599.637	1694	0.005	120317	0.1	22.2
600.472	1708	0.005	118998	0.1	22.4
600.598	5774	0.0052	115918	0.2	79.9
601.559	2506	0.0048	125637	0.1	33.7
601.568	1294	0.0047	127208	0.1	16.6
602.274	9459	0.005	120324	0.4	132
602.417	1498	0.0044	137437	0.1	19.5
602.595	2959	0.0053	113136	0.1	40.1
602.666	1408	0.0045	133485	0.1	18.2
603.278	2347	0.0047	128821	0.1	31.4
603.475	1489	0.0051	117491	0.1	18.9
603.556	3524	0.0049	122598	0.2	47.1
604.272	5889	0.005	120404	0.3	79.8
604.663	2250	0.0046	131314	0.1	29.4
605.553	2979	0.0056	107891	0.1	39.5
605.622	2884	0.0055	110278	0.1	38.2
606.475	3247	0.0043	141932	0.1	43.2
606.514	3835	0.0052	116523	0.2	51.4
606.625	1415	0.0051	117861	0.1	17.9
606.66	1691	0.0049	125079	0.1	21.7
606.936	1411	0.0045	136257	0.1	17.8
607.551	1656	0.0048	125736	0.1	21.2
607.622	2253	0.0054	112932	0.1	29.5
608.511	7152	0.0051	118591	0.3	97.2
608.659	1359	0.0044	136900	0.1	17.1
609.32	2994	0.0051	120375	0.1	39.7
609.581	2423	0.0049	123994	0.1	31.8
609.62	4130	0.0055	110169	0.2	55.4
610.509	6000	0.0051	119367	0.3	81.3
611.616	3780	0.0056	108346	0.2	50.6
612.506	2806	0.0054	112469	0.1	37.1
612.522	3486	0.0045	136665	0.2	46.5
612.578	2825	0.0055	111478	0.1	37.4
613.54	4220	0.0052	118957	0.2	56.7
613.568	9562	0.0054	113069	0.4	130.6
613.613	2815	0.0054	112624	0.1	37.2
614.543	1437	0.0053	115514	0.1	17.8
614.575	4481	0.0104	58826	0.2	59
615.565	3058	0.0054	114835	0.1	39.7
615.583	3615	0.0056	110642	0.2	47.3
616.043	28055	0.0047	132393	1.2	378
616.572	4350	0.0056	110438	0.2	57.2
617.253	1869	0.0053	115592	0.1	23.6
617.356	1322	0.0051	122100	0.1	16.2
617.533	2192	0.0048	129433	0.1	28
617.622	2347	0.005	122472	0.1	30.1
618.249	6435	0.0054	115325	0.3	85.4
618.506	2524	0.0046	135406	0.1	32.5
618.569	2783	0.0056	111369	0.1	36
619.53	3252	0.0052	118338	0.1	42.3
619.638	7569	0.0054	114767	0.3	100.8
620.246	4439	0.0054	113819	0.2	58.4
620.641	3286	0.0055	113740	0.1	42.8
621.527	2752	0.0055	113364	0.1	35.6
622.488	5812	0.0053	117267	0.3	77
623.3	1377	0.0069	90418	0.1	17
623.524	2433	0.0053	116991	0.1	31.2
623.596	4727	0.0055	112729	0.2	62.3
624.485	9242	0.0055	112555	0.4	123.4
624.599	1532	0.0049	127896	0.1	19.1
625.593	1436	0.0058	107174	0.1	17.4
626.482	8267	0.0058	107972	0.4	108.1
627.583	3935	0.0052	120131	0.2	50.6
628.48	4786	0.0058	108887	0.2	61.9
628.551	1413	0.0056	111976	0.1	17.1
628.586	1331	0.0054	117466	0.1	16
628.905	1556	0.0044	142629	0.1	19
629.774	1854	0.0046	137661	0.1	23
630.477	1750	0.0058	109589	0.1	21.6
630.549	2304	0.0052	121555	0.1	28.9
630.658	14888	0.0051	123089	0.6	195.9
631.505	4155	0.0052	121075	0.2	53.5
631.543	1905	0.0047	135359	0.1	23.6
632.42	2266	0.0046	138775	0.1	28.4
632.509	1490	0.0048	131930	0.1	18.1
632.546	2646	0.0052	121191	0.1	33.5
633.504	1367	0.009	70136	0.1	16.5
633.654	3236	0.0051	124850	0.1	41.3
634.543	1618	0.005	126610	0.1	19.8
634.905	1647	0.0053	119175	0.1	20.2
635.289	8750	0.0054	117180	0.4	114.4
635.504	2017	0.0064	99602	0.1	25.1
636.292	2842	0.0051	124135	0.1	36.1
636.465	1328	0.0062	103470	0.1	16
637.305	12541	0.0054	118809	0.5	166.7
637.501	2168	0.0053	121147	0.1	27.4
637.613	2244	0.0051	124144	0.1	28.5
638.307	3490	0.0052	123758	0.2	45.2
638.462	4930	0.0055	117020	0.2	64.5
639.248	1900	0.0054	118317	0.1	23.8
639.284	1986	0.0069	92161	0.1	25
639.295	7444	0.0055	115875	0.3	98.3
640.298	2099	0.0054	117659	0.1	26.5
640.459	7846	0.0058	110816	0.3	103.7
641.404	8349	0.0054	119780	0.4	110.4
641.417	2875	0.0051	125713	0.1	36.9
641.571	2800	0.0052	122988	0.1	35.9
641.599	4443	0.0055	115901	0.2	58
642.408	2942	0.0051	126045	0.1	37.8
642.457	7755	0.0059	109569	0.3	102.4
642.574	1289	0.0056	115494	0.1	15.6
642.602	1784	0.0054	119524	0.1	22.3
643.554	1332	0.0062	104471	0.1	16.2
643.597	1300	0.005	128057	0.1	15.8
643.615	1331	0.0054	119296	0.1	16.2
644.454	4751	0.0057	112938	0.2	62.1
645.117	1561	0.0057	112408	0.1	19.3
645.558	1344	0.0061	105636	0.1	16.4
646.451	2034	0.0057	113831	0.1	25.6
647.226	4697	0.0058	110933	0.2	61.4
647.669	2781	0.0053	121311	0.1	35.7
648.23	1908	0.0065	99043	0.1	23.9
648.921	1468	0.0056	116621	0.1	18.2
650.878	1482	0.0053	121837	0.1	18.4
650.918	1318	0.0055	118689	0.1	16.2
651.321	1926	0.0056	116287	0.1	24.5
651.628	4940	0.0058	112629	0.2	65.4
651.739	1575	0.0058	111965	0.1	19.7
652.22	1346	0.0054	121113	0.1	16.6
652.632	2100	0.0053	122620	0.1	26.8
652.876	1437	0.0055	119525	0.1	17.8
653.217	1641	0.0061	106637	0.1	20.6
653.299	7074	0.0057	113688	0.3	94.5
653.475	2632	0.0054	119917	0.1	34.1
654.217	1790	0.0065	100265	0.1	22.6
654.303	2122	0.0057	115624	0.1	27.1
654.436	2692	0.0056	116373	0.1	34.9
654.698	1328	0.0061	107027	0.1	16.3
655.216	1357	0.0062	106377	0.1	16.7
655.271	5189	0.0063	104621	0.2	68.8
655.419	1429	0.0055	118884	0.1	17.7
655.614	10277	0.006	109009	0.4	138
655.696	1429	0.0058	113258	0.1	17.7
656.274	1301	0.0058	113259	0.1	16
656.433	4135	0.0063	104896	0.2	54.5
656.618	3703	0.0055	119370	0.2	48.6
656.695	1601	0.0057	114823	0.1	20.1
657.399	2566	0.0054	121367	0.1	33.2
657.612	2373	0.006	109786	0.1	30.5
657.63	3362	0.0058	113580	0.1	44
658.174	1321	0.0065	101065	0.1	16.2
658.431	4032	0.0061	107718	0.2	53.1
658.728	1512	0.0063	104864	0.1	18.8
659.537	3820	0.0056	117485	0.2	50.2
659.67	2222	0.0058	113396	0.1	28.5
659.727	1343	0.0069	95612	0.1	16.5
660.233	3892	0.0058	114107	0.2	51.2
660.342	1534	0.0054	121646	0.1	19.1
660.427	2628	0.0061	107643	0.1	34
660.539	1791	0.0058	113141	0.1	22.6
660.725	1343	0.0053	124691	0.1	16.5
661.207	1828	0.0063	104682	0.1	23.1
661.685	8732	0.0059	112650	0.4	118.5
662.205	1778	0.0058	114042	0.1	22.8
662.231	2789	0.0057	116534	0.1	36.7
662.688	3538	0.0074	89124	0.2	47
663.203	1569	0.0064	104119	0.1	19.9
663.628	1332	0.0051	131375	0.1	16.6
663.684	1689	0.0068	97380	0.1	21.5
664.683	1549	0.0064	103786	0.1	19.6
664.896	1437	0.0059	112607	0.1	18.1
665.643	3395	0.006	111825	0.1	45
665.68	1739	0.0071	94385	0.1	22.2
667.16	1551	0.0064	103495	0.1	19.6
667.279	4495	0.0059	113286	0.2	60.2
667.316	1510	0.0059	113406	0.1	19.1
668.158	1415	0.0065	102638	0.1	17.8
668.283	2869	0.0074	89764	0.1	37.8
669.279	8960	0.0054	122903	0.4	121.7
669.436	7426	0.006	111762	0.3	100.5
669.449	2347	0.0065	103214	0.1	30.6
669.631	3305	0.007	95494	0.1	43.8
670.263	10574	0.0053	125539	0.5	143.9
670.276	2711	0.0048	140601	0.1	35.6
670.438	2736	0.006	111042	0.1	35.9
670.633	2246	0.0069	96776	0.1	29.2
670.671	1564	0.0063	105842	0.1	19.8
671.054	7477	0.0051	131415	0.3	101.2
671.256	52869	0.006	112393	2.3	726.4
671.264	2320434	0.0054	123763	100	31954.8
671.273	54684	0.0065	103949	2.4	751.4
671.475	7438	0.0051	130791	0.3	100.7
671.67	1556	0.0066	101442	0.1	19.7
672.058	1628	0.0048	139144	0.1	20.7
672.26	24067	0.0076	88296	1	329.7
672.268	761925	0.0054	123809	32.8	10491.3
672.277	17253	0.0055	123019	0.7	235.9
672.407	1310	0.0056	120009	0.1	16.3
672.48	1636	0.0047	142590	0.1	20.8
672.67	1301	0.0067	100161	0.1	16.2
673.051	1582	0.005	133509	0.1	20
673.254	22441	0.0069	97480	1	307.3
673.262	661820	0.0055	122907	28.5	9112.7
673.272	67909	0.0061	110002	2.9	933.5
673.473	1491	0.0046	146474	0.1	18.8
673.668	1415	0.006	112101	0.1	17.8
674.148	1669	0.0065	103803	0.1	21.5
674.266	177426	0.0055	122052	7.6	2475.5
674.277	5483	0.008	84792	0.2	74.8
674.404	1591	0.0071	95209	0.1	20.5
675.27	15811	0.0076	89048	0.7	219
675.627	1654	0.0061	110864	0.1	21.3
675.664	1494	0.0064	105512	0.1	19.1
675.7	3638	0.006	112541	0.2	49
676.207	5284	0.0064	105857	0.2	72
676.273	1445	0.0082	82021	0.1	18.4
676.661	2166	0.0056	120091	0.1	28.5
677.209	1428	0.007	96500	0.1	18.2
678.205	5571	0.0063	108175	0.2	76
678.623	1515	0.0066	102998	0.1	19.4
679.659	2634	0.0066	103709	0.1	35
680.201	1846	0.0059	115936	0.1	24
681.294	6348	0.0064	106175	0.3	86.9
682.298	1719	0.0065	104694	0.1	22.2
682.443	1700	0.006	113351	0.1	22
683.646	4091	0.0064	105996	0.2	55.4
684.441	1864	0.0069	98787	0.1	24.3
684.65	1514	0.0062	110534	0.1	19.4
685.43	1662	0.006	113957	0.1	21.5
685.6	9626	0.0055	125266	0.4	132.7
686.648	2237	0.0057	119438	0.1	29.5
687.261	9748	0.0063	109068	0.4	134.3
688.264	2219	0.0067	102238	0.1	29.7
689.258	2076	0.0066	104581	0.1	27.6
689.716	3081	0.0058	118553	0.1	41.9
691.396	18743	0.0066	104855	0.8	263.7
692.182	2345	0.0066	105344	0.1	31.4
692.4	7861	0.0066	104255	0.3	109.6
693.394	4551	0.0066	104405	0.2	62.7
693.675	2161	0.006	116496	0.1	28.8
694.178	2153	0.0071	97933	0.1	28.7
694.397	2404	0.006	115206	0.1	32.3
695.311	2653	0.0061	114082	0.1	35.8
697.663	9338	0.0067	104683	0.4	130.5
698.284	32751	0.0066	105580	1.4	462.2
698.418	1851	0.0069	100766	0.1	24.4
698.665	3793	0.0062	112882	0.2	52
699.289	9453	0.0065	108376	0.4	132.1
699.66	1997	0.007	100305	0.1	26.5
699.678	2838	0.0063	111380	0.1	38.4
700.415	2270	0.0069	101384	0.1	30.4
700.681	1402	0.0066	106491	0.1	18.1
701.557	2508	0.0074	94298	0.1	33.7
701.716	1895	0.0064	108966	0.1	25.5
702.413	1518	0.0069	102224	0.1	20
703.256	5410	0.0065	107625	0.2	76
703.732	6008	0.0069	101950	0.3	84.6
704.259	1450	0.0069	101773	0.1	19.1
704.735	2665	0.0062	112889	0.1	36.5
705.253	1379	0.0066	107322	0.1	18
705.675	1496	0.0063	112302	0.1	19.7
706.537	4026	0.0057	123308	0.2	56.1
707.311	7105	0.0065	108611	0.3	100.4
707.69	1636	0.006	118613	0.1	21.7
708.314	2231	0.0065	109323	0.1	30.3
711.678	3285	0.0069	103300	0.1	45.5
712.681	1520	0.0066	108327	0.1	20.1
714.393	1337	0.0077	92349	0.1	17.4
715.414	3717	0.006	118644	0.2	51.7
715.565	1403	0.0074	96341	0.1	18.4
715.8	6124	0.0069	104292	0.3	86.3
716.308	5123	0.0065	110551	0.2	73.1
716.389	1433	0.007	101942	0.1	19.1
717.461	2296	0.0062	115838	0.1	31.7
717.747	3432	0.0068	105442	0.1	48.3
717.797	1632	0.0071	101151	0.1	22
718.608	2282	0.0073	98246	0.1	31.5
718.751	1361	0.0078	92465	0.1	18.1
719.743	2086	0.0067	107169	0.1	28.7
720.19	1443	0.0074	97236	0.1	19.3
720.365	2307	0.006	120677	0.1	31.9
721.446	1446	0.0068	105641	0.1	19.3
724.469	1781	0.0059	123089	0.1	24.2
725.693	3537	0.0074	97571	0.2	49.9
726.697	1677	0.0069	105401	0.1	22.7
729.225	2190	0.0073	100402	0.1	30.2
729.378	3239	0.0074	98942	0.1	45.5
731.221	1725	0.0072	101336	0.1	23
731.763	2483	0.0074	98389	0.1	33.9
732.247	1318	0.0078	93383	0.1	17.1
732.818	12822	0.0073	100843	0.6	182.4
733.862	1932	0.0059	124100	0.1	25.9
734.166	3109	0.007	104641	0.1	42.9
735.723	2226	0.0075	98685	0.1	30.2
735.866	8283	0.0063	116159	0.4	117.2
736.163	3980	0.0073	101531	0.2	55.4
738.16	2120	0.0078	94636	0.1	28.6
739.71	7540	0.0077	96656	0.3	106.5
740.711	4071	0.0075	98229	0.2	56.7
741.502	47757	0.0067	110183	2.1	684.3
741.529	1365	0.0068	109252	0.1	17.8
741.707	2094	0.0071	104102	0.1	28.3
741.726	2182	0.0065	113752	0.1	29.5
743.596	1859	0.0073	101293	0.1	24.9
743.764	1978	0.0083	89563	0.1	26.6
745.199	4367	0.0081	91890	0.2	60.9
745.78	5664	0.0076	97895	0.2	79.5
746.201	1290	0.0071	104971	0.1	16.7
746.783	2625	0.0074	101109	0.1	35.9
747.196	3201	0.0072	103248	0.1	43
747.722	1826	0.0075	100219	0.1	23.7
749.283	19299	0.0078	95485	0.8	267.9
749.738	1860	0.0076	98322	0.1	24.2
750.139	2459	0.007	106618	0.1	32.6
750.285	5987	0.0077	97487	0.3	81.9
751.29	1811	0.0095	79429	0.1	23.5
751.551	235099	0.0068	110087	10.1	3284
751.562	5203	0.007	107317	0.2	70.9
752.136	3334	0.0077	98095	0.1	44.8
752.554	72766	0.0074	101316	3.1	1015.2
753.548	47560	0.0077	97694	2	662.9
753.559	8044	0.0089	84835	0.3	110.6
753.724	3469	0.0077	97691	0.1	46.7
754.133	1638	0.0086	87905	0.1	21.1
754.551	18223	0.0078	97273	0.8	252.9
754.728	1505	0.0073	103552	0.1	19.2
755.556	2758	0.009	84139	0.1	36.8
758.374	1650	0.0087	86863	0.1	21.3
759.353	5625	0.008	95481	0.2	76.8
759.795	2436	0.0076	100190	0.1	32.3
760.355	2728	0.0077	98396	0.1	36.3
764.579	3913	0.0081	94605	0.2	51.4
765.585	1738	0.0069	110596	0.1	21.9
767.285	2442	0.0081	94219	0.1	31.4
767.741	2767	0.0082	94017	0.1	35.8
768.743	1560	0.007	109096	0.1	19.4
771.341	2580	0.0079	98032	0.1	33.3
773.811	1808	0.0076	102295	0.1	22.8
774.673	216461	0.0073	106076	9.3	2940.1
774.684	4659	0.0069	112139	0.2	61.5
775.677	78247	0.0078	99369	3.4	1061.7
776.68	13007	0.0088	88079	0.6	175
777.682	1714	0.0083	93354	0.1	21.5
777.769	1603	0.0084	92577	0.1	20
781.755	7186	0.0081	96858	0.3	93.2
782.76	2660	0.0091	86186	0.1	33.4
783.752	1517	0.0088	89368	0.1	18.3
783.772	1398	0.0089	87691	0.1	16.7
784.729	1435	0.0093	84228	0.1	17.2
785.811	1341	0.007	111981	0.1	16
786.726	1897	0.0077	102642	0.1	23.3
786.85	4182	0.0081	96987	0.2	53.5
787.827	3905	0.0082	96361	0.2	49.8
788.722	1562	0.0082	95689	0.1	18.9
788.829	2048	0.0076	103820	0.1	25.3
789.684	1317	0.0085	92932	0.1	15.6
789.769	2140	0.0088	89542	0.1	26.5
791.681	2725	0.0083	95289	0.1	34.2
792.125	1315	0.008	98774	0.1	15.6
792.612	3316	0.0083	95182	0.1	42
793.467	36412	0.0088	90157	1.6	479.2
793.614	1440	0.0105	75325	0.1	17.3
793.678	2535	0.0087	91312	0.1	31.7
794.122	2306	0.0085	93871	0.1	28.7
794.471	16358	0.0091	87002	0.7	214.3
794.641	2026	0.0088	89890	0.1	25
795.474	4010	0.0097	82168	0.2	51.2
795.771	2349	0.009	88525	0.1	29.3
796.637	2679	0.0098	81456	0.1	33.6
798.633	2494	0.0088	90913	0.1	31.2
799.596	1461	0.0085	94537	0.1	17
801.592	2009	0.0079	101161	0.1	24
801.842	2150	0.0084	95471	0.1	25.9
802.701	2435	0.0104	77215	0.1	29.5
803.157	2000	0.0088	91498	0.1	23.9
803.588	1818	0.0087	92892	0.1	21.6
804.699	1370	0.0115	70223	0.1	15.8
805.156	2525	0.0083	97150	0.1	30.7
805.658	2245	0.0088	91541	0.1	27.1
806.499	1718	0.0074	108671	0.1	20.3
807.656	3326	0.0094	85605	0.1	40.9
808.099	1430	0.0097	83028	0.1	16.6
809.51	6029	0.0094	86294	0.3	75.6
809.654	2647	0.0099	81559	0.1	32.2
809.788	2492	0.0083	97837	0.1	30.2
810.098	2698	0.0086	93957	0.1	32.9
810.514	2454	0.0091	88975	0.1	29.7
810.614	2757	0.0093	87053	0.1	33.6
810.65	2339	0.0091	88612	0.1	28.3
811.506	3542	0.0091	89303	0.2	43.7
811.649	2370	0.0096	84150	0.1	28.7
812.092	2015	0.0087	93843	0.1	24.1
812.613	4670	0.0091	89453	0.2	58.2
814.413	3291	0.0073	111824	0.1	40.5
814.607	4206	0.0093	87984	0.2	52.2
815.57	2159	0.0085	95671	0.1	25.9
816.605	2746	0.0088	92324	0.1	33.5
817.566	3193	0.0096	85054	0.1	39.2
818.457	1619	0.0079	103327	0.1	18.7
818.487	15302	0.0096	85263	0.7	190.9
818.602	1387	0.0087	93880	0.1	15.7
819.49	7697	0.0095	86576	0.3	95.2
819.563	3482	0.0093	88215	0.2	42.1
820.484	3580	0.0104	79110	0.2	43.3
820.516	5242	0.0094	87487	0.2	64.3
820.854	2610	0.0093	88214	0.1	31.1
821.395	3668	0.0079	104103	0.2	44.4
821.488	1974	0.0083	99166	0.1	23.1
821.52	2065	0.0092	89673	0.1	24.3
821.561	1944	0.0092	89116	0.1	22.7
822.521	2706	0.0093	88294	0.1	32.3
822.587	2844	0.0093	88925	0.1	34.1
823.594	1347	0.0086	96160	0.1	15.2
823.63	1895	0.0107	77131	0.1	22.1
823.804	5001	0.0091	90944	0.2	61.2
824.518	1888	0.0094	87880	0.1	22
824.806	2416	0.0103	80420	0.1	28.7
825.484	3302	0.0106	77781	0.1	39.8
825.627	1894	0.0088	93538	0.1	22.1
826.07	1459	0.0093	88853	0.1	16.6
826.588	2430	0.0089	92726	0.1	28.8
827.48	1886	0.013	63805	0.1	22
828.586	3349	0.0098	84234	0.1	40.4
829.445	77110	0.009	92451	3.3	969.1
829.873	3005	0.0094	87937	0.1	36.1
830.446	37033	0.0095	87010	1.6	464.5
830.581	4488	0.0095	87543	0.2	54.7
830.877	1934	0.0088	93918	0.1	22.6
831.441	17149	0.0103	80594	0.7	214.2
831.452	6069	0.012	69252	0.3	74.7
831.544	2226	0.0107	77828	0.1	26.3
831.817	2331	0.0087	95803	0.1	27.6
832.445	9095	0.0095	87706	0.4	112.8
832.581	2045	0.0099	84374	0.1	24
832.633	6209	0.0098	85096	0.3	76.4
832.819	1422	0.0094	88494	0.1	16.1
833.447	2115	0.0096	86827	0.1	24.9
833.54	4435	0.0095	87500	0.2	54.1
833.635	2794	0.0099	84511	0.1	33.4
834.532	4939	0.0098	85377	0.2	60.4
835.537	5214	0.012	69918	0.2	63.9
836.498	1925	0.0089	93513	0.1	22.5
837.535	2541	0.0106	78751	0.1	30.2
837.634	1717	0.0092	90877	0.1	19.8
837.82	2000	0.0084	100093	0.1	23.4
838.496	2847	0.0106	79265	0.1	34.6
839.53	1570	0.0097	86241	0.1	18.3
840.495	2626	0.0094	89671	0.1	31.8
841.455	1422	0.0104	81199	0.1	16.4
842.489	1841	0.0089	94283	0.1	21.7
842.561	1330	0.0086	97414	0.1	15.2
843.451	1700	0.0099	84911	0.1	19.9
843.89	1640	0.0099	85584	0.1	19.2
844.56	1473	0.0125	67587	0.1	17
845.448	2047	0.0092	92024	0.1	24.4
845.619	1585	0.0093	90922	0.1	18.5
846.557	1675	0.0092	91769	0.1	19.6
847.445	1415	0.0105	81005	0.1	16.3
847.518	1657	0.0087	97257	0.1	19.4
848.546	2795	0.0103	82543	0.1	33.9
848.604	2655	0.01	84802	0.1	32.1
849.515	2418	0.0106	80020	0.1	29.1
849.61	1449	0.0093	91650	0.1	16.7
851.511	2451	0.0096	88332	0.1	29.5
851.833	1792	0.0099	85995	0.1	21.1
852.472	1837	0.0092	92991	0.1	21.7
852.697	272203	0.0088	97130	11.7	3479.4
852.71	5533	0.009	94482	0.2	69
852.842	3791	0.0127	67110	0.2	46.7
853.512	1762	0.0134	63735	0.1	20.7
853.702	99052	0.0094	91155	4.3	1265
854.47	2105	0.0099	86198	0.1	25.1
854.693	48074	0.0103	82893	2.1	613
854.705	14896	0.0124	69132	0.6	188.7
855.697	22715	0.0102	84142	1	288.7
856.466	2534	0.0129	66635	0.1	30.6
856.702	4609	0.0103	83079	0.2	57.1
858.463	1727	0.0099	86958	0.1	20.3
859.426	2040	0.0103	83606	0.1	24.7
861.422	1648	0.0098	88199	0.1	19.6
863.419	1647	0.0108	79953	0.1	19.6
865.851	3769	0.0105	82286	0.2	47.2
866.855	2094	0.0106	81979	0.1	25.4
868.054	1662	0.0104	83653	0.1	19.8
870.445	1569	0.01	86861	0.1	18.6
871.478	1581	0.0102	85436	0.1	18.7
871.92	2238	0.0108	80579	0.1	27.3
872.44	1553	0.0103	84803	0.1	18.4
872.84	3729	0.01	86974	0.2	46.6
872.924	1362	0.0112	77991	0.1	15.9
873.865	1693	0.0107	81602	0.1	20.2
875.399	1437	0.0098	89167	0.1	16.8
877.398	1387	0.0099	89067	0.1	16.2
878.041	2451	0.0218	40357	0.1	30
879.41	2585	0.0102	86156	0.1	31.8
879.867	1935	0.0101	87545	0.1	23.3
880.415	1416	0.0096	92154	0.1	16.6
883.753	13214	0.0114	77346	0.6	173.1
884.757	6876	0.0117	75826	0.3	89.2
885.747	3381	0.0114	77968	0.1	42.9
886.752	1560	0.01	88966	0.1	18.8
886.844	13411	0.0112	79008	0.6	175.7
887.848	1411	0.0117	75891	0.1	16.8
888.185	5864	0.0093	95210	0.3	75.8
889.096	2417	0.0109	81933	0.1	30.1
889.944	1556	0.0093	95584	0.1	18.7
891.531	61035	0.0107	83472	2.6	806.2
892.535	27126	0.0115	77557	1.2	357.3
893.536	6631	0.0117	76652	0.3	85.9
893.881	1428	0.0092	96722	0.1	17
901.444	7535	0.0108	83220	0.3	97.9
902.449	2924	0.0109	82451	0.1	36.9
906.706	11648	0.0095	95643	0.5	155.3
907.462	3696	0.0114	79397	0.2	48
907.899	2728	0.0116	78512	0.1	34.9
908.465	1925	0.0129	70587	0.1	24.1
908.901	1844	0.011	82313	0.1	23
910.656	6409	0.0122	74571	0.3	84.6
911.662	2897	0.0116	78324	0.1	37.2
912.654	3984	0.0113	80596	0.2	51.9
913.656	1982	0.012	76028	0.1	24.9
913.966	1516	0.012	76161	0.1	18.6
915.6	1702	0.0126	72383	0.1	21.1
915.912	1304	0.0127	72095	0.1	15.7
917.091	2416	0.0114	80388	0.1	30.7
919.563	42030	0.0119	77244	1.8	565.4
920.566	21926	0.0122	75544	0.9	294
920.848	5197	0.0129	71108	0.2	68.3
921.568	4922	0.0125	73559	0.2	64.5
921.914	1437	0.0098	93908	0.1	17.5
926.63	2987	0.0109	84918	0.1	38.4
928.63	2049	0.011	84201	0.1	26.5
929.478	2747	0.0113	82126	0.1	36.1
933.089	1549	0.0162	57768	0.1	19.6
933.453	16128	0.012	77497	0.7	221.4
934.455	7504	0.0126	74208	0.3	102
935.456	1471	0.0113	82802	0.1	18.5
938.834	13226	0.0129	72619	0.6	181.3
939.094	4903	0.0127	73838	0.2	66
939.835	1710	0.0116	80897	0.1	21.8
940.828	3796	0.0118	79506	0.2	50.7
947.469	57129	0.0121	78166	2.5	789.2
948.471	27146	0.0129	73682	1.2	374
949.473	5847	0.0119	79752	0.3	79.1
949.943	2256	0.0109	87059	0.1	29.4
950.948	1798	0.0115	82609	0.1	23
951.576	21955	0.0129	73937	0.9	302.2
952.581	13009	0.0129	74106	0.6	178.3
952.839	14676	0.0126	75898	0.6	201.4
953.573	5557	0.0129	73865	0.2	77.3
953.841	1420	0.0126	75450	0.1	18.3
954.574	3256	0.0128	74835	0.1	44.5
955.087	3517	0.0127	75222	0.2	48.2
956.122	1310	0.0112	85064	0.1	16.8
957.961	1992	0.0111	86507	0.1	26.5
957.979	11855	0.0107	89671	0.5	167
961.482	60566	0.0126	76439	2.6	861.2
962.488	29054	0.0132	72976	1.3	412.1
963.491	6843	0.0126	76455	0.3	95.6
967.09	4188	0.0141	68621	0.2	57.8
967.572	3220	0.014	69097	0.1	44
968.094	1409	0.0133	72702	0.1	18.2
968.576	2074	0.0123	78840	0.1	27.7
969.087	1503	0.0139	69652	0.1	19.5
971.816	2120	0.0131	74154	0.1	28.3
972.837	27136	0.0135	72242	1.2	384.8
973.84	3246	0.0123	79435	0.1	44.4
974.833	6621	0.0137	70982	0.3	92.5
975.497	28924	0.0132	74025	1.2	410.3
976.501	15322	0.0135	72381	0.7	216.5
977.505	3616	0.0132	73805	0.2	49.7
982.844	2928	0.0125	78404	0.1	41.1
983.084	4465	0.0132	74216	0.2	63.7
984.592	1541	0.012	81749	0.1	20.8
985.081	1435	0.0117	84397	0.1	19.2
985.587	1961	0.0143	69093	0.1	26.9
986.587	2808	0.0131	75037	0.1	39.4
986.838	23401	0.0139	71073	1	342.2
987.493	3405	0.0137	72324	0.1	48.2
987.841	3003	0.0128	77349	0.1	42.2
988.733	1419	0.0123	80698	0.1	19
989.091	5833	0.0138	71538	0.3	83.9
990.096	1633	0.0125	79123	0.1	22.1
991.089	1898	0.0123	80741	0.1	26
991.992	1475	0.0144	68984	0.1	19.8
999.846	1838	0.0127	78724	0.1	25.2
1004.82	21335	0.0146	68737	0.9	311.8
1005.08	4101	0.0145	69084	0.2	58.4
1005.83	3106	0.0139	72329	0.1	43.8
1006.82	5540	0.0137	73413	0.2	79.6
1014.06	1701	0.0111	91629	0.1	23.6
1016.32	1838	0.0116	87705	0.1	25.6
1017.09	5132	0.0149	68140	0.2	74.9
1018.62	5341	0.0124	82145	0.2	78
1018.83	5245	0.0146	69806	0.2	76.6
1019.08	2504	0.0139	73223	0.1	35.6
1020.84	5374	0.0152	67244	0.2	78.5
1023.6	1992	0.0149	68500	0.1	27.9
1024.6	1441	0.0139	73597	0.1	19.7
1027.76	2509	0.0141	73112	0.1	35.7
1028.76	1353	0.0149	68849	0.1	18.4
1033.08	5147	0.0155	66797	0.2	75.1
1035.08	2014	0.0137	75675	0.1	28.3
1038.83	204871	0.0132	78844	8.8	3062.6
1038.85	3616	0.0141	73637	0.2	52.2
1039.09	4894	0.0145	71649	0.2	71.3
1039.83	22137	0.0156	66541	1	324.6
1040.83	38848	0.0156	66796	1.7	571
1041.77	3106	0.0149	70114	0.1	44
1041.83	6693	0.0149	69781	0.3	96.9
1042.77	1682	0.015	69404	0.1	23
1044.7	1967	0.0127	82297	0.1	27.2
1045.08	1563	0.015	69800	0.1	21.2
1048.84	3887	0.0155	67649	0.2	55.5
1049.55	1332	0.0141	74497	0.1	17.8
1052.01	4365	0.0137	76555	0.2	62.5
1052.26	1587	0.016	65838	0.1	21.6
1052.83	25770	0.0156	67304	1.1	378.2
1053.83	4060	0.0147	71499	0.2	58
1055.08	4153	0.0153	68809	0.2	59.4
1055.79	1366	0.0138	76693	0.1	18.3
1057.44	3265	0.0147	72178	0.1	46.3
1058.44	1708	0.0145	73014	0.1	23.4
1061.07	1394	0.0138	76637	0.1	18.7
1063.07	1639	0.0166	64061	0.1	22.3
1067.08	5009	0.0167	63833	0.2	72
1068.08	1491	0.0146	73079	0.1	20.2
1069.08	1983	0.0155	68942	0.1	27.4
1070.82	9694	0.0162	66108	0.4	141.1
1072.83	14204	0.0161	66503	0.6	204.5
1072.97	1953	0.0146	73546	0.1	26.6
1073.84	2149	0.0186	57828	0.1	29.4
1074.83	3526	0.0155	69232	0.2	49.4
1082.84	4260	0.017	63534	0.2	60.1
1083.08	5796	0.0168	64434	0.2	82.4
1085.07	2216	0.0168	64751	0.1	30.4
1086.83	22296	0.0172	63119	1	322.1
1087.84	3449	0.0173	63061	0.1	48.3
1088.73	3514	0.0167	65217	0.2	49.2
1089.09	2950	0.0162	67208	0.1	41
1095.08	1579	0.0159	68807	0.1	21.1
1099.07	1887	0.0169	64863	0.1	25.6
1104.82	198453	0.0151	73340	8.6	2881.2
1104.84	3819	0.0142	77706	0.2	53.7
1105.08	3805	0.0167	66317	0.2	53.5
1105.82	22315	0.018	61317	1	322.4
1106.82	37446	0.0185	59708	1.6	536.2
1107.82	6245	0.0177	62538	0.3	87.9
1111.07	1591	0.0194	57136	0.1	21.1
1114.83	1352	0.0152	73298	0.1	17.6
1117.08	3423	0.0178	62858	0.1	47.4
1118.83	10805	0.0186	60051	0.5	153.4
1119.83	1658	0.0183	61216	0.1	22
1120.84	2436	0.0187	59921	0.1	33.2
1121.08	1678	0.0193	58214	0.1	22.3
1128.9	1450	0.0163	69050	0.1	19
1128.93	1657	0.0158	71336	0.1	22
1131.84	1513	0.0175	64818	0.1	19.9
1133.07	4677	0.0186	60851	0.2	65.4
1135.07	1836	0.0155	73167	0.1	24.6
1138.83	250673	0.016	70976	10.8	3599.7
1139.09	1328	0.0195	58356	0.1	17.2
1139.83	30586	0.0194	58718	1.3	437.6
1140.82	47485	0.0193	59175	2	680.4
1141.82	7301	0.0207	55228	0.3	103.1
1142.91	1828	0.0174	65773	0.1	24.4
1148.83	4156	0.0217	52980	0.2	57.5
1149.07	1890	0.0192	59842	0.1	25.2
1152.83	24595	0.0201	57225	1.1	349.5
1153.83	3959	0.0197	58492	0.2	54.7
1154.72	2206	0.018	64211	0.1	29.7
1155.08	2370	0.0176	65460	0.1	32
1155.69	3296	0.0183	63169	0.1	45.2
1156.69	2216	0.0175	66174	0.1	29.8
1158.83	1392	0.0202	57434	0.1	18.1
1164.06	2307	0.0175	66433	0.1	31.1
1165.84	1612	0.0197	59240	0.1	21.2
1167.04	3107	0.0166	70332	0.1	42.5
1167.08	1854	0.0176	66212	0.1	24.6
1168.73	1901	0.0205	56897	0.1	25.3
1170.08	8493	0.0182	64348	0.4	119.5
1170.81	59113	0.0197	59420	2.5	842.5
1171.69	1599	0.0213	54981	0.1	21
1171.82	9764	0.0214	54653	0.4	137.6
1172.69	1350	0.0191	61430	0.1	17.5
1172.81	13709	0.0211	55555	0.6	194
1173.09	1320	0.0209	56025	0.1	17
1173.13	1564	0.0187	62850	0.1	20.5
1173.82	2254	0.0207	56756	0.1	30.4
1175.78	2647	0.0222	52995	0.1	36
1176.16	1429	0.018	65493	0.1	18.6
1176.79	1724	0.0258	45695	0.1	22.8
1182.83	3556	0.0203	58389	0.2	48.7
1183.07	2956	0.0185	63864	0.1	40.2
1184.82	2400	0.0199	59650	0.1	32.3
1186.83	17119	0.0212	56000	0.7	241.3
1187.84	2768	0.0218	54559	0.1	37.5
1199.07	1613	0.0201	59518	0.1	21.1
1204.81	312180	0.0178	67704	13.5	4432.1
1204.84	6907	0.0194	62100	0.3	96.3
1205.07	1367	0.0214	56245	0.1	17.6
1205.82	35580	0.0215	56136	1.5	503.5
1206.81	60532	0.0204	59173	2.6	857.9
1207.81	10206	0.0214	56321	0.4	143.1
1211.76	53061	0.0219	55439	2.3	751.8
1212.76	40300	0.0223	54447	1.7	570.6
1213.76	18651	0.0312	38862	0.8	263.1
1214.76	11456	0.0255	47651	0.5	160.9
1214.83	1670	0.022	55143	0.1	21.9
1215.77	4641	0.0227	53636	0.2	64.1
1216.84	1401	0.0226	53893	0.1	18.1
1218.82	12633	0.0253	48205	0.5	177.6
1219.82	2307	0.0218	55968	0.1	30.9
1220.71	3451	0.0222	54904	0.1	47.2
1224.82	1547	0.0222	55109	0.1	20.8
1227.76	14363	0.0246	49969	0.6	209
1228.76	10627	0.0235	52348	0.5	154.1
1229.76	5437	0.0302	40766	0.2	77.9
1230.76	3300	0.024	51364	0.1	46.6
1231.84	3469	0.0209	58845	0.1	49.1
1233.07	1665	0.0232	53121	0.1	22.6
1234.73	2810	0.0251	49120	0.1	39.4
1236.8	10009	0.0244	50780	0.4	145.1
1237.8	1434	0.0232	53393	0.1	19.2
1238.81	164853	0.0195	63575	7.1	2418.1
1238.84	3524	0.0206	60045	0.2	49.9
1239.82	25099	0.0232	53434	1.1	366.6
1240.81	33197	0.0234	52991	1.4	485.4
1241.82	5864	0.0236	52681	0.3	84.2
1243.75	5626	0.0232	53586	0.2	80.7
1244.76	4506	0.0219	56931	0.2	64.3
1245.75	2223	0.0293	42454	0.1	30.8
1246.75	1633	0.0215	58069	0.1	22.1
1248.83	4299	0.0232	53817	0.2	61.2
1249.07	1353	0.0197	63300	0.1	18
1252.82	21037	0.0249	50339	0.9	306.9
1253.82	3905	0.0235	53290	0.2	55.5
1254.71	2552	0.0233	53902	0.1	35.6
1265.85	1619	0.0201	62839	0.1	21.9
1268.73	1797	0.0247	51360	0.1	24.5
1270.81	124412	0.021	60595	5.4	1892.9
1271.81	19383	0.025	50906	0.8	293.3
1272.8	27638	0.0245	51875	1.2	419
1273.8	5057	0.0256	49755	0.2	75.1
1276.74	2012	0.0245	52177	0.1	28.7
1282.84	4670	0.0218	58714	0.2	69.2
1283.08	1354	0.0202	63375	0.1	18.7
1284.82	5368	0.0211	60896	0.2	79.8
1286.08	2207	0.0279	46155	0.1	31.7
1286.26	1448	0.021	61123	0.1	20.1
1286.71	2865	0.0244	52824	0.1	41.7
1286.83	10744	0.024	53524	0.5	161.7
1287.63	2259	0.0303	42510	0.1	32.5
1287.83	1903	0.0255	50565	0.1	27.1
1297.83	1643	0.0252	51594	0.1	23.1
1298.27	11482	0.0194	66932	0.5	172.9
1300.73	1861	0.0228	57082	0.1	26.4
1304.79	12029	0.0225	58059	0.5	181.3
1304.82	262915	0.0206	63340	11.3	4002.3
1304.85	6365	0.0304	42909	0.3	95
1305.82	39841	0.023	56736	1.7	604.9
1306.82	54650	0.0227	57573	2.4	830.4
1307.58	2328	0.0235	55636	0.1	33.5
1307.82	9776	0.0244	53529	0.4	147
1308.58	1549	0.0221	59264	0.1	21.7
1314.81	1888	0.0258	51007	0.1	26.8
1316.83	1616	0.0229	57615	0.1	22.7
1318.34	5200	0.0275	47873	0.2	81
1318.81	13596	0.0264	50010	0.6	215
1319.82	2877	0.0229	57717	0.1	43.9
1320.71	4249	0.0256	51591	0.2	65.8
1324.82	1651	0.0214	61922	0.1	24.4
1331.84	2941	0.0251	53061	0.1	44.9
1334.73	2740	0.0262	50963	0.1	41.7
1336.8	23980	0.0257	52088	1	380.8
1337.8	4380	0.0251	53257	0.2	67.9
1338.81	59629	0.0253	52929	2.6	949.9
1339.81	11187	0.0275	48765	0.5	176.6
1340.8	16019	0.0266	50446	0.7	253.7
1341.81	2958	0.0248	54197	0.1	45.2
1348.83	3580	0.0245	54971	0.2	55.2
1352.83	18481	0.0246	55009	0.8	293
1353.83	3962	0.0229	59109	0.2	61.3
1354.72	1796	0.0233	58190	0.1	26.7
1370.8	104918	0.0242	56686	4.5	1763.2
1371.8	17894	0.028	49027	0.8	299
1372.8	22333	0.0286	47998	1	373.7
1373.81	4625	0.0287	47912	0.2	75.8
1376.75	2083	0.0241	57220	0.1	33
1382.16	3488	0.0213	64802	0.2	56.6
1382.84	3227	0.0266	51963	0.1	52.3
1384.82	5643	0.0249	55536	0.2	92.9
1386.71	4236	0.0253	54754	0.2	69.2
1386.83	4423	0.0283	48991	0.2	72.4
1387.83	1423	0.0227	61130	0.1	21.9
1396.39	1694	0.0236	59149	0.1	26.5
1397.81	1974	0.0265	52724	0.1	31.2
1400.71	1378	0.0299	46839	0.1	21.2
1402.79	2131	0.028	50145	0.1	33.8
1404.81	86786	0.0263	53335	3.7	1458.2
1405.81	16765	0.0297	47301	0.7	280.1
1406.81	23564	0.0289	48701	1	394.5
1407.81	5142	0.0268	52542	0.2	84.5
1414.83	1732	0.0242	58558	0.1	27.1
1418.82	10177	0.0276	51371	0.4	169.2
1419.82	2345	0.0291	48785	0.1	37.5
1420.71	3256	0.0268	53049	0.1	52.8
1431.81	1305	0.028	51225	0.1	21.1
1434.71	1586	0.0342	42004	0.1	26.1
1436.79	20528	0.0306	46962	0.9	362
1437.79	4642	0.0296	48531	0.2	80.3
1438.8	13572	0.0363	39675	0.6	238.6
1439.81	2931	0.0367	39233	0.1	49.9
1440.81	3725	0.0324	44426	0.2	64
1448.83	2092	0.027	53656	0.1	35.1
1452.83	7257	0.0279	52164	0.3	126.7
1453.83	1487	0.0277	52540	0.1	24.3
1464.83	2149	0.0255	57347	0.1	36.1
1470.79	43662	0.0299	49188	1.9	772.3
1471.79	10196	0.0308	47757	0.4	178.8
1472.78	12389	0.0308	47768	0.5	217.7
1473.79	3073	0.0294	50157	0.1	52.5
1484.8	2357	0.0323	45899	0.1	39.8
1486.7	1648	0.0306	48664	0.1	27.2
1502.8	2600	0.0346	43443	0.1	45
1504.82	21468	0.0352	42745	0.9	386.1
1505.82	5264	0.0332	45345	0.2	93.2
1506.81	5790	0.0393	38326	0.2	102.7
1507.82	1277	0.0362	41666	0.1	21.1
1515.4	4491	0.0268	56591	0.2	79.2
1518.8	3058	0.0332	45755	0.1	53.3
1529.98	11442	0.0468	32686	0.5	204.9
1536.78	8135	0.0368	41774	0.4	145.1
1537.78	1498	0.0371	41501	0.1	25.1
1538.79	3096	0.0425	36178	0.1	54
1552.82	1721	0.0331	46957	0.1	29.1
1570.82	12449	0.0355	44307	0.5	224.1
1571.82	2817	0.0333	47165	0.1	49.1
1572.81	3526	0.0373	42215	0.2	62
1579.71	1278	0.0365	43299	0.1	21.2
1604.77	3620	0.0344	46674	0.2	63.7
1606.77	1331	0.0334	48097	0.1	22.1
1625.73	1300	0.0555	29307	0.1	21.5
1626.21	1684	0.0343	47397	0.1	28.5
1634.52	3319	0.0303	54013	0.1	60.3
1636.81	2105	0.0422	38807	0.1	37.5
1638.81	1290	0.0357	45843	0.1	22.1
1670.84	2590	0.0452	36997	0.1	46.6
1698.28	4256	0.0315	53948	0.2	78
1710.07	2821	0.0347	49319	0.1	51
1715.05	2422	0.0386	44389	0.1	43.6
1750.09	2405	0.0437	40082	0.1	43.3
1755.82	12548	0.0461	38105	0.5	234.1
1758.7	3009	0.0445	39482	0.1	54.6
1761.59	1634	0.0445	39610	0.1	28.8
1764.49	1592	0.0409	43172	0.1	28

## Sheet: NEG_blank_2
m/z	I	FWHM	Res.	I %	S/N
289.48	4598	0.0001	2097268	0.2	75.8
290.302	5834	0.001	299809	0.2	96.7
290.78	5203	0.0011	254213	0.2	86.1
290.968	1714	0.0011	265494	0.1	27
291.208	17831	0.0011	273401	0.6	299.8
293.176	1882	0.0014	205418	0.1	29.9
293.18	2386	0.0015	193725	0.1	38.4
293.207	2630	0.0016	184492	0.1	42.5
294.182	1934	0.0012	239914	0.1	30.7
294.535	5344	0.0011	270794	0.2	88.4
294.797	1672	0.0013	235563	0.1	26.3
294.89	4554	0.0013	232187	0.2	75.1
294.895	33263	0.0011	277245	1.2	560.9
294.941	1584	0.0013	225713	0.1	24.8
295.413	2355	0.001	292062	0.1	37.9
295.43	1994	0.001	283635	0.1	31.7
295.978	21723	0.0011	267178	0.8	365.7
297.151	5918	0.0014	217262	0.2	98.2
297.153	18609	0.0011	263919	0.7	312.9
297.243	1699	0.0011	266819	0.1	26.8
298.155	2445	0.0013	225261	0.1	39.4
298.45	3539	0.001	294861	0.1	57.9
298.728	4303	0.001	286200	0.2	70.8
298.732	3318	0.0012	239539	0.1	54.2
298.924	5339	0.0011	276496	0.2	88.4
299.123	21206	0.0011	273293	0.8	356.9
299.322	2303	0.001	301861	0.1	37
299.431	4942	0.001	296392	0.2	81.6
299.519	1645	0.0009	318462	0.1	25.8
300.597	1684	0.001	292920	0.1	26.5
300.748	3933	0.0011	275880	0.1	64.6
301.936	4412	0.001	290448	0.2	72.7
302.745	2276	0.0012	243558	0.1	36.5
303.58	2127	0.001	292418	0.1	34
304.122	2981	0.001	296040	0.1	48.4
307.127	2315	0.0011	279838	0.1	37.2
307.335	3409	0.0012	257063	0.1	55.7
307.545	13628	0.0011	269912	0.5	228.6
307.839	3163	0.0011	287477	0.1	51.5
310.014	3238	0.0011	289568	0.1	52.8
310.52	2031	0.001	296566	0.1	32.4
311.168	174677	0.0013	234981	6.2	2954.3
311.295	5853	0.0021	147282	0.2	97.1
312.17	22732	0.003	102359	0.8	382.7
312.305	3585	0.0011	285925	0.1	58.7
312.325	1858	0.0013	247597	0.1	29.4
313.162	5345	0.0017	189347	0.2	88.5
313.164	5075	0.0015	202252	0.2	83.9
313.174	1912	0.0026	120995	0.1	30.4
313.189	2653	0.0015	206955	0.1	42.9
313.191	1900	0.0016	199228	0.1	30.2
315.058	1668	0.0013	234845	0.1	26.2
315.889	1898	0.0011	283820	0.1	30.1
316.111	5440	0.0012	260599	0.2	90.1
318.174	2048	0.0011	286671	0.1	32.7
319.24	30977	0.0015	209582	1.1	522.3
320.243	3453	0.0023	138188	0.1	56.4
320.244	2970	0.003	106980	0.1	48.3
321.208	2902	0.0018	178202	0.1	47.1
321.21	2371	0.0014	222015	0.1	38.1
321.236	6075	0.0017	190360	0.2	100.8
321.238	3963	0.0018	176309	0.1	65.1
322.138	2679	0.0012	263464	0.1	43.3
322.366	2593	0.0012	272146	0.1	41.9
322.598	7756	0.0012	259744	0.3	129.3
323.168	2268	0.0019	173653	0.1	36.4
323.294	1691	0.0026	124196	0.1	26.6
324.716	4130	0.0015	223105	0.1	67.9
324.948	4753	0.0015	219470	0.2	78.4
325.183	505111	0.0017	193709	18	8546.6
325.308	2171	0.002	164944	0.1	34.7
325.311	2316	0.002	163809	0.1	37.2
325.418	4760	0.0015	219877	0.2	78.6
325.646	3143	0.0012	266671	0.1	51.2
325.651	3805	0.0014	230380	0.1	62.4
326.185	27407	0.0015	223352	1	461.8
326.187	60422	0.0014	236957	2.1	1020.6
327.177	4276	0.0014	237645	0.2	70.4
327.179	14056	0.0015	218966	0.5	235.9
327.19	4649	0.0016	208326	0.2	76.7
327.208	1860	0.0012	267973	0.1	29.5
327.443	2013	0.0012	278800	0.1	32.1
327.682	6180	0.0013	249381	0.2	102.6
328.183	3064	0.0014	231692	0.1	49.9
328.764	3988	0.0013	262756	0.1	65.5
329.164	1610	0.002	162803	0.1	25.2
329.306	27272	0.0013	251326	1	459.6
330.61	4386	0.0013	251469	0.2	72.2
334.345	2490	0.0021	157084	0.1	40.1
335.155	3689	0.0015	230832	0.1	60.4
335.402	5163	0.0014	236478	0.2	85.4
335.405	4748	0.0014	246745	0.2	78.4
335.627	8957	0.0016	209146	0.3	149.6
335.63	4256	0.0014	240641	0.2	70
335.652	28087	0.0014	234550	1	473.4
335.678	1753	0.0014	246453	0.1	27.7
335.9	4194	0.0013	251142	0.1	69
335.903	21404	0.0014	246596	0.8	360.3
336.057	27241	0.0014	248618	1	459
336.132	2364	0.0015	220363	0.1	38
336.151	17474	0.0014	248111	0.6	293.7
336.154	3567	0.0014	242919	0.1	58.4
336.401	3671	0.0016	207847	0.1	60.1
336.628	1843	0.0013	253402	0.1	29.2
336.651	2628	0.0013	264109	0.1	42.5
337.016	4693	0.0014	241251	0.2	77.4
337.202	1635	0.002	171797	0.1	25.7
337.204	3413	0.0018	183417	0.1	55.8
338.691	2798	0.0012	278000	0.1	45.4
338.943	3820	0.0013	253402	0.1	62.7
339.197	38660	0.0019	181878	1.4	653
339.199	397367	0.0014	241128	14.1	6730.6
339.326	2838	0.0018	186360	0.1	46.1
339.455	3655	0.0013	266470	0.1	59.9
339.708	2889	0.0014	251542	0.1	47
340.202	33275	0.0027	123927	1.2	561.8
341.193	5287	0.0018	194836	0.2	87.7
341.195	4859	0.0017	204604	0.2	80.4
341.204	1978	0.0015	225632	0.1	31.5
341.206	1940	0.0014	250549	0.1	30.9
341.221	2300	0.002	169028	0.1	37
342.13	2439	0.0013	259728	0.1	39.4
342.754	26529	0.0014	240824	0.9	448.1
346.293	2998	0.0014	247029	0.1	48.9
349.241	2187	0.0016	220978	0.1	35.2
349.285	2535	0.0022	157760	0.1	41.1
349.287	7408	0.0018	194176	0.3	124
350.291	1621	0.0019	189065	0.1	25.6
351.284	2310	0.002	176292	0.1	37.3
353.197	3442	0.0018	197428	0.1	56.6
353.2	4119	0.0017	210640	0.1	68.2
353.213	2394	0.0017	209084	0.1	38.8
353.215	1912	0.0015	240887	0.1	30.6
353.663	1693	0.0014	250227	0.1	26.8
354.594	6686	0.0015	238570	0.2	111.9
355.109	1551	0.0023	151757	0.1	24.5
355.796	3223	0.0016	222738	0.1	53
356.075	1646	0.0014	250821	0.1	26.1
356.078	2342	0.0015	245415	0.1	38
356.103	2425	0.0015	230940	0.1	39.4
356.357	3816	0.0015	235800	0.1	63.1
356.772	3083	0.0017	209849	0.1	50.6
357.192	2078	0.0015	234661	0.1	33.4
359.658	6478	0.0015	239725	0.2	108.7
359.875	1593	0.0015	243690	0.1	25.2
360.201	9766	0.0025	145673	0.3	164.9
361.227	13939	0.0018	203057	0.5	236.2
362.12	3001	0.0015	236621	0.1	49.3
362.259	7653	0.0016	225658	0.3	128.8
362.369	1609	0.0016	228996	0.1	25.5
362.409	4188	0.0016	225262	0.1	69.6
362.519	3085	0.0015	237356	0.1	50.8
362.701	9811	0.0016	225713	0.3	165.9
363.297	21351	0.003	123115	0.8	363.4
364.341	3530	0.0018	208037	0.1	58.4
365.245	2283	0.0024	153534	0.1	37.1
365.497	3401	0.0016	233621	0.1	56.2
366.009	2583	0.0016	226866	0.1	42.2
367.355	3588	0.0024	155305	0.1	59.5
367.358	5054	0.0022	165737	0.2	84.6
367.776	1608	0.0017	214257	0.1	25.6
368.375	1939	0.0016	233410	0.1	31.2
368.818	4486	0.002	186685	0.2	74.9
369.124	3250	0.0042	88470	0.1	53.7
369.272	1830	0.002	186316	0.1	29.4
369.414	2571	0.0015	241747	0.1	42.1
369.611	2154	0.0015	246201	0.1	34.9
369.718	3071	0.0016	232925	0.1	50.6
370.018	2178	0.0016	234540	0.1	35.3
372.036	2176	0.0016	234915	0.1	35.4
372.302	1827	0.0039	95514	0.1	29.4
373.715	1999	0.0015	244158	0.1	32.3
374.993	1555	0.0016	241392	0.1	24.7
375.301	1715	0.0018	212453	0.1	27.5
375.615	8414	0.0017	225492	0.3	142.7
375.81	2515	0.0016	231657	0.1	41.2
377.085	4123	0.0021	176448	0.1	68.9
378.301	2340	0.0016	230034	0.1	38.2
378.35	9745	0.0017	227054	0.3	165.6
378.616	3001	0.0017	222149	0.1	49.7
378.695	1906	0.0016	236004	0.1	30.8
378.935	7965	0.0017	220247	0.3	135.2
381.231	2546	0.0021	178616	0.1	41.9
381.373	2277	0.002	186857	0.1	37.2
382.345	4387	0.0017	219348	0.2	73.6
382.67	5064	0.0017	221633	0.2	85.4
382.963	2372	0.0017	224515	0.1	38.9
382.992	4218	0.0018	216431	0.2	70.8
383.142	2882	0.0041	92407	0.1	47.7
384.072	2084	0.0016	244503	0.1	34
384.116	1615	0.0018	218775	0.1	25.9
384.396	2653	0.0017	232207	0.1	43.8
384.725	7751	0.0018	213906	0.3	131.7
386.954	2955	0.0017	230735	0.1	49.1
388.064	1677	0.0016	239528	0.1	27
393.277	4553	0.0021	187895	0.2	76.8
394.308	1611	0.0018	216282	0.1	25.9
394.65	1677	0.0018	220621	0.1	27
394.997	1735	0.002	202157	0.1	28.1
395.389	2443	0.0021	187278	0.1	40.3
397.157	1995	0.0022	182319	0.1	32.6
397.226	3146	0.0022	184206	0.1	52.6
397.886	2559	0.0018	218374	0.1	42.4
402.446	2046	0.002	203950	0.1	33.6
404.651	6066	0.0019	208312	0.2	103.4
405.649	1918	0.0018	223741	0.1	31.4
406.502	14104	0.0019	209879	0.5	243.6
407.602	72829	0.0021	197836	2.6	1266.4
407.801	3941	0.0019	213077	0.1	66.6
408.334	1738	0.0019	210540	0.1	28.3
408.337	3572	0.0019	210201	0.1	60.2
408.699	85697	0.0021	196489	3	1490.5
408.704	8327	0.0031	130361	0.3	143
409.07	5013	0.0021	198851	0.2	85.3
409.075	19745	0.0021	197672	0.7	341.9
409.404	4704	0.0031	132990	0.2	79.9
409.443	23633	0.0021	198010	0.8	409.6
409.448	3048	0.0021	194533	0.1	51.1
409.816	229762	0.0022	189815	8.2	3999.6
409.82	2993	0.0025	164545	0.1	50.1
409.895	1659	0.0019	210922	0.1	27
410.185	3148	0.002	205168	0.1	52.9
416.665	1829	0.0026	160941	0.1	30
417.21	2079	0.0023	182049	0.1	34.4
417.593	3802	0.002	207787	0.1	64.5
417.84	3457	0.002	204024	0.1	58.5
417.87	2710	0.0019	216385	0.1	45.4
418.662	1736	0.0024	176463	0.1	28.4
421.141	23302	0.0025	168558	0.8	406.3
421.154	29371	0.0025	167298	1	512.7
421.226	2273	0.0032	133478	0.1	37.8
422.145	4475	0.0026	161886	0.2	76.4
422.158	5014	0.0025	171086	0.2	85.9
422.36	5082	0.0021	200387	0.2	87.1
423.138	6137	0.0029	144483	0.2	105.6
423.151	7540	0.0029	148107	0.3	130.1
423.42	2305	0.003	141506	0.1	38.4
423.997	7347	0.0023	188429	0.3	126.8
424.991	1808	0.0021	204886	0.1	29.8
425.257	2014	0.0026	160656	0.1	33.4
425.388	1923	0.002	210240	0.1	31.8
425.791	2003	0.002	210906	0.1	33.2
426.585	7440	0.0026	164299	0.3	128.7
426.99	1779	0.0026	164451	0.1	29.3
429.075	5113	0.0021	204369	0.2	87.8
429.742	1576	0.0021	201156	0.1	25.7
431.117	6208	0.0022	200049	0.2	107.3
431.219	1767	0.003	142713	0.1	29.1
431.224	2507	0.0021	205898	0.1	42.1
431.657	7517	0.004	108540	0.3	130.3
431.66	12765	0.0035	124616	0.5	222.7
432.639	1950	0.0027	162371	0.1	32.3
434.635	2031	0.0031	141224	0.1	33.8
435.393	2356	0.0022	201793	0.1	39.5
437.136	10101	0.0026	166423	0.4	175.2
437.435	2219	0.0026	167419	0.1	37
438.14	1866	0.0025	172077	0.1	30.8
439.059	2858	0.0048	91050	0.1	48.2
439.133	2563	0.0025	179075	0.1	43
439.28	1811	0.0022	197294	0.1	29.8
439.533	2656	0.0022	197641	0.1	44.6
441.252	2299	0.0026	169247	0.1	38.1
443.274	4008	0.0023	195183	0.1	67.9
445.381	2165	0.0027	163512	0.1	35.8
447.133	17258	0.0029	153553	0.6	296.8
447.342	2527	0.0022	199697	0.1	41.8
448.136	2916	0.0032	141054	0.1	48.5
449.435	2392	0.0028	160686	0.1	39.5
450.979	4723	0.0024	188634	0.2	79.8
451.451	7141	0.003	149502	0.3	121.7
451.681	1833	0.0023	196099	0.1	29.8
451.863	3930	0.0023	194133	0.1	66.1
452.454	1973	0.0035	128696	0.1	32.2
453.131	9480	0.0032	140355	0.3	161.1
453.373	1704	0.0025	182316	0.1	27.4
454.134	2069	0.0028	159599	0.1	33.6
455.128	2924	0.0032	142047	0.1	48.3
460.352	4582	0.0025	185492	0.2	76.3
460.357	1993	0.0024	193999	0.1	32.1
460.629	3311	0.0025	185536	0.1	54.6
460.716	2634	0.0025	186474	0.1	43.1
460.817	5557	0.0025	184196	0.2	93
461.29	13757	0.0026	175094	0.5	233
461.764	1908	0.0027	172134	0.1	30.7
465.236	5370	0.0025	186849	0.2	89.1
465.303	4927	0.003	153200	0.2	81.6
465.466	3556	0.0029	162140	0.1	58.4
466.709	1915	0.0029	162655	0.1	30.6
469.283	1765	0.0027	171499	0.1	28
470.401	5032	0.0026	183288	0.2	83.4
473.281	23267	0.0029	163011	0.8	389.7
474.284	5895	0.0028	168622	0.2	97.3
474.623	2615	0.0029	161076	0.1	42.1
475.884	3815	0.0026	184580	0.1	62.3
476.62	3511	0.0031	155698	0.1	57.2
477.857	1866	0.0026	187197	0.1	29.5
478.617	2316	0.0031	156085	0.1	36.8
479.223	4525	0.0029	163404	0.2	73.7
479.482	3481	0.0031	156741	0.1	56.3
480.319	1876	0.0027	180104	0.1	29.5
480.607	7373	0.0027	176406	0.3	121.3
480.832	4938	0.0028	172543	0.2	80.6
481.114	8905	0.0028	173675	0.3	146.9
481.121	2620	0.0027	176255	0.1	41.9
481.22	1729	0.0028	169026	0.1	27
481.63	21552	0.0029	164475	0.8	358.2
482.085	2757	0.0026	184734	0.1	44.2
482.139	2614	0.0026	182727	0.1	41.8
482.146	3394	0.0029	168513	0.1	54.8
482.657	3004	0.003	159921	0.1	48.3
482.683	1645	0.0036	133701	0.1	25.6
483.441	4317	0.0033	144792	0.2	70.3
485.277	2356	0.0034	144246	0.1	37.2
485.33	32375	0.0028	170802	1.2	534.9
485.642	2381	0.0033	145060	0.1	37.6
487.23	1663	0.0027	179040	0.1	25.7
487.427	3515	0.0034	142828	0.1	56.4
487.639	2516	0.0032	153602	0.1	39.9
488.6	1528	0.003	162907	0.1	23.5
489.276	3487	0.0035	138265	0.1	56
489.443	1567	0.0034	144949	0.1	24.1
489.635	1662	0.0036	137707	0.1	25.7
490.597	4772	0.0035	140489	0.2	77.3
491.482	4220	0.0034	144488	0.2	68.1
492.486	1563	0.0035	138880	0.1	23.9
492.594	5691	0.0035	141927	0.2	91.8
493.497	10636	0.0036	136264	0.4	173.1
494.324	15477	0.0035	142781	0.6	252.8
494.501	3495	0.0033	151208	0.1	55.7
494.591	3631	0.0036	136355	0.1	57.9
495.327	3026	0.0035	143118	0.1	47.9
495.829	2731	0.0027	181322	0.1	43.1
496.588	1570	0.0038	129461	0.1	24
496.844	1608	0.0027	181682	0.1	24.6
497.456	1540	0.0034	145277	0.1	23.5
501.443	1605	0.0036	140189	0.1	24.4
503.014	1744	0.0032	156680	0.1	26.6
503.613	1559	0.0034	148321	0.1	23.6
505.275	1839	0.0029	171375	0.1	28.2
505.836	2169	0.0028	178309	0.1	33.6
506.406	5681	0.003	168086	0.2	90.2
506.571	4147	0.0033	151443	0.1	65.3
507.368	2214	0.0032	156360	0.1	34
507.513	4070	0.0034	150242	0.1	64.1
508.568	4883	0.0036	142848	0.2	77.2
509.456	1597	0.0033	155428	0.1	24
510.565	3424	0.0036	141380	0.1	53.6
510.89	1727	0.0027	188793	0.1	26.1
511.471	333592	0.0031	163677	11.9	5399.8
511.476	8139	0.0034	150124	0.3	130
512.054	1572	0.0028	182876	0.1	23.6
512.475	82605	0.0033	156148	2.9	1335.7
512.957	1755	0.0034	150453	0.1	26.6
513.309	1862	0.0035	145401	0.1	28.3
513.479	9946	0.0034	151455	0.4	157.9
514.758	2076	0.0037	138530	0.1	31.5
515.033	1951	0.0036	142793	0.1	29.5
515.458	2534	0.0033	154835	0.1	38.9
516.671	12212	0.0031	166978	0.4	194.3
516.68	16329	0.0035	148035	0.6	260.4
517.716	1875	0.0035	145903	0.1	28.3
519.238	2480	0.0035	147854	0.1	38
519.513	1784	0.0038	137225	0.1	26.8
519.713	2855	0.0038	137754	0.1	44
521.529	4842	0.0036	144432	0.2	75.3
521.709	2044	0.0038	136979	0.1	30.8
522.545	1826	0.0035	147454	0.1	27.3
522.671	1868	0.0037	142359	0.1	27.9
524.542	3052	0.004	131824	0.1	46.8
524.668	2260	0.0039	136014	0.1	34.2
525.487	7473	0.0038	136995	0.3	117.2
526.105	4371	0.0038	139986	0.2	67.8
526.491	1917	0.0037	142491	0.1	28.7
526.539	1890	0.0042	126621	0.1	28.3
526.664	1588	0.0042	125693	0.1	23.5
527.17	2658	0.0038	138702	0.1	40.5
527.552	1647	0.0034	155936	0.1	24.4
529.304	1767	0.0039	134253	0.1	26.3
529.461	1712	0.0043	123799	0.1	25.2
529.474	6372	0.0041	128556	0.2	98.7
529.623	1676	0.0037	143896	0.1	24.6
530.478	2044	0.0037	144425	0.1	30.4
531.471	1565	0.0039	134561	0.1	22.9
531.49	3410	0.004	133653	0.1	52
532.582	2802	0.0039	137748	0.1	42.4
533.529	3158	0.0037	145224	0.1	48
534.579	3733	0.0041	130266	0.1	57.1
535.544	11677	0.0042	127038	0.4	182.4
535.687	1744	0.0043	125321	0.1	25.7
536.548	4064	0.0039	135986	0.1	62.3
536.576	2781	0.0042	128346	0.1	42.1
537.488	11454	0.004	132732	0.4	178.9
537.575	1611	0.0031	172140	0.1	23.1
537.684	1747	0.0037	144926	0.1	25.2
538.219	4457	0.0033	162464	0.2	67.1
538.409	2856	0.004	134455	0.1	42.4
538.491	3457	0.0042	127373	0.1	51.7
538.855	6155	0.0034	160042	0.2	93.4
539.366	2748	0.0033	163117	0.1	40.7
539.497	23463	0.0041	130985	0.8	360.9
539.502	971613	0.0035	153897	34.6	15016
539.508	22299	0.0037	145567	0.8	342.9
539.638	2795	0.0035	154535	0.1	41.4
540.15	6954	0.0033	161561	0.2	105.7
540.506	295615	0.0035	153161	10.5	4567.4
540.511	8023	0.0043	125683	0.3	122.2
540.642	2750	0.0042	130237	0.1	40.7
540.791	5757	0.0034	157402	0.2	87.2
541.443	2166	0.0036	149445	0.1	31.7
541.509	29699	0.004	136134	1.1	457.3
542.513	2773	0.0044	123292	0.1	41.1
542.639	2099	0.0042	128222	0.1	30.7
543.49	2114	0.0043	126333	0.1	30.9
544.316	135354	0.0037	146495	4.8	2090.3
545.319	25164	0.0042	129610	0.9	387.2
545.469	1775	0.0038	144018	0.1	25.7
545.597	2535	0.0044	125299	0.1	37.4
546.313	31286	0.0042	130524	1.1	471.9
546.323	1911	0.0052	105892	0.1	27.2
546.558	1543	0.0038	143088	0.1	21.6
547.317	6556	0.0041	134449	0.2	97.5
547.595	2019	0.0039	138949	0.1	28.8
548.555	4946	0.0041	133791	0.2	73.1
549.56	4600	0.0042	130770	0.2	67.9
549.79	1725	0.004	138076	0.1	24.4
550.553	7492	0.0042	130643	0.3	111.7
550.563	1691	0.0038	143153	0.1	23.9
551.787	2522	0.004	138361	0.1	36.4
552.339	3700	0.0034	161909	0.1	54.3
552.55	5645	0.0044	126198	0.2	83.7
553.072	1547	0.0033	166373	0.1	21.7
553.495	5548	0.0035	157594	0.2	82.2
553.518	8051	0.0043	129084	0.3	120.1
553.783	2443	0.0042	131936	0.1	35.2
554.177	1611	0.0033	168622	0.1	22.6
554.324	5376	0.0036	152590	0.2	79.6
554.522	2581	0.0041	134520	0.1	37.3
554.548	2887	0.0041	134479	0.1	42
554.745	2303	0.0042	132916	0.1	33.1
555.009	1714	0.0036	152789	0.1	23.7
555.383	3118	0.0041	135955	0.1	44.5
556.742	3036	0.0042	132068	0.1	43.3
557.405	1669	0.0039	142440	0.1	23
557.505	2816	0.0046	121161	0.1	40
558.739	3074	0.0046	120466	0.1	43.9
559.7	2020	0.0042	133218	0.1	28.2
560.736	1810	0.0047	120169	0.1	25.1
560.972	2085	0.0048	117763	0.1	29.2
561.572	1712	0.0045	125319	0.1	23.7
561.697	2975	0.0047	120556	0.1	42.4
563.576	4274	0.0043	132579	0.2	61.6
563.694	2388	0.0044	129197	0.1	33.7
564.529	4651	0.0048	117135	0.2	65.8
564.579	1799	0.0043	130738	0.1	24.4
565.437	2697	0.0044	128339	0.1	37.4
565.519	14649	0.0045	126992	0.5	211
565.764	1750	0.0049	114869	0.1	23.7
566.113	2485	0.0036	159103	0.1	34.4
566.441	2804	0.0044	127584	0.1	39
566.521	3565	0.005	113156	0.1	50.1
566.527	6921	0.0044	127875	0.2	98.8
566.652	1753	0.0039	143715	0.1	23.8
566.817	3228	0.0036	156135	0.1	45.2
567.383	1737	0.0039	146895	0.1	23.5
567.528	24226	0.0051	111238	0.9	350
567.533	661209	0.0039	146773	23.5	9597.4
567.539	15248	0.0042	134799	0.5	219.7
567.684	1564	0.0045	126686	0.1	21
567.761	2952	0.0042	136127	0.1	41.2
568.251	3434	0.0035	161980	0.1	48.1
568.524	4771	0.0086	66000	0.2	67.6
568.537	199908	0.0039	145579	7.1	2900.5
568.543	5376	0.0049	116544	0.2	76.3
568.65	1941	0.0041	139508	0.1	26.5
568.96	2914	0.0037	154221	0.1	40.6
569.541	20454	0.0046	123233	0.7	295.2
569.55	3758	0.0049	116382	0.1	52.8
569.758	3036	0.0042	134425	0.1	42.4
570.521	2933	0.0049	116673	0.1	40.9
570.544	1836	0.005	114062	0.1	24.9
570.719	3816	0.0045	126816	0.1	53.7
571.521	7658	0.0045	127890	0.3	109.5
572.086	2305	0.0037	154771	0.1	31.7
572.524	2474	0.0047	122398	0.1	34.2
572.716	5926	0.0047	121002	0.2	84.3
573.33	1647	0.0045	128332	0.1	21.7
573.518	1838	0.0048	118926	0.1	24.4
573.537	2925	0.0044	130329	0.1	39.9
574.386	3580	0.0044	131249	0.1	49.2
574.713	5945	0.0047	121948	0.2	82.8
574.949	1661	0.0046	125808	0.1	21.9
574.988	1941	0.0043	132910	0.1	25.9
575.575	5102	0.0046	124942	0.2	70.8
575.674	4316	0.0047	123056	0.2	59.7
576.578	1572	0.0042	138290	0.1	20.6
576.71	3050	0.0048	121157	0.1	41.7
576.947	2356	0.0048	119045	0.1	31.8
577.591	13757	0.0047	123722	0.5	193.8
577.671	7381	0.0047	122642	0.3	103.2
578.594	5055	0.0045	127893	0.2	70.1
579.668	6750	0.0047	122388	0.2	94.2
579.994	1587	0.0038	151726	0.1	20.9
580.503	3212	0.0047	124142	0.1	44
580.63	3131	0.0047	124105	0.1	42.8
581.55	2988	0.0046	125681	0.1	40.8
581.665	3430	0.005	116374	0.1	47
582.5	4626	0.0051	114090	0.2	64
582.626	5851	0.0046	126799	0.2	81.5
582.788	1771	0.0038	153620	0.1	23.5
583.735	1548	0.0056	105101	0.1	19.9
583.959	3831	0.0039	148143	0.1	51.6
584.498	3966	0.005	116482	0.1	53.5
584.624	4897	0.0048	123005	0.2	66.4
585.436	1762	0.0052	111838	0.1	22.8
585.509	2461	0.0046	128127	0.1	32.6
585.537	4383	0.0045	131152	0.2	59.3
586.495	2215	0.0047	124776	0.1	29.1
586.54	1611	0.0046	126163	0.1	20.7
586.621	3174	0.0047	125290	0.1	42.5
586.692	2757	0.0047	124167	0.1	36.7
587.582	2726	0.0051	116332	0.1	36.2
588.69	4055	0.0052	114150	0.1	54.7
589.58	2461	0.0044	134469	0.1	32.6
590.54	2206	0.0047	124896	0.1	29
590.686	4244	0.0051	115891	0.2	57.3
590.962	2167	0.0048	123673	0.1	28.5
591.606	4897	0.005	117875	0.2	66.4
591.648	4868	0.0049	121778	0.2	66
592.212	3805	0.004	146609	0.1	51.2
592.537	4462	0.0048	122705	0.2	60.4
592.61	1670	0.005	118044	0.1	21.5
592.684	2719	0.0048	124634	0.1	36.1
593.297	6251	0.0041	144804	0.2	83.4
593.55	1725	0.0054	110189	0.1	21.8
593.646	6882	0.0053	112601	0.2	92
594.535	3670	0.0048	123802	0.1	48.3
595.566	11056	0.0049	121672	0.4	148.8
595.643	6775	0.0053	113422	0.2	90.5
596.531	1746	0.0051	117664	0.1	22.1
596.568	3855	0.0048	123978	0.1	50.8
596.603	4479	0.005	120379	0.2	59.3
597.581	4585	0.0049	122098	0.2	60.7
597.639	3631	0.0051	116392	0.1	47.8
598.474	1783	0.0052	115820	0.1	22.6
598.6	7543	0.005	119649	0.3	101
599.552	3726	0.0052	114957	0.1	49
600.472	1533	0.005	119357	0.1	19.2
600.598	6742	0.0051	117182	0.2	90.1
601.56	3189	0.005	119534	0.1	41.7
601.568	1615	0.0045	132489	0.1	20.3
602.275	12999	0.005	119529	0.5	175.2
602.418	2060	0.0048	124231	0.1	26.4
602.595	3943	0.0051	118245	0.1	52
603.278	3356	0.0048	125926	0.1	44
603.474	2626	0.0052	117000	0.1	33.3
603.556	4732	0.0057	105809	0.2	61.3
604.272	7779	0.0051	118720	0.3	101.9
604.591	1595	0.005	119980	0.1	19.6
605.275	1683	0.0056	108253	0.1	20.8
605.553	4452	0.0049	123217	0.2	57.6
605.622	4954	0.0053	113502	0.2	64.3
606.476	4024	0.0042	144502	0.1	51.9
606.514	4892	0.0052	116009	0.2	63.5
606.625	1889	0.0048	127389	0.1	23.5
606.66	1810	0.0045	134379	0.1	22.4
607.55	1952	0.006	100721	0.1	24.3
607.622	2116	0.0054	111615	0.1	26.5
608.511	8339	0.0056	108267	0.3	109.3
609.32	3003	0.0053	115481	0.1	38.3
609.581	3262	0.0054	113755	0.1	41.8
609.619	3900	0.005	122646	0.1	50.3
610.509	8093	0.0054	112670	0.3	106
611.617	3294	0.0055	111590	0.1	42.2
612.506	4075	0.0056	108946	0.1	52.6
612.521	11242	0.0045	136480	0.4	147.9
612.578	2788	0.005	122962	0.1	35.5
613.54	7307	0.0054	113809	0.3	95.6
613.568	10711	0.0055	111282	0.4	140.9
613.614	2265	0.0057	107388	0.1	28.5
614.503	1781	0.0048	127104	0.1	21.6
614.543	2819	0.0049	125606	0.1	35.1
614.574	4544	0.0107	57276	0.2	57.5
615.522	2532	0.0054	114061	0.1	31.3
615.565	2964	0.0048	127322	0.1	37
615.583	4900	0.0053	115788	0.2	62.1
616.043	52846	0.0048	127884	1.9	685.8
616.572	4520	0.0053	116748	0.2	57.2
616.587	1715	0.0053	117047	0.1	20.7
617.253	1591	0.0051	119953	0.1	19.1
617.533	2396	0.0047	131485	0.1	29.6
617.622	4382	0.005	123042	0.2	55.4
618.249	8238	0.0054	113493	0.3	105.5
618.569	2708	0.0057	108127	0.1	33.6
619.53	4544	0.005	124341	0.2	57.5
619.638	13170	0.0051	121495	0.5	169.7
620.246	5640	0.0057	109196	0.2	71.8
620.641	5007	0.0052	118298	0.2	63.5
620.784	2036	0.0045	137846	0.1	24.9
621.527	3889	0.0054	114527	0.1	49
622.488	6185	0.0052	119699	0.2	78.8
623.524	3068	0.0053	116871	0.1	38.3
623.597	6155	0.0055	114245	0.2	78.4
624.485	10445	0.0057	109837	0.4	134.3
624.599	1975	0.0052	119077	0.1	24.1
626.482	10446	0.0058	107561	0.4	131.6
627.583	4092	0.0054	115983	0.1	50.6
628.48	6155	0.0058	107922	0.2	76.9
628.551	1644	0.0056	112307	0.1	19.4
628.587	1624	0.0054	116509	0.1	19.1
630.478	2476	0.0053	118691	0.1	30
630.549	2206	0.0052	121556	0.1	26.5
630.658	7913	0.0055	114087	0.3	99.3
631.506	6595	0.0054	117172	0.2	82.5
632.401	2670	0.0042	149962	0.1	32.4
632.51	2205	0.0056	112742	0.1	26.5
632.546	2228	0.0051	123077	0.1	26.8
633.654	5646	0.0056	113823	0.2	70.4
634.658	2008	0.0054	116952	0.1	24
634.905	1722	0.0068	93734	0.1	20.4
635.289	11709	0.0055	115645	0.4	147.6
635.504	2258	0.0061	104060	0.1	27.2
636.292	3484	0.0051	125996	0.1	42.8
637.305	14216	0.0053	120196	0.5	181.7
637.501	2618	0.0056	114591	0.1	32.1
637.613	3221	0.0053	119380	0.1	39.9
638.308	4108	0.0052	123260	0.1	51.4
638.462	5956	0.0053	121330	0.2	75.2
639.248	2315	0.0055	117123	0.1	28.2
639.285	1872	0.0065	97813	0.1	22.5
639.295	5837	0.0056	113613	0.2	73.7
640.298	2075	0.0059	109148	0.1	25.1
640.459	8556	0.0055	116045	0.3	108.7
641.404	14555	0.0057	113108	0.5	186.1
641.417	5173	0.0059	108499	0.2	65.1
641.571	5688	0.0057	113488	0.2	71.7
641.599	5126	0.0055	117184	0.2	64.5
642.408	4765	0.0056	114851	0.2	59.8
642.421	1688	0.0052	123994	0.1	20.1
642.457	8268	0.0059	109766	0.3	105
642.574	1689	0.0052	124239	0.1	20.2
642.602	2049	0.0052	123537	0.1	24.8
643.554	3353	0.0063	102682	0.1	41.6
643.616	2122	0.0056	114183	0.1	25.7
644.454	4972	0.006	108298	0.2	62.5
645.118	2254	0.0054	119726	0.1	27.4
645.653	1870	0.0056	116223	0.1	22.5
646.451	2176	0.0057	112894	0.1	26.4
647.227	4452	0.006	107228	0.2	55.8
647.67	4933	0.0055	117653	0.2	62
648.672	2308	0.0055	118401	0.1	28.1
648.921	1956	0.0056	115999	0.1	23.9
649.612	1609	0.0056	116717	0.1	19.4
650.793	1695	0.0048	135896	0.1	20.5
651.321	1983	0.0067	96880	0.1	24.3
651.628	5834	0.0058	112834	0.2	74.5
652.631	2157	0.0062	104989	0.1	26.5
653.299	7127	0.0055	118063	0.3	91.4
653.475	2591	0.0063	103715	0.1	32.2
653.6	1718	0.0069	94776	0.1	20.8
654.303	1895	0.0059	110248	0.1	23.1
654.436	2329	0.0059	111185	0.1	28.8
655.271	6589	0.0061	107304	0.2	84.4
655.419	3153	0.006	110004	0.1	39.5
655.614	12301	0.0058	112246	0.4	159
656.238	1537	0.0061	108378	0.1	18.4
656.275	2044	0.006	110096	0.1	25
656.433	3945	0.0061	107234	0.1	49.9
656.618	4917	0.0059	110454	0.2	62.6
657.268	1931	0.0057	115721	0.1	23.6
657.4	4226	0.0059	111494	0.2	53.5
657.612	2870	0.0061	108514	0.1	35.8
657.63	4044	0.0066	99498	0.1	51.2
658.431	3791	0.0062	106576	0.1	47.9
659.537	6192	0.0062	106918	0.2	79.2
659.67	4638	0.006	110818	0.2	58.9
660.233	5367	0.0062	106204	0.2	68.4
660.427	2934	0.0059	111173	0.1	36.7
660.54	2355	0.0057	115852	0.1	29.1
660.672	1803	0.0054	121470	0.1	21.9
661.206	1565	0.0064	103484	0.1	18.8
661.685	13373	0.0061	107991	0.5	175.3
662.231	5270	0.0061	108983	0.2	68.1
662.688	5686	0.0067	99169	0.2	73.6
663.628	1745	0.0061	108642	0.1	21.4
664.227	1552	0.0062	106822	0.1	18.9
665.643	4432	0.006	110873	0.2	57
666.162	1651	0.0061	108514	0.1	20.2
666.47	1657	0.0055	121689	0.1	20.3
667.28	3285	0.0063	105713	0.1	41.8
668.283	2638	0.006	111028	0.1	33.2
668.29	1847	0.0054	123819	0.1	22.8
669.279	9912	0.0055	122479	0.4	129.5
669.436	13112	0.0066	101230	0.5	171.8
669.448	4301	0.0067	99525	0.2	55.2
669.457	2556	0.0073	91883	0.1	32.1
669.631	4156	0.0066	100913	0.1	53.3
670.263	11735	0.0054	124344	0.4	153.6
670.277	3072	0.0049	137856	0.1	39
670.438	5924	0.0059	113606	0.2	76.7
670.451	1724	0.0072	93175	0.1	21.1
670.634	2781	0.0064	104488	0.1	35.1
671.054	9344	0.0052	129658	0.3	122
671.256	63122	0.0059	114473	2.2	833.5
671.265	2810354	0.0054	123374	100	37182.3
671.273	67309	0.0071	94376	2.4	888.9
671.475	9199	0.0052	129844	0.3	120
671.609	1629	0.0054	123296	0.1	19.9
672.058	2711	0.005	134162	0.1	34.2
672.26	27691	0.0067	100942	1	364.7
672.268	957942	0.0054	123512	34.1	12672.9
672.277	21769	0.0059	113746	0.8	286.4
672.48	2483	0.0051	132486	0.1	31.2
673.051	2101	0.0049	137812	0.1	26.1
673.254	25800	0.0061	110336	0.9	339.7
673.262	828136	0.0055	122896	29.5	10955.5
673.271	81223	0.0061	109857	2.9	1073
673.473	1984	0.0049	136945	0.1	24.6
674.148	1612	0.0066	101463	0.1	19.6
674.266	225607	0.0055	122704	8	3025
674.277	6339	0.008	84564	0.2	83.3
675.27	19555	0.0072	93209	0.7	260.6
675.701	5833	0.0059	115380	0.2	76.5
676.145	1633	0.0065	104630	0.1	20.2
676.207	7334	0.0063	106768	0.3	96.7
676.273	2065	0.0086	78973	0.1	26
676.66	2135	0.0056	119957	0.1	26.9
676.705	1923	0.0061	110396	0.1	24.1
677.21	1569	0.0074	91697	0.1	19.4
678.205	7255	0.0067	101729	0.3	95.6
679.659	3060	0.0071	95398	0.1	39.3
680.102	1579	0.0057	119685	0.1	19.5
680.201	2460	0.0061	112314	0.1	31.3
681.294	11621	0.0065	105368	0.4	154.2
682.298	3231	0.006	114556	0.1	41.6
682.444	2500	0.0064	106122	0.1	31.8
683.646	4303	0.0066	103656	0.2	56
684.441	2719	0.0065	106083	0.1	34.8
684.65	1906	0.0056	123106	0.1	23.9
685.43	3716	0.0064	107329	0.1	48.2
685.601	6302	0.0053	128906	0.2	82.8
685.662	1636	0.0062	110050	0.1	20.2
686.433	1674	0.0063	108410	0.1	20.8
686.44	1827	0.0055	124652	0.1	22.8
687.261	11216	0.0065	105690	0.4	148.8
688.264	3301	0.0062	110520	0.1	43.2
689.258	2308	0.0067	102430	0.1	29.7
689.716	4680	0.0071	97701	0.2	62
690.72	1760	0.0062	112013	0.1	22.2
691.396	27420	0.0066	105069	1	371.5
692.146	1648	0.0098	70692	0.1	20.7
692.182	2138	0.007	98943	0.1	27.4
692.4	9964	0.0069	100794	0.4	133.9
693.394	6331	0.007	99607	0.2	84.5
693.675	2610	0.0068	102111	0.1	33.8
694.178	2655	0.0063	110232	0.1	34.4
694.397	3096	0.0064	108123	0.1	40.4
695.31	5017	0.0065	107066	0.2	66.6
697.663	11434	0.0068	102951	0.4	153.9
698.285	17076	0.0068	102936	0.6	230.7
698.418	2347	0.0063	110394	0.1	30.2
698.665	4854	0.0066	105610	0.2	64.3
699.289	4809	0.0069	101376	0.2	63.7
699.659	2743	0.0062	113123	0.1	35.6
699.678	3267	0.0071	98578	0.1	42.7
700.415	3060	0.0069	101834	0.1	39.9
700.682	1670	0.0071	98273	0.1	21
701.557	3328	0.0085	83017	0.1	43.6
701.716	3171	0.0062	112636	0.1	42.1
702.413	1595	0.0078	90130	0.1	20.3
703.256	6514	0.0069	101515	0.2	88.3
703.732	9647	0.0073	96140	0.3	131.6
704.259	1970	0.0067	105651	0.1	25.5
704.736	4954	0.0071	99765	0.2	66.7
705.676	1588	0.0078	90411	0.1	20.2
706.536	3852	0.0058	122022	0.1	51.5
707.311	19183	0.0069	102175	0.7	263.4
707.392	1834	0.0069	102248	0.1	23.6
707.69	2873	0.0068	103377	0.1	38
708.314	6886	0.0069	102577	0.2	93.4
711.678	4034	0.0069	103527	0.1	54
712.68	1752	0.0064	111629	0.1	22.5
715.217	2499	0.0055	129121	0.1	32.8
715.413	5113	0.0059	121849	0.2	68.9
715.566	2570	0.0064	111652	0.1	33.8
715.8	8549	0.007	101559	0.3	116.4
716.286	3205	0.0081	88975	0.1	43.2
716.389	1705	0.0065	109608	0.1	22.2
717.748	4913	0.0072	99276	0.2	67.3
717.797	2397	0.0074	96967	0.1	31.9
718.192	1646	0.0073	98828	0.1	21.3
718.751	2149	0.0068	105098	0.1	28.4
720.19	2939	0.0068	105771	0.1	39.5
720.386	1678	0.0074	97856	0.1	21.8
721.446	1607	0.0067	107668	0.1	20.8
721.707	1668	0.0069	105127	0.1	21.6
725.322	1629	0.0064	113355	0.1	21.1
725.693	3816	0.0075	96779	0.1	51.8
726.697	1906	0.0066	110645	0.1	25
729.225	1856	0.0078	93345	0.1	24.3
729.378	3298	0.007	104007	0.1	44.5
731.221	1606	0.0072	100868	0.1	20.4
731.763	4075	0.0072	102037	0.1	54.4
732.768	1813	0.0073	100226	0.1	23.2
732.834	3460	0.0144	50983	0.1	45.9
732.846	7825	0.0078	94278	0.3	106
734.166	4199	0.0079	92458	0.1	56.1
735.723	2775	0.0083	88643	0.1	36.5
735.866	20463	0.0066	111073	0.7	280.1
736.164	5476	0.0077	95870	0.2	73.7
738.16	2535	0.008	92568	0.1	33.1
739.71	9374	0.0077	95687	0.3	127.4
740.711	5291	0.0073	101837	0.2	71.1
741.503	82557	0.0068	109609	2.9	1135.6
741.707	2059	0.0077	96149	0.1	26.6
741.726	2643	0.0073	101863	0.1	34.6
743.597	2571	0.0075	99321	0.1	33.6
743.764	2658	0.0075	99339	0.1	34.8
744.599	1708	0.0073	102124	0.1	21.7
745.199	4704	0.0076	97827	0.2	63
745.78	9371	0.008	93278	0.3	127.3
746.782	4797	0.0078	95416	0.2	64.3
747.196	3342	0.0074	100821	0.1	42.9
747.722	1937	0.0075	100052	0.1	24.2
749.283	16437	0.0079	94472	0.6	217.9
749.738	2213	0.0076	99141	0.1	27.8
750.139	3102	0.0078	95580	0.1	39.7
750.285	5703	0.0078	96389	0.2	74.5
751.29	2316	0.0088	85191	0.1	29.2
751.551	344743	0.0068	110569	12.3	4604.8
751.562	7785	0.0067	111614	0.3	102.3
752.137	4584	0.0074	101138	0.2	59.5
752.554	105404	0.0072	104410	3.8	1406.7
753.549	65765	0.0077	98183	2.3	877
753.559	11346	0.009	84195	0.4	149.9
753.725	3909	0.0081	93008	0.1	50.5
754.133	2446	0.0071	106531	0.1	30.9
754.551	23816	0.0081	93628	0.8	316.5
755.556	3643	0.0093	81668	0.1	46.9
757.326	1871	0.0077	97906	0.1	23.2
758.375	1874	0.0077	98305	0.1	23.3
759.353	4969	0.0081	93463	0.2	64.6
759.795	4536	0.0082	93001	0.2	58.9
760.355	2379	0.0079	96343	0.1	30
760.798	2279	0.0082	92918	0.1	28.7
764.579	9267	0.0081	94651	0.3	118.3
765.585	3440	0.0082	93223	0.1	42.8
767.285	2318	0.008	96038	0.1	28.3
767.741	3814	0.0082	94103	0.1	47.7
768.743	1728	0.0084	91097	0.1	20.7
771.342	4719	0.0083	92915	0.2	59.4
771.389	1598	0.0073	105020	0.1	19
772.346	1809	0.0122	63401	0.1	21.7
773.811	3318	0.0089	86963	0.1	41.3
774.673	351316	0.0073	106807	12.5	4549.5
774.684	7653	0.0078	99556	0.3	97.4
774.813	1831	0.0082	94896	0.1	22
775.677	126679	0.0075	102892	4.5	1639.4
776.68	19803	0.0091	85587	0.7	254.8
777.683	2397	0.0086	90129	0.1	29.3
777.769	2924	0.0084	92147	0.1	36.2
781.755	8900	0.0085	92252	0.3	110
782.761	4207	0.0091	86152	0.1	51.1
783.753	1800	0.0092	84817	0.1	20.9
783.772	2159	0.0081	96545	0.1	25.4
785.812	2092	0.009	87298	0.1	24.6
786.85	3922	0.009	87791	0.1	47.5
787.183	1566	0.0095	83008	0.1	18
787.828	7149	0.0088	89183	0.3	88.1
788.829	4461	0.0083	95288	0.2	54.3
789.179	1548	0.0091	87016	0.1	17.7
789.769	2001	0.0082	96416	0.1	23.4
791.784	1610	0.0085	93172	0.1	18.5
792.125	1756	0.0089	89482	0.1	20.3
792.612	8741	0.0089	89241	0.3	108
793.467	41563	0.0088	90118	1.5	520.1
793.614	3544	0.0089	89448	0.1	42.8
794.121	3503	0.0089	89694	0.1	42.3
794.471	19287	0.0091	87180	0.7	240.4
795.474	4477	0.0091	87125	0.2	54.5
795.771	3269	0.0081	98148	0.1	39.3
796.118	2107	0.0088	90840	0.1	24.7
796.636	1711	0.0103	77406	0.1	19.8
796.775	1573	0.0095	83649	0.1	18
798.633	1725	0.009	88820	0.1	19.9
801.592	1648	0.0098	81994	0.1	18.4
801.843	2978	0.0103	77951	0.1	34.5
802.701	1736	0.0115	69528	0.1	19.4
802.845	1638	0.008	100895	0.1	18.3
803.157	2609	0.009	88829	0.1	30.1
805.156	2931	0.0085	94448	0.1	34
806.499	1931	0.0082	98755	0.1	21.8
807.657	1587	0.0086	93572	0.1	17.6
808.1	1647	0.0098	82720	0.1	18.4
809.51	10754	0.0101	80292	0.4	129.1
809.654	1716	0.0086	94127	0.1	19.2
809.789	3115	0.0093	86734	0.1	36.2
810.098	3609	0.0097	83941	0.1	42.2
810.514	5110	0.0096	84683	0.2	60.5
810.614	2177	0.0086	93890	0.1	24.8
810.65	2027	0.0098	82730	0.1	23
811.506	7100	0.0097	83574	0.3	84.7
812.093	2621	0.0084	96800	0.1	30.2
812.512	2559	0.0095	85380	0.1	29.4
812.613	2830	0.0095	85661	0.1	32.7
814.414	3245	0.0072	113546	0.1	37.8
814.607	3026	0.0089	91733	0.1	35.1
815.57	2463	0.0087	93389	0.1	28.3
815.859	2644	0.0087	93769	0.1	30.5
816.605	1890	0.0086	94728	0.1	21.3
817.567	3890	0.0098	83572	0.1	45.6
818.488	12728	0.0099	82566	0.5	150.1
819.49	6421	0.0096	85143	0.2	74.9
819.563	3199	0.0101	80760	0.1	36.5
819.816	1834	0.0087	94559	0.1	20.2
820.485	2967	0.0098	83521	0.1	33.7
820.516	5192	0.0104	78873	0.2	60.3
820.853	2074	0.0093	88337	0.1	23.1
821.395	5718	0.0077	107328	0.2	66.5
821.52	2166	0.0091	90775	0.1	24.2
821.561	1880	0.0088	93198	0.1	20.8
822.522	3831	0.0091	89942	0.1	44
822.587	3306	0.0098	83848	0.1	37.8
822.901	2494	0.0208	39594	0.1	28.1
823.805	5848	0.0099	82916	0.2	68.1
824.519	2688	0.0093	88546	0.1	30.4
824.806	2895	0.0099	83182	0.1	32.9
825.484	6076	0.0107	76979	0.2	70.8
826.07	1644	0.0089	92980	0.1	17.9
826.489	1577	0.0094	88028	0.1	17.1
827.479	3616	0.0119	69297	0.1	41.4
828.586	2444	0.0089	93223	0.1	27.5
829.445	53861	0.0094	87918	1.9	640.6
829.475	1549	0.0096	86753	0.1	16.8
829.874	6021	0.01	82684	0.2	70.1
830.447	27290	0.0096	86645	1	323.8
830.582	3016	0.0097	85498	0.1	34.3
830.876	3886	0.0094	87941	0.1	44.7
831.441	12065	0.0106	78780	0.4	142.2
831.452	4521	0.0248	33464	0.2	52.2
831.544	2425	0.0107	78041	0.1	27.2
831.817	2196	0.0097	85945	0.1	24.5
832.446	5256	0.0103	80935	0.2	61
832.633	12344	0.0103	80690	0.4	145.5
833.54	3947	0.0097	85599	0.1	45.4
833.635	5883	0.0094	88940	0.2	68.5
834.532	5699	0.0103	80952	0.2	66.3
834.63	2924	0.0109	76485	0.1	33.2
835.537	5451	0.0107	78312	0.2	63.3
835.634	1688	0.0099	84748	0.1	18.5
836.499	2473	0.0091	91517	0.1	27.8
837.536	2092	0.0103	81281	0.1	23.3
837.82	3081	0.0093	90556	0.1	35.1
838.496	3878	0.0103	81473	0.1	45.6
840.495	3243	0.0103	81388	0.1	37.9
841.455	2197	0.0091	92462	0.1	25.1
842.488	2125	0.0099	85313	0.1	24.2
843.452	2564	0.0101	83886	0.1	29.6
843.891	3007	0.0096	88078	0.1	35
844.893	1581	0.0102	82442	0.1	17.6
845.448	2998	0.0092	92110	0.1	34.9
847.446	1653	0.0109	77406	0.1	18.4
848.406	1621	0.009	93947	0.1	18.1
848.546	3046	0.0096	88149	0.1	35.4
848.606	5086	0.01	84724	0.2	60.3
849.514	2287	0.0097	87572	0.1	26.2
849.61	2315	0.0095	89313	0.1	26.5
850.405	1637	0.0112	75931	0.1	18.2
850.604	1601	0.01	85383	0.1	17.8
851.511	1763	0.0097	87773	0.1	19.8
851.833	2579	0.0091	94063	0.1	29.7
852.472	1737	0.0106	80700	0.1	19.5
852.697	421433	0.0087	97461	15	5140.8
852.711	8313	0.009	95163	0.3	99.7
852.842	3028	0.0128	66621	0.1	35.2
853.702	161463	0.009	94682	5.7	1968.5
854.47	2904	0.0098	87494	0.1	33.7
854.693	70483	0.01	85643	2.5	858.3
854.705	20425	0.0122	69991	0.7	247.5
855.697	33734	0.0102	84284	1.2	409.9
855.711	2475	0.0089	96614	0.1	28.5
856.468	2499	0.0116	73848	0.1	28.8
856.703	6494	0.0112	76360	0.2	77.5
857.429	2080	0.0096	89439	0.1	23.6
857.905	1756	0.0099	86829	0.1	19.7
858.316	1574	0.0103	83588	0.1	17.5
858.464	1852	0.01	86159	0.1	20.9
859.426	2230	0.0105	81985	0.1	26.1
859.842	1615	0.0113	76090	0.1	18.4
861.423	2246	0.0098	88323	0.1	26.3
861.863	1659	0.0096	89377	0.1	19
863.419	2252	0.012	72233	0.1	26.4
863.501	1659	0.0117	73941	0.1	19
864.381	1900	0.0114	75559	0.1	22
865.85	4683	0.0104	83404	0.2	56.8
866.379	1793	0.0106	81362	0.1	20.7
866.855	2575	0.0105	82711	0.1	30.4
867.47	2734	0.0115	75175	0.1	32.4
868.053	2235	0.0101	85792	0.1	26.2
869.466	1905	0.0114	75972	0.1	22
870.053	1975	0.0108	80852	0.1	22.9
871.92	4951	0.0105	82791	0.2	60.2
872.84	7326	0.0111	78904	0.3	89.9
872.924	2622	0.0116	75180	0.1	31
873.865	1810	0.0104	84392	0.1	20.9
874.293	2043	0.0105	83616	0.1	23.8
874.837	1720	0.0106	82533	0.1	19.7
875.399	1758	0.0114	76919	0.1	20.2
876.289	1892	0.0119	73617	0.1	21.9
877.398	1913	0.0112	78095	0.1	22.2
878.051	4373	0.011	79840	0.2	52.9
879.41	1908	0.0119	74069	0.1	22.1
879.803	1583	0.0103	85831	0.1	18
879.867	1928	0.0114	77203	0.1	22.3
882.351	2026	0.0097	90978	0.1	24.2
883.443	2900	0.0104	84727	0.1	35.4
883.753	20332	0.0118	74629	0.7	259.4
884.03	1814	0.0113	78187	0.1	21.5
884.712	1710	0.0089	99099	0.1	20.2
884.757	10728	0.0124	71487	0.4	136
885.439	3343	0.0106	83304	0.1	41.1
885.477	1660	0.0092	95888	0.1	19.5
885.747	4969	0.0118	75183	0.2	62
885.935	2499	0.0102	86907	0.1	30.3
886.436	1658	0.0188	47257	0.1	19.5
886.751	2871	0.0118	75120	0.1	35.1
886.844	9172	0.0119	74256	0.3	116
886.939	1599	0.0099	89824	0.1	18.7
888.185	8937	0.0094	94577	0.3	113
889.097	2987	0.0108	82225	0.1	36.6
889.944	2544	0.0088	101368	0.1	30.9
890.264	1869	0.01	88841	0.1	22.2
891.531	147745	0.01	89151	5.3	1896.4
891.686	2246	0.0083	107397	0.1	27
892.264	1919	0.0114	77955	0.1	22.8
892.535	56714	0.0112	79403	2	726.8
893.536	13066	0.0121	73826	0.5	166.1
893.882	1904	0.01	89397	0.1	22.7
894.26	1681	0.01	89120	0.1	19.8
894.54	2322	0.0119	75366	0.1	28
901.444	8198	0.0116	77951	0.3	103.5
902.449	3003	0.0121	74670	0.1	36.8
906.708	11332	0.0096	94422	0.4	148
907.464	1766	0.0117	77444	0.1	21.5
907.899	3602	0.0115	78944	0.1	45.8
908.238	1667	0.0103	88042	0.1	20.2
908.9	2615	0.0104	87792	0.1	32.7
910.657	13229	0.0122	74942	0.5	173.1
911.662	7033	0.0125	72909	0.3	91.2
912.654	7114	0.012	76205	0.3	92.2
913.655	3614	0.0113	80536	0.1	45.9
913.967	3798	0.0108	84542	0.1	48.4
914.971	2348	0.0121	75875	0.1	29.2
915.601	2125	0.011	83122	0.1	26.3
915.913	1546	0.0113	80777	0.1	18.6
917.091	2759	0.0113	81248	0.1	34.6
919.563	93721	0.0112	82093	3.3	1237.8
920.567	43697	0.0121	76141	1.6	576.1
920.848	4167	0.011	83524	0.1	53.3
921.568	9794	0.013	71103	0.3	127.7
921.913	1981	0.0102	90291	0.1	24.4
922.571	1979	0.0125	73522	0.1	24.3
926.63	5889	0.0115	80555	0.2	76.1
927.635	2309	0.0122	76330	0.1	28.7
927.985	1660	0.0121	76819	0.1	20.1
928.629	3449	0.012	77189	0.1	44.8
929.478	2701	0.0132	70599	0.1	34.6
929.632	1607	0.0129	71952	0.1	19.9
933.088	1889	0.0139	67334	0.1	23.7
933.453	18289	0.0129	72550	0.7	245.4
934.455	9128	0.0132	70721	0.3	121.5
935.456	2042	0.0109	85478	0.1	25.7
938.834	25672	0.0131	71771	0.9	345.2
939.094	5609	0.0127	74076	0.2	74
939.836	3657	0.0118	79381	0.1	47.6
940.828	6609	0.0125	74975	0.2	87.5
941.09	1665	0.0183	51522	0.1	20.7
947.469	66716	0.0122	77581	2.4	900.2
947.552	1948	0.0112	84805	0.1	24.5
948.472	30433	0.0132	71896	1.1	409.6
949.473	6971	0.0125	76041	0.2	92.4
949.944	2400	0.0112	84799	0.1	30.6
950.947	2085	0.0105	90907	0.1	26.3
951.576	22687	0.0137	69459	0.8	304.9
952.582	13630	0.013	73440	0.5	182.4
952.839	9722	0.0131	72608	0.3	129.6
953.573	5578	0.0137	69402	0.2	73.6
954.575	3150	0.0121	78871	0.1	41.7
955.087	4451	0.0118	80773	0.2	59.7
956.014	2723	0.0117	81712	0.1	35.8
956.122	3013	0.0111	86044	0.1	39.8
957.021	1648	0.0147	65275	0.1	20.9
957.961	2205	0.0099	96304	0.1	28.6
957.979	25378	0.0109	87771	0.9	349
961.482	70542	0.0126	76245	2.5	973.4
962.02	1566	0.0126	76294	0.1	19.8
962.488	34580	0.0134	71939	1.2	476.2
963.492	7797	0.0136	70636	0.3	105.9
967.09	4844	0.0134	72419	0.2	65.1
967.573	2850	0.0124	78014	0.1	37.5
968.575	1892	0.0127	76477	0.1	24.3
968.618	2762	0.0133	73069	0.1	36.3
969.086	1591	0.0124	78226	0.1	20.1
970.611	2591	0.0125	77637	0.1	34
971.816	5101	0.0139	69938	0.2	68.7
972.816	2325	0.0128	75920	0.1	30.3
972.837	27652	0.014	69492	1	380.5
973.841	3407	0.0133	73081	0.1	45.3
974.832	6861	0.0142	68793	0.2	93
975.497	34008	0.0135	72479	1.2	468.3
976.268	1989	0.0108	90205	0.1	25.7
976.5	17256	0.0141	69049	0.6	236.7
977.505	3731	0.0141	69315	0.1	49.8
982.844	7211	0.0144	68448	0.3	100.3
983.084	4906	0.0137	71854	0.2	67.6
984.592	2815	0.0146	67261	0.1	38
985.082	2012	0.013	75773	0.1	26.6
985.588	2207	0.0157	62918	0.1	29.4
986.587	3962	0.0139	71142	0.1	54.3
986.838	14898	0.0143	68916	0.5	209.1
987.493	3595	0.0127	77547	0.1	49.1
987.841	1980	0.0117	84679	0.1	26.2
988.734	1599	0.0119	83134	0.1	20.8
989.092	6313	0.015	66082	0.2	87.6
990.098	1747	0.0126	78338	0.1	22.9
991.992	1845	0.0141	70247	0.1	24.3
996.763	1659	0.0107	93052	0.1	21.6
998.063	1983	0.0144	69297	0.1	26.2
999.847	5205	0.0138	72690	0.2	71.9
1000.85	3033	0.015	66526	0.1	41.1
1004.82	35140	0.0143	70155	1.3	495.9
1005.08	5592	0.0145	69525	0.2	77.4
1005.83	4753	0.0146	68942	0.2	65.5
1006.82	8756	0.0145	69379	0.3	122.2
1017.09	5982	0.014	72791	0.2	83.9
1018.09	1586	0.0167	60815	0.1	20.9
1018.62	3288	0.0122	83463	0.1	45.3
1018.83	3703	0.0151	67260	0.1	51.2
1019.08	2288	0.0143	71308	0.1	30.9
1020.84	3933	0.0159	64279	0.1	54.5
1027.76	3183	0.0142	72280	0.1	43.8
1028.76	1949	0.0146	70341	0.1	26.1
1033.08	5669	0.016	64609	0.2	79.4
1035.08	2270	0.0167	61945	0.1	30.7
1038.83	227091	0.0132	78766	8.1	3252.9
1038.85	4182	0.0166	62442	0.1	58.1
1039.09	4670	0.0149	69643	0.2	65.1
1039.83	23889	0.0163	63766	0.9	340.6
1040.83	42302	0.0161	64694	1.5	595.7
1041.77	2872	0.0153	68138	0.1	38.8
1041.83	6479	0.0156	66908	0.2	89.7
1042.77	1575	0.0157	66548	0.1	20.4
1044.7	2514	0.0131	79887	0.1	33.7
1045.08	1838	0.0159	65739	0.1	24.2
1047.08	1760	0.0144	72552	0.1	23.1
1047.13	1809	0.0148	70608	0.1	23.8
1048.84	8792	0.0162	64779	0.3	122.4
1049.08	1828	0.015	69966	0.1	24
1049.55	2278	0.0128	82085	0.1	30.4
1052	4338	0.0141	74588	0.2	59.5
1052.83	15999	0.0162	65189	0.6	224.2
1053.83	2300	0.0157	67228	0.1	30.7
1055.08	4706	0.0156	67514	0.2	64.7
1057.44	4210	0.0165	63942	0.1	57.7
1058.45	2100	0.016	66160	0.1	27.9
1063.07	1570	0.0161	66141	0.1	20.4
1067.08	5697	0.0166	64266	0.2	78.7
1069.08	2114	0.0149	71749	0.1	28
1070.82	12208	0.0176	60740	0.4	170.6
1071.82	1700	0.016	67068	0.1	22.2
1072.83	11800	0.0163	65850	0.4	162.4
1072.97	3768	0.016	67032	0.1	50.6
1073.84	1932	0.0166	64839	0.1	25.1
1073.97	2663	0.0161	66674	0.1	35.3
1074.83	2930	0.0166	64856	0.1	39
1082.84	10237	0.0182	59486	0.4	140.6
1083.08	6479	0.0177	61095	0.2	88.3
1083.84	1677	0.0172	63088	0.1	21.5
1085.07	2141	0.0165	65806	0.1	28
1086.83	14019	0.0178	61191	0.5	193.2
1087.84	2214	0.0154	70685	0.1	29
1088.73	2773	0.0175	62267	0.1	36.8
1089.09	3243	0.0168	64921	0.1	43.3
1095.08	1700	0.0167	65380	0.1	21.8
1099.08	1938	0.0164	67183	0.1	25.1
1101	3024	0.0181	60906	0.1	40.2
1102	2164	0.0159	69326	0.1	28.3
1104.82	215815	0.0151	73277	7.7	3000.3
1104.84	4246	0.0164	67527	0.2	57.2
1105.08	3910	0.0172	64363	0.1	52.6
1105.82	23831	0.0184	60143	0.8	329.7
1106.82	41050	0.0186	59653	1.5	563.6
1107.82	7313	0.0186	59676	0.3	98.9
1109.95	2023	0.0158	70031	0.1	26
1114.83	2485	0.0174	63966	0.1	32.4
1117.08	3289	0.0178	62601	0.1	43.5
1118.83	6268	0.0198	56444	0.2	84.5
1119.08	1597	0.019	59012	0.1	20.2
1120.84	1569	0.0199	56433	0.1	19.8
1121.08	2238	0.0181	61920	0.1	29
1128.9	1817	0.0183	61765	0.1	23.2
1133.07	5961	0.0182	62182	0.2	80.3
1135.07	1905	0.0167	67935	0.1	24.4
1136.81	1614	0.0212	53702	0.1	20.4
1138.8	9002	0.0242	47021	0.3	122.2
1138.83	280369	0.016	71292	10	3860.2
1139.83	32476	0.0199	57182	1.2	445.5
1140.82	51430	0.0194	58831	1.8	706.6
1141.82	8150	0.0205	55771	0.3	110.4
1142.91	1682	0.0176	65036	0.1	21.3
1148.83	10010	0.021	54650	0.4	135.7
1149.07	2060	0.0225	51026	0.1	26.5
1152.83	16000	0.022	52505	0.6	218
1153.83	2690	0.0187	61756	0.1	35.1
1154.72	1828	0.0167	69087	0.1	23.3
1155.08	3066	0.0172	67259	0.1	40.3
1167.07	1891	0.0186	62734	0.1	24.1
1168.73	2255	0.0183	63695	0.1	29.1
1170.07	4132	0.02	58492	0.1	54.9
1170.81	62793	0.02	58676	2.2	861
1171.07	1621	0.0189	62105	0.1	20.4
1171.82	9414	0.0228	51440	0.3	127.5
1172.81	14662	0.0222	52780	0.5	199.6
1173.82	2558	0.0217	54183	0.1	33.3
1175.78	1858	0.0237	49641	0.1	23.7
1182.83	6466	0.0227	52010	0.2	86.8
1183.07	2986	0.0223	53103	0.1	39.1
1186.83	11833	0.0223	53189	0.4	160.4
1187.84	1803	0.0266	44628	0.1	22.9
1199.07	1891	0.0243	49301	0.1	24.1
1204.81	349401	0.0176	68294	12.4	4789.8
1204.84	7196	0.0227	53071	0.3	96.9
1205.82	39167	0.0216	55814	1.4	535.3
1206.81	63212	0.0208	58005	2.2	865
1207.81	10740	0.0218	55336	0.4	145.5
1211.76	24237	0.0241	50215	0.9	330.5
1212.76	19224	0.0238	50850	0.7	261.8
1213.76	10001	0.0289	42001	0.4	135.3
1214.76	5622	0.0258	47169	0.2	75.3
1214.83	5306	0.0227	53584	0.2	70.9
1215.77	2405	0.0238	51187	0.1	31.1
1216.84	1678	0.0261	46653	0.1	21.2
1218.82	8882	0.0256	47553	0.3	120
1220.71	3052	0.0226	54075	0.1	40
1224.82	1673	0.0199	61559	0.1	21.9
1227.76	7912	0.025	49136	0.3	110.8
1228.76	6687	0.0232	52945	0.2	93.3
1229.76	3713	0.0252	48804	0.1	51
1230.76	2090	0.0213	57835	0.1	27.9
1231.84	1719	0.0203	60608	0.1	22.6
1233.07	2063	0.0228	54193	0.1	27.5
1234.73	2644	0.0247	50031	0.1	35.8
1236.8	10945	0.0238	51938	0.4	154
1237.81	2098	0.0245	50447	0.1	28
1238.81	177129	0.0194	63747	6.3	2520.6
1238.84	3973	0.0203	61142	0.1	54.7
1239.08	2049	0.0219	56504	0.1	27.3
1239.82	24192	0.0236	52482	0.9	342.6
1240.81	34376	0.024	51787	1.2	487.7
1241.82	6301	0.0228	54508	0.2	87.9
1243.75	4450	0.027	46102	0.2	61.5
1244.76	3871	0.0227	54806	0.1	53.3
1248.83	8521	0.0231	54136	0.3	119.5
1249.07	1831	0.0224	55750	0.1	24.2
1252.82	14966	0.0245	51108	0.5	211.3
1253.82	2464	0.0227	55192	0.1	33.2
1254.71	2653	0.0231	54375	0.1	35.9
1268.74	2005	0.0237	53572	0.1	26.7
1270.81	132198	0.0211	60181	4.7	1962.1
1271.81	20080	0.0252	50503	0.7	296.4
1272.8	29998	0.0242	52498	1.1	443.8
1273.8	4908	0.025	51004	0.2	71
1276.74	1814	0.0214	59619	0.1	25
1282.84	5610	0.0219	58465	0.2	81.4
1283.08	1767	0.0192	66977	0.1	24.3
1284.82	3793	0.0216	59372	0.1	54.4
1285.95	2493	0.0253	50787	0.1	35.1
1286.72	2711	0.0222	57846	0.1	38.4
1286.83	7133	0.0245	52604	0.3	104.1
1287.49	2769	0.0247	52089	0.1	39.2
1298.27	11463	0.0196	66186	0.4	168.4
1300.73	1931	0.0223	58263	0.1	26.8
1304.79	10918	0.0235	55577	0.4	160.3
1304.82	260854	0.0208	62836	9.3	3873.6
1305.09	2464	0.0251	52090	0.1	34.7
1305.82	40246	0.023	56845	1.4	596
1306.82	55340	0.0231	56484	2	820.3
1307.58	3828	0.0221	59079	0.1	55
1307.82	10442	0.0237	55274	0.4	153.2
1308.58	2270	0.0223	58678	0.1	31.8
1314.81	4012	0.0257	51215	0.1	57.7
1318.34	8143	0.0238	55424	0.3	127.6
1318.81	9227	0.026	50714	0.3	144.9
1319.82	2052	0.0245	53889	0.1	30.6
1320.71	4536	0.0258	51236	0.2	70.2
1334.73	2347	0.0263	50784	0.1	35.4
1336.8	22419	0.0272	49131	0.8	354.9
1337.8	4378	0.0265	50512	0.2	67.7
1338.81	58405	0.0252	53034	2.1	927.7
1339.08	1725	0.0268	49909	0.1	25.5
1339.81	10501	0.0288	46535	0.4	165.2
1340.8	14318	0.0275	48686	0.5	225.9
1341.81	3206	0.0264	50779	0.1	49
1348.83	5093	0.0236	57230	0.2	79.1
1352.83	12603	0.0244	55505	0.4	198.6
1353.83	2484	0.0258	52573	0.1	37.6
1354.72	1610	0.0232	58481	0.1	23.6
1370.8	92058	0.0251	54679	3.3	1575.6
1371.8	16178	0.0284	48373	0.6	275.1
1372.8	20224	0.0298	46008	0.7	344.5
1373.81	4502	0.0285	48128	0.2	75
1373.92	1732	0.0226	60810	0.1	27.6
1376.75	1883	0.0228	60470	0.1	30.2
1382.16	2726	0.0217	63733	0.1	44.6
1382.84	2619	0.0236	58574	0.1	42.8
1384.82	3758	0.0251	55116	0.1	62.3
1386.71	3545	0.0258	53739	0.1	58.7
1386.83	3070	0.0275	50504	0.1	50.5
1402.79	1816	0.0282	49665	0.1	29.1
1404.81	70095	0.028	50097	2.5	1199.2
1405.81	15609	0.0298	47171	0.6	265.4
1406.81	20400	0.0295	47679	0.7	347.5
1407.81	4159	0.0265	53215	0.1	69.2
1414.83	2129	0.0275	51435	0.1	34.4
1418.82	6408	0.0275	51592	0.2	107.8
1420.71	2762	0.0275	51585	0.1	45.3
1436.79	16947	0.0319	44985	0.6	300
1437.79	3505	0.0314	45849	0.1	60.4
1438.8	11361	0.0387	37207	0.4	200.4
1439.81	2374	0.0413	34872	0.1	40.2
1440.8	3259	0.0331	43488	0.1	56
1448.83	2189	0.0271	53372	0.1	37
1452.83	4187	0.0298	48702	0.1	72.6
1470.79	34423	0.0314	46777	1.2	611.6
1471.79	7601	0.0337	43610	0.3	133.5
1472.78	10140	0.0323	45628	0.4	178.7
1473.79	2043	0.0297	49608	0.1	34.4
1502.81	2152	0.0308	48732	0.1	36.6
1504.82	18106	0.0359	41930	0.6	322.5
1505.82	4197	0.0372	40455	0.1	73.3
1506.82	4976	0.0389	38767	0.2	87.2
1515.4	4057	0.0266	56992	0.1	70.8
1530.3	8236	0.0689	22218	0.3	145.7
1536.78	6490	0.0381	40361	0.2	114.4
1538.78	2174	0.0476	32311	0.1	37
1570.82	10563	0.0352	44581	0.4	185.8
1571.6	2049	0.0285	55068	0.1	34.5
1571.82	2778	0.0347	45240	0.1	47.4
1572.81	3061	0.0361	43539	0.1	52.4
1604.77	2825	0.0344	46596	0.1	48.2
1624.95	1696	0.0343	47388	0.1	28.1
1625.43	1801	0.0341	47709	0.1	30
1625.7	2706	0.0323	50289	0.1	46
1626.45	2005	0.0293	55426	0.1	33.6
1628.17	1608	0.0301	54129	0.1	26.5
1634.52	3001	0.0294	55654	0.1	52.5
1636.8	1671	0.0426	38442	0.1	28.3
1670.84	2727	0.0425	39284	0.1	47.6
1691.62	2247	0.0344	49164	0.1	38.9
1697.92	3137	0.0348	48829	0.1	55.1
1698.27	4504	0.0321	52886	0.2	80
1704.36	1571	0.0319	53438	0.1	26.6
1710.07	2260	0.0329	51984	0.1	39.1
1715.06	1774	0.035	49042	0.1	30.3
1750.11	3376	0.0367	47662	0.1	59.5
1755.84	15042	0.0381	46061	0.5	272
1758.72	3786	0.0369	47598	0.1	67
1761.61	1697	0.0342	51548	0.1	28.9
1764.51	1741	0.0347	50793	0.1	29.7

## Sheet: NEG_blank_3
m/z	I	FWHM	Res.	I %	S/N
290.302	3009	0.0009	316196	0.1	52.8
291.208	7518	0.0011	256395	0.2	134.9
293.18	2464	0.0016	182266	0.1	42.9
294.172	2899	0.0012	248265	0.1	50.8
294.182	2779	0.0011	258893	0.1	48.6
294.535	10607	0.001	280817	0.2	191.1
294.89	3372	0.0011	273458	0.1	59.4
294.895	49223	0.0011	279945	1.1	894.1
294.941	2402	0.0012	250263	0.1	41.7
295.978	12730	0.0011	267618	0.3	229.8
297.151	3900	0.0012	253430	0.1	69
297.153	10718	0.0011	267132	0.2	193.1
298.45	3466	0.001	301348	0.1	61.1
298.728	2903	0.001	291554	0.1	50.9
298.924	3480	0.001	286348	0.1	61.4
299.123	6887	0.001	289415	0.2	123.4
300.748	3211	0.0011	274979	0.1	56.5
303.375	4054	0.0011	264670	0.1	71.8
303.58	3490	0.001	295272	0.1	61.5
303.783	2752	0.001	306088	0.1	48.1
304.122	2988	0.001	299776	0.1	52.4
307.545	2862	0.001	294224	0.1	50.1
310.014	2843	0.0011	293066	0.1	49.8
311.168	54802	0.0017	182112	1.2	995.7
311.295	3479	0.0014	215552	0.1	61.3
312.171	9187	0.0034	92611	0.2	165.2
312.305	2667	0.0011	281919	0.1	46.5
313.077	2757	0.0034	92343	0.1	48.2
313.162	3147	0.0013	243535	0.1	55.3
313.163	2524	0.0013	238883	0.1	43.9
314.65	2613	0.0012	272514	0.1	45.6
314.871	2571	0.0011	285868	0.1	44.8
315.889	2435	0.0011	282103	0.1	42.3
316.111	7076	0.0012	262310	0.2	126.8
318.632	2860	0.0012	262713	0.1	50.1
318.858	2719	0.0012	273241	0.1	47.5
319.24	9457	0.0016	204277	0.2	170.2
320.244	3238	0.0013	248798	0.1	56.9
322.366	3112	0.0012	271148	0.1	54.6
322.598	9426	0.0013	253999	0.2	169.6
323.295	2931	0.0024	132189	0.1	51.4
325.181	57186	0.0019	169536	1.3	1039.1
325.183	165772	0.0014	230340	3.7	3015.8
325.308	3276	0.0017	188920	0.1	57.6
325.311	4873	0.0016	203595	0.1	86.7
326.185	13791	0.0015	219011	0.3	249.1
326.187	26397	0.0014	225166	0.6	478.6
327.179	5465	0.0016	204768	0.1	97.5
327.682	7310	0.0013	252196	0.2	131.1
328.764	5192	0.0013	257267	0.1	92.5
329.306	36003	0.0013	251436	0.8	653.4
330.61	6245	0.0013	257420	0.1	111.7
334.905	5600	0.0014	240973	0.1	99.9
334.909	2650	0.0012	271380	0.1	46.3
335.152	2969	0.0015	220120	0.1	52
335.155	12971	0.0016	216138	0.3	234.1
335.402	16527	0.0015	217087	0.4	298.9
335.405	11861	0.0014	242176	0.3	213.9
335.627	10799	0.0015	220154	0.2	194.6
335.63	11225	0.0014	237851	0.2	202.4
335.649	3433	0.0014	239370	0.1	60.5
335.652	32562	0.0014	232430	0.7	590.8
335.675	2381	0.0015	222617	0.1	41.3
335.678	2637	0.0013	259191	0.1	46
335.9	11597	0.0013	251923	0.3	209.1
335.903	24802	0.0013	248959	0.6	449.5
336.056	26646	0.0013	251559	0.6	483.1
336.132	3804	0.0014	246193	0.1	67.3
336.151	20842	0.0013	250101	0.5	377.4
336.154	9190	0.0014	242084	0.2	165.3
336.401	5029	0.0013	250819	0.1	89.6
336.628	3447	0.0014	243212	0.1	60.8
336.651	7420	0.0013	251677	0.2	133.1
337.016	6418	0.0013	253911	0.1	114.8
337.205	3004	0.0017	193467	0.1	52.7
339.197	20298	0.0028	120026	0.5	367.6
339.199	105536	0.0015	225731	2.3	1919.7
339.326	3220	0.0018	186970	0.1	56.6
340.201	7052	0.0023	148303	0.2	126.4
340.203	12869	0.002	171666	0.3	232.3
342.13	4377	0.0014	253255	0.1	77.7
342.754	36184	0.0014	239784	0.8	657
349.287	3059	0.0018	189830	0.1	53.8
351.819	3919	0.0014	245386	0.1	69.4
353.198	3322	0.0019	182072	0.1	58.6
353.2	4336	0.0019	187767	0.1	77
354.314	2589	0.0014	251683	0.1	45.2
354.594	5645	0.0014	245668	0.1	100.9
356.103	7953	0.0015	234312	0.2	143
356.357	3222	0.0014	254508	0.1	56.8
359.371	2568	0.0015	243500	0.1	44.9
359.658	5738	0.0015	242028	0.1	102.7
360.213	14782	0.0017	212417	0.3	267.6
361.231	16152	0.0015	233849	0.4	292.6
362.12	3936	0.0015	245014	0.1	69.8
362.256	8098	0.0015	239836	0.2	145.7
362.409	4709	0.0015	239463	0.1	83.9
362.519	4601	0.0015	236147	0.1	82
362.701	14065	0.0016	226670	0.3	254.6
362.994	3614	0.0016	228146	0.1	63.9
363.283	2674	0.0015	247677	0.1	46.8
363.286	32758	0.0017	214332	0.7	595.7
364.322	4707	0.002	183651	0.1	83.9
367.356	6749	0.002	181498	0.1	121.2
367.358	9554	0.0021	175882	0.2	172.4
369.611	2513	0.0015	240247	0.1	43.9
374.68	2854	0.0018	205698	0.1	50.1
374.993	2806	0.0016	235462	0.1	49.3
375.302	3811	0.0017	218104	0.1	67.6
375.615	8046	0.0017	225767	0.2	145
375.81	2389	0.0015	247060	0.1	41.6
378.301	2908	0.0016	230328	0.1	51.1
378.35	9159	0.0017	226877	0.2	165.3
378.616	3474	0.0016	234006	0.1	61.5
378.695	2752	0.0016	230494	0.1	48.3
378.935	10380	0.0017	220323	0.2	187.6
379.255	2608	0.0017	222594	0.1	45.7
381.373	4202	0.0019	195671	0.1	74.8
382.345	3705	0.0018	217773	0.1	65.7
382.67	3603	0.0017	229372	0.1	63.9
382.695	5309	0.0017	229361	0.1	95
382.963	4076	0.0016	232709	0.1	72.5
382.992	2886	0.0017	229243	0.1	50.8
383.352	2806	0.0033	116646	0.1	49.3
384.072	2645	0.0017	224685	0.1	46.4
384.396	2985	0.0017	223562	0.1	52.6
384.725	10081	0.0018	217829	0.2	182.3
385.054	2438	0.0018	215736	0.1	42.6
395.389	6602	0.0021	186927	0.1	118.8
397.225	3117	0.0026	151383	0.1	55.1
406.502	33838	0.002	205971	0.8	617.5
407.295	3046	0.0024	167771	0.1	53.8
407.389	3171	0.0024	167875	0.1	56.1
407.593	6411	0.002	205563	0.1	115.4
407.599	2995	0.002	208277	0.1	52.9
407.602	126408	0.002	198835	2.8	2312.3
407.801	3327	0.0019	214980	0.1	59
408.334	3948	0.0022	185988	0.1	70.3
408.337	6543	0.002	202766	0.1	117.8
408.696	2883	0.002	200113	0.1	50.8
408.699	147116	0.002	200844	3.3	2691.4
408.704	12182	0.0035	117360	0.3	221.1
408.708	3414	0.0022	185354	0.1	60.6
409.071	7848	0.0021	195421	0.2	141.7
409.075	34968	0.0021	198315	0.8	638.2
409.404	7573	0.0026	159755	0.2	136.7
409.443	41676	0.0021	198612	0.9	761
409.448	11843	0.002	200770	0.3	214.9
409.738	3141	0.002	207724	0.1	55.6
409.816	371123	0.0022	190291	8.2	6792.4
409.82	6478	0.0033	123345	0.1	116.6
409.894	3085	0.002	207502	0.1	54.6
410.185	12169	0.0021	197822	0.3	220.9
410.19	6301	0.0028	144322	0.1	113.4
410.56	4480	0.0027	151692	0.1	80.1
410.93	2545	0.0021	193970	0.1	44.7
417.593	3192	0.002	211217	0.1	56.5
417.87	2670	0.0019	216452	0.1	47
421.141	35470	0.0026	164536	0.8	648.2
421.154	79739	0.0024	178169	1.8	1459.6
421.226	2694	0.0028	150616	0.1	47.4
422.145	7096	0.0027	158856	0.2	128.1
422.158	11855	0.0026	161119	0.3	215.4
422.36	3631	0.0021	201792	0.1	64.6
423.072	3947	0.003	140852	0.1	70.4
423.138	9384	0.0029	145639	0.2	170.1
423.151	18566	0.0026	161187	0.4	338.4
423.42	4893	0.0026	163097	0.1	87.7
423.997	3387	0.0021	203225	0.1	60.1
424.154	2609	0.003	141715	0.1	45.9
429.075	5235	0.0021	204818	0.1	94
431.117	4865	0.0021	201039	0.1	87.3
431.663	2657	0.0025	172999	0.1	46.8
437.136	14445	0.0026	170227	0.3	262
437.435	3765	0.0025	174485	0.1	66.9
437.982	2360	0.0022	198259	0.1	41.2
438.139	2809	0.0027	162703	0.1	49.4
439.038	3007	0.0037	119458	0.1	53
439.133	4195	0.0026	168949	0.1	74.7
441.252	2660	0.0029	152547	0.1	46.7
443.274	3391	0.0024	183591	0.1	59.7
445.381	2885	0.0028	157025	0.1	50.5
447.133	14148	0.0031	143172	0.3	253.2
449.435	3544	0.0029	153520	0.1	62
451.451	8953	0.0034	132946	0.2	159.6
451.863	5379	0.0023	193449	0.1	95.1
452.454	2886	0.003	150533	0.1	50.1
453.131	26259	0.0031	146286	0.6	468.5
454.134	5171	0.0032	142862	0.1	90.7
455.128	6594	0.003	150403	0.1	116.2
460.357	2644	0.0025	181165	0.1	45.1
461.29	4768	0.0025	182441	0.1	82.9
465.236	6905	0.0025	185436	0.2	120.1
465.303	10140	0.0029	160925	0.2	177.2
465.466	4198	0.0031	150631	0.1	72.3
470.021	2519	0.0026	180479	0.1	42.6
470.507	3372	0.0025	184992	0.1	57.7
473.281	24618	0.0031	153381	0.5	429.9
474.284	6185	0.0032	150557	0.1	106.6
475.884	5437	0.0026	180870	0.1	93.5
476.62	2372	0.003	159926	0.1	39.7
477.466	2550	0.0033	145547	0.1	42.9
477.857	3055	0.0026	182006	0.1	51.7
479.482	5183	0.0034	141211	0.1	88.4
480.607	3205	0.0025	190977	0.1	53.9
481.114	4313	0.0027	180499	0.1	73.2
481.63	11348	0.0028	171252	0.3	195.7
482.085	4038	0.0026	182621	0.1	68.4
482.146	2708	0.0027	176461	0.1	45.3
483.441	2844	0.0034	141264	0.1	47.6
485.331	34084	0.0028	173616	0.8	587.1
487.427	5358	0.0035	138962	0.1	90.7
487.639	2489	0.0036	135139	0.1	41.2
489.276	14496	0.0037	132665	0.3	248.6
489.443	2490	0.0036	135221	0.1	41.2
490.279	3764	0.0035	140588	0.1	63.2
490.597	4023	0.0038	129685	0.1	67.7
491.482	5849	0.0036	137785	0.1	99.2
492.594	4952	0.0037	132762	0.1	83.1
493.498	13135	0.0037	134670	0.3	223.4
494.324	20732	0.0035	139902	0.5	353.6
494.501	4299	0.0038	129124	0.1	71.9
494.591	3008	0.0038	129058	0.1	49.7
495.045	2784	0.0035	140138	0.1	45.9
495.327	4654	0.0036	139524	0.1	78
495.584	2677	0.0034	146409	0.1	44.1
495.829	3821	0.0028	177088	0.1	63.7
497.092	9805	0.0033	149579	0.2	166.3
497.456	2902	0.0035	140432	0.1	47.9
499.088	4678	0.0035	142466	0.1	77.8
500.232	4251	0.0035	144026	0.1	70.5
501.443	2641	0.0034	147824	0.1	43.1
503.613	2376	0.0038	133881	0.1	38.6
505.319	3799	0.0039	130957	0.1	62.8
506.406	4895	0.003	171568	0.1	80.8
506.571	5131	0.0036	142158	0.1	84.8
507.368	4255	0.0032	158317	0.1	70
507.514	5098	0.0036	142147	0.1	84.2
508.568	6418	0.0036	142155	0.1	106.5
510.566	3937	0.004	127024	0.1	64.6
511.472	276325	0.0031	163501	6.1	4661.7
511.476	7022	0.0039	130349	0.2	116.7
512.475	61459	0.0035	147779	1.4	1035.4
513.479	7626	0.0036	142720	0.2	126.9
515.458	4183	0.0038	136914	0.1	68.2
516.671	12441	0.0031	166760	0.3	206.4
519.513	2403	0.0037	141556	0.1	38.4
521.529	6268	0.0042	123842	0.1	102.2
522.545	3037	0.0035	147960	0.1	48.6
524.542	3926	0.0044	120297	0.1	63.3
525.487	7558	0.0041	128754	0.2	123.6
526.539	3141	0.0039	135434	0.1	50.3
528.548	2590	0.0033	161719	0.1	41.2
529.474	9301	0.0041	127890	0.2	151
530.478	3323	0.004	131257	0.1	52.8
531.471	2465	0.0043	123097	0.1	38.7
531.49	5125	0.0041	128513	0.1	82.4
533.529	5707	0.004	134447	0.1	92
535.544	14226	0.0043	125083	0.3	232
536.547	4961	0.004	134138	0.1	79.7
537.488	6443	0.0045	120694	0.1	104.1
538.275	4616	0.0033	162405	0.1	71.8
538.856	2839	0.0033	164574	0.1	43.5
539.497	17892	0.0038	143105	0.4	283.5
539.502	571642	0.0035	154603	12.7	9111.4
539.508	13011	0.0039	139134	0.3	205.6
540.15	3453	0.0033	162429	0.1	53.3
540.506	135867	0.0036	148218	3	2164.2
540.642	2532	0.0043	124597	0.1	38.6
540.792	2532	0.0031	173055	0.1	38.6
541.509	14704	0.0042	127715	0.3	232.6
542.514	2446	0.0045	119645	0.1	37.2
543.49	3348	0.0042	129162	0.1	51.6
544.316	207681	0.0036	150948	4.6	3309.1
545.319	34468	0.0042	130409	0.8	547.7
546.313	41918	0.0042	129107	0.9	646.5
547.317	9371	0.0045	121757	0.2	143.2
548.555	3555	0.0042	129178	0.1	53.2
549.56	5197	0.0042	130931	0.1	78.6
550.553	4946	0.0048	115554	0.1	74.7
551.787	2649	0.0043	128465	0.1	39.2
552.339	3839	0.0034	160692	0.1	57.6
552.551	3979	0.0045	121878	0.1	59.8
553.072	2643	0.0032	170435	0.1	39.1
553.495	8380	0.0036	154695	0.2	127.8
553.519	6929	0.0044	126993	0.2	105.4
554.177	2505	0.0033	168461	0.1	37
555.383	5993	0.0045	123545	0.1	88.2
556.386	2494	0.0043	129913	0.1	35.7
557.505	6181	0.0045	124247	0.1	91
561.56	3225	0.0044	127884	0.1	46.7
563.576	7089	0.0047	120992	0.2	104.6
564.529	5100	0.0051	111581	0.1	72.5
564.579	2443	0.0047	120712	0.1	33.9
565.519	7313	0.0045	124378	0.2	104.7
565.764	2765	0.0044	128816	0.1	38.5
566.527	7986	0.0047	119775	0.2	114.5
567.534	275091	0.0039	146196	6.1	4000.4
567.54	6569	0.0042	134858	0.1	93.9
567.761	4268	0.0046	123125	0.1	60.4
568.524	5749	0.006	94978	0.1	82
568.537	66356	0.0043	131833	1.5	963.7
569.541	8824	0.0048	119874	0.2	126.7
569.55	2987	0.0047	121175	0.1	41.8
569.758	3685	0.0046	123781	0.1	51.9
570.521	3399	0.005	112993	0.1	47.8
570.719	3898	0.0047	120581	0.1	55
571.11	7431	0.0046	122844	0.2	106.4
571.521	13008	0.0048	120124	0.3	187.6
572.524	4912	0.0044	129700	0.1	69.8
572.716	6330	0.0047	122569	0.1	90.4
573.107	3618	0.0044	128945	0.1	50.9
573.518	3215	0.0049	116494	0.1	43.7
573.537	7146	0.0047	121247	0.2	99.2
574.386	3349	0.0046	124354	0.1	45.6
574.713	5362	0.0052	110187	0.1	74
575.575	7997	0.0048	119823	0.2	111.2
575.674	3487	0.0049	117327	0.1	47.6
576.579	2614	0.0049	116925	0.1	35.2
576.71	3151	0.0049	116638	0.1	42.8
577.592	17085	0.0049	118201	0.4	239.4
577.671	6028	0.0051	113026	0.1	83.4
578.594	6206	0.0052	112173	0.1	85.9
579.668	5194	0.0052	111139	0.1	71.6
580.504	4553	0.0049	117405	0.1	62.6
581.433	2376	0.0046	125606	0.1	31.9
581.55	5654	0.0053	109355	0.1	78.1
581.666	2743	0.0052	111438	0.1	37
582.501	7039	0.0051	114560	0.2	97.7
582.626	3838	0.0049	119856	0.1	52.5
584.498	5690	0.0056	104374	0.1	76.2
584.624	3462	0.0047	123830	0.1	45.8
585.537	6038	0.005	116609	0.1	81
586.495	3255	0.005	116225	0.1	42.9
586.692	3791	0.0052	113672	0.1	50.3
588.69	6171	0.005	118716	0.1	82.8
590.686	6201	0.0053	111715	0.1	83.2
591.606	6138	0.0052	113629	0.1	82.4
591.648	5342	0.0051	115961	0.1	71.5
592.212	6033	0.0041	143538	0.1	80.9
592.537	2932	0.005	119585	0.1	38.5
592.684	3210	0.0059	101062	0.1	42.3
593.296	6326	0.004	148140	0.1	82.3
593.646	8059	0.0054	110123	0.2	105.3
595.566	8623	0.0052	114157	0.2	112.8
595.643	7459	0.0056	106563	0.2	97.4
596.568	3192	0.0047	126379	0.1	40.8
596.603	4464	0.0051	116963	0.1	57.6
597.581	3429	0.0051	116846	0.1	43.9
597.639	4504	0.0057	105371	0.1	58.2
598.474	3774	0.0051	116311	0.1	48.5
598.6	6993	0.0051	117135	0.2	91.2
599.553	8187	0.0057	105752	0.2	107
600.472	2969	0.0052	116243	0.1	37.8
600.555	3290	0.0053	112614	0.1	42.1
600.598	5998	0.0053	113213	0.1	78
601.56	2495	0.0061	99007	0.1	31.5
601.569	4103	0.0053	113945	0.1	52.8
602.275	11662	0.0053	112832	0.3	153.1
602.595	3743	0.0057	104889	0.1	48.1
603.278	2717	0.0054	112719	0.1	34.5
603.556	3708	0.0053	114810	0.1	46.1
603.606	2960	0.0056	107470	0.1	36.5
604.272	6419	0.0055	109308	0.1	81
604.663	2928	0.0052	117362	0.1	36.1
605.553	2892	0.0062	98438	0.1	35.6
605.622	7104	0.0058	104585	0.2	89.8
606.476	5648	0.0043	141398	0.1	71.1
606.514	3924	0.0057	106619	0.1	48.9
606.625	3025	0.0055	110333	0.1	37.4
606.661	2499	0.0056	107417	0.1	30.6
607.622	3353	0.0054	112294	0.1	41.6
608.511	7287	0.0055	111093	0.2	92.2
609.581	8079	0.0055	111677	0.2	102.4
609.62	6001	0.0056	109451	0.1	75.6
610.509	6435	0.0058	105713	0.1	81.2
610.585	2819	0.0051	119820	0.1	34.7
611.617	5687	0.0052	118009	0.1	71.6
612.506	3676	0.0057	107723	0.1	45.7
612.578	3379	0.0055	111093	0.1	41.9
613.568	17408	0.0056	108951	0.4	222.3
613.613	2941	0.0059	103142	0.1	36.3
614.572	6231	0.0118	51993	0.1	76.2
615.565	5086	0.0054	114862	0.1	61.9
615.583	10112	0.0057	107237	0.2	124.5
616.042	18583	0.0045	136237	0.4	230.1
616.572	5221	0.0075	82666	0.1	63.6
616.587	3270	0.0059	103780	0.1	39.3
617.533	2575	0.0059	105456	0.1	30.6
617.622	5838	0.0051	122134	0.1	71.3
618.249	7484	0.0056	109463	0.2	91.8
618.569	3271	0.0058	106933	0.1	39.3
619.53	4708	0.0055	113119	0.1	57.2
619.638	15206	0.0053	116902	0.3	188
620.246	5941	0.0054	115594	0.1	72.5
620.641	5691	0.0054	114380	0.1	69.4
621.527	4006	0.006	104226	0.1	48.4
622.488	6676	0.0061	101690	0.1	81.7
623.524	2699	0.0058	106746	0.1	32.1
623.597	14634	0.0057	109529	0.3	180.9
624.485	11807	0.0058	107967	0.3	145.7
624.599	5245	0.0054	116214	0.1	63.9
626.483	11090	0.0058	108153	0.2	132.9
627.583	5971	0.006	104211	0.1	70.9
628.48	7166	0.0057	110381	0.2	85.3
628.551	2754	0.0059	106537	0.1	31.9
628.587	3204	0.0053	118162	0.1	37.3
629.563	3134	0.006	104516	0.1	36.5
630.478	2484	0.0055	114278	0.1	28.6
630.549	3663	0.0058	109570	0.1	42.9
632.546	4422	0.0057	110109	0.1	52.1
633.654	5758	0.0057	111617	0.1	68.3
634.658	2442	0.0056	114025	0.1	28.1
635.289	16830	0.0058	108675	0.4	202.4
635.505	3356	0.0062	102852	0.1	39.2
636.292	5801	0.0058	109842	0.1	68.8
637.305	24229	0.0057	112603	0.5	295.2
637.501	3469	0.0059	107760	0.1	41
637.613	7246	0.0061	104786	0.2	87.2
638.307	6715	0.0058	109234	0.1	80.7
638.461	8122	0.0059	109016	0.2	98
638.615	3288	0.0057	112904	0.1	38.8
639.248	3933	0.0059	107484	0.1	46.6
639.284	3474	0.0056	115165	0.1	41
640.459	12769	0.006	106534	0.3	154.9
641.404	19275	0.0061	105465	0.4	234.5
641.417	13284	0.006	106562	0.3	161.2
641.599	10337	0.0057	112110	0.2	125.1
642.408	7185	0.0062	103793	0.2	86.5
642.421	4292	0.0058	110296	0.1	51.1
642.457	12780	0.0061	104799	0.3	155
642.603	4120	0.0057	113728	0.1	48.9
643.615	4036	0.006	106811	0.1	47.9
644.454	7951	0.006	107768	0.2	95.9
645.128	6299	0.006	106825	0.1	75.6
645.654	2872	0.006	107805	0.1	33.7
646.451	3312	0.0067	97015	0.1	39
647.125	3196	0.0061	105341	0.1	37.6
647.67	7443	0.0065	99401	0.2	89.6
648.672	3067	0.006	107374	0.1	36
651.321	3490	0.0058	111366	0.1	41.7
651.628	18535	0.0064	101110	0.4	228
652.632	7150	0.0063	103195	0.2	87
653.299	8929	0.0058	112557	0.2	109
653.475	3984	0.0062	104686	0.1	47.8
653.6	2466	0.0061	106579	0.1	29
654.303	2560	0.0056	115994	0.1	30.2
654.436	4373	0.0064	102135	0.1	52.6
655.271	6838	0.0066	100020	0.2	83.1
655.614	19719	0.0062	105977	0.4	242.6
656.275	2490	0.0065	101517	0.1	29.3
656.433	8302	0.0066	100108	0.2	101.3
656.618	7579	0.006	109363	0.2	92.3
657.4	5379	0.0065	101756	0.1	65.1
657.594	2405	0.0061	107414	0.1	28.2
657.612	4671	0.0068	96025	0.1	56.3
657.63	8811	0.0063	103594	0.2	107.6
658.431	8197	0.0067	98782	0.2	100
658.635	3251	0.0062	107055	0.1	38.7
659.67	6156	0.0063	104909	0.1	74.7
660.233	3547	0.0065	102125	0.1	42.4
660.427	5497	0.0064	102621	0.1	66.5
660.672	2794	0.0066	100563	0.1	33.1
661.685	15264	0.0065	101096	0.3	189.7
662.231	3349	0.0064	103684	0.1	40.4
662.688	6360	0.0068	98169	0.1	78.1
665.643	9435	0.0064	104460	0.2	116.6
666.647	3509	0.0061	109767	0.1	42.4
667.28	3734	0.0064	104937	0.1	45.2
668.284	7084	0.0061	109165	0.2	87.2
668.29	3918	0.0053	125233	0.1	47.5
669.266	3602	0.0054	124893	0.1	43.6
669.279	19510	0.0055	121362	0.4	242.9
669.436	12393	0.007	96213	0.3	153.7
669.449	8781	0.0068	98666	0.2	108.5
669.631	7205	0.0064	105044	0.2	88.7
670.264	22541	0.0055	121690	0.5	280.9
670.277	5756	0.0052	129434	0.1	70.6
670.438	5728	0.0064	104476	0.1	70.2
670.452	3004	0.0066	101705	0.1	36.1
670.633	3506	0.0068	99330	0.1	42.4
671.055	15687	0.0053	127599	0.3	195
671.256	97885	0.0058	116679	2.2	1224.9
671.265	4501220	0.0055	123028	100	56395.6
671.273	110150	0.0062	107954	2.4	1378.5
671.475	16068	0.0053	127420	0.4	199.8
671.61	2815	0.0063	106216	0.1	33.7
672.058	4899	0.0051	131083	0.1	59.8
672.26	37567	0.0055	121300	0.8	469.1
672.268	1610651	0.0054	123530	35.8	20178.8
672.277	36701	0.0065	103920	0.8	458.3
672.408	2841	0.0069	97303	0.1	34
672.479	5267	0.0052	128436	0.1	64.4
673.051	3880	0.005	134034	0.1	47
673.254	35711	0.0063	107608	0.8	445.9
673.262	1403164	0.0055	123071	31.2	17579.1
673.271	156348	0.0063	107212	3.5	1957.4
673.393	2427	0.0067	99790	0.1	28.8
673.473	4567	0.0052	130131	0.1	55.7
674.258	16598	0.0063	107711	0.4	209
674.266	421796	0.0055	123654	9.4	5348.9
674.276	10180	0.0086	78124	0.2	127.5
674.404	2820	0.007	96163	0.1	34.2
675.27	32539	0.0072	93908	0.7	411.2
675.285	2688	0.0049	136739	0.1	32.5
675.701	5863	0.0066	103119	0.1	72.8
676.207	6027	0.0066	102901	0.1	74.9
676.271	3196	0.0087	77539	0.1	39
676.704	2400	0.0065	103782	0.1	28.9
678.205	5432	0.0066	103357	0.1	67.3
679.66	9744	0.0068	99992	0.2	122
680.664	4096	0.0062	110041	0.1	50.4
681.294	6977	0.007	97449	0.2	86.9
682.443	2925	0.0065	105670	0.1	35.5
683.647	8992	0.0071	96192	0.2	112.5
684.441	2858	0.0069	99230	0.1	34.7
684.606	2555	0.0084	81069	0.1	30.8
684.65	4895	0.007	97523	0.1	60.5
685.43	3100	0.0062	109796	0.1	37.7
685.662	4263	0.0067	102918	0.1	52.5
687.261	22165	0.0069	99735	0.5	279.6
687.702	2613	0.0069	100297	0.1	32
688.264	7427	0.0067	102268	0.2	93.8
689.258	5462	0.0071	96657	0.1	68.6
689.716	6507	0.0067	102735	0.1	82
691.397	8952	0.0072	95527	0.2	113.4
692.4	4026	0.007	98225	0.1	50.1
693.676	5931	0.0069	99891	0.1	74.6
694.178	2611	0.007	98495	0.1	31.9
694.679	2554	0.0067	103801	0.1	31.2
695.31	2620	0.0071	97819	0.1	32.1
697.663	17705	0.007	99598	0.4	225.9
698.284	135907	0.006	116638	3	1745
698.417	3730	0.0067	104357	0.1	46.3
698.665	8220	0.0071	98659	0.2	104
699.289	32497	0.0068	102513	0.7	416
699.66	4119	0.0069	101927	0.1	51.3
699.678	7894	0.0072	96743	0.2	99.8
700.291	4670	0.0075	93500	0.1	58.4
700.415	4568	0.0069	100925	0.1	57.1
700.6	3653	0.0068	103229	0.1	45.3
700.681	3287	0.0074	94618	0.1	40.6
701.558	3886	0.0083	84309	0.1	48.3
701.716	4288	0.0068	102762	0.1	54.2
702.413	2665	0.007	100036	0.1	33.1
702.617	3432	0.0073	96427	0.1	43.1
703.256	11021	0.0071	98918	0.2	142
703.732	11970	0.0072	98037	0.3	154.3
704.259	3319	0.0079	88720	0.1	41.6
704.735	5581	0.0073	96067	0.1	71.1
705.253	2604	0.0079	89706	0.1	32.3
706.537	4293	0.0058	122794	0.1	54.3
707.311	2511	0.0074	95095	0.1	31.1
707.69	6512	0.0071	99888	0.1	83.2
708.696	3094	0.0069	103042	0.1	38.7
711.678	6659	0.0071	100262	0.1	85.1
712.636	2660	0.0074	95879	0.1	33
712.68	3294	0.0065	109847	0.1	41.3
714.392	2911	0.0077	92980	0.1	36.3
714.652	4390	0.0075	95451	0.1	55.6
715.414	11527	0.0059	120706	0.3	148.5
715.8	7389	0.007	101969	0.2	94.6
716.339	4834	0.0067	106846	0.1	62.2
716.389	2934	0.0081	88766	0.1	37.1
717.747	5267	0.0073	98369	0.1	68
718.612	2652	0.0076	95060	0.1	33.4
719.147	4479	0.0069	103625	0.1	57.5
720.38	2688	0.0081	88635	0.1	33.9
721.707	2930	0.0075	96286	0.1	37.1
725.321	9837	0.008	90998	0.2	128.4
725.693	8659	0.0079	92291	0.2	112.8
726.324	3345	0.0075	96661	0.1	42.5
726.698	3878	0.0075	96712	0.1	49.6
727.708	3351	0.0072	100650	0.1	42.6
728.632	5611	0.0085	85228	0.1	72.5
729.225	2467	0.0074	98486	0.1	30.9
729.634	2874	0.0078	93828	0.1	36.3
729.675	4181	0.0092	79437	0.1	53.6
730.648	5650	0.008	91448	0.1	73
731.649	2954	0.0078	94061	0.1	36.7
731.763	5726	0.0077	94704	0.1	72.7
732.767	2468	0.009	80985	0.1	30.4
732.779	11486	0.0079	93291	0.3	147.6
734.166	2878	0.008	92239	0.1	35.7
735.723	5139	0.0083	88386	0.1	65.1
735.865	5491	0.0064	115455	0.1	69.7
736.164	4637	0.0076	96466	0.1	58.6
736.725	2731	0.007	105401	0.1	33.8
739.71	14369	0.008	92006	0.3	185
740.666	3013	0.0076	97838	0.1	37.5
740.711	7227	0.0077	96788	0.2	92.2
741.502	46949	0.0066	111836	1	608.4
741.707	2815	0.0097	76781	0.1	34.9
741.726	5516	0.0084	88783	0.1	70
742.683	8181	0.0082	90582	0.2	104.6
743.688	3872	0.009	82563	0.1	48.6
743.764	3995	0.0082	91052	0.1	50.2
744.626	3422	0.0083	89952	0.1	42.8
744.662	2659	0.008	93235	0.1	32.9
745.2	6323	0.0088	84966	0.1	80.5
745.78	10280	0.0085	88247	0.2	131.9
746.642	2811	0.0075	99235	0.1	34.8
746.783	5003	0.0082	91177	0.1	63.3
747.196	4148	0.0088	84577	0.1	50.8
749.283	9664	0.0088	84798	0.2	120.6
749.738	3931	0.0076	98972	0.1	48.1
750.139	2467	0.0077	96822	0.1	29.6
750.284	3410	0.0079	94580	0.1	41.5
751.551	448302	0.0068	110582	10	5670.3
751.562	9998	0.0068	109984	0.2	124.9
752.136	3732	0.008	94493	0.1	45.6
752.554	135799	0.0071	105404	3	1716.5
753.549	77320	0.0078	96890	1.7	976.6
753.56	12692	0.0097	77951	0.3	158.9
753.724	6016	0.0084	89947	0.1	74.5
754.551	27845	0.0083	90704	0.6	350.7
754.728	2746	0.0087	86687	0.1	33.1
755.556	4645	0.0085	88772	0.1	57.1
756.662	3625	0.0089	84871	0.1	44.2
757.327	22748	0.009	84599	0.5	286.2
757.707	3032	0.0117	64661	0.1	36.7
758.329	9035	0.0087	87092	0.2	112.7
758.678	6591	0.0087	86810	0.1	81.7
759.682	2796	0.009	84450	0.1	33.7
759.795	4564	0.0085	89570	0.1	56.1
763.753	2848	0.009	84913	0.1	33.4
764.579	6524	0.0086	89295	0.1	78.7
765.654	4262	0.0089	86026	0.1	50.9
766.654	2580	0.0079	96773	0.1	30.1
767.741	6962	0.0091	84072	0.2	84.1
768.698	2968	0.009	85294	0.1	34.9
768.743	3704	0.0091	84298	0.1	44
769.758	2615	0.0077	99554	0.1	30.6
770.714	6410	0.0085	91021	0.1	77.3
771.341	21927	0.0089	86502	0.5	268.4
771.72	2607	0.0097	79311	0.1	30.5
772.346	7467	0.0088	88231	0.2	90.3
773.81	4069	0.0094	82226	0.1	48.5
774.673	452903	0.0072	107159	10.1	5575.2
774.684	9871	0.0074	104130	0.2	119.9
775.677	159499	0.0075	103317	3.5	1962.4
776.681	22453	0.0093	83393	0.5	274.8
777.682	3408	0.0095	81981	0.1	40.3
777.769	4023	0.0092	84682	0.1	47.9
781.755	13437	0.0087	89715	0.3	159.3
782.761	5697	0.0095	82250	0.1	66.6
783.772	5063	0.009	87224	0.1	59
784.693	2473	0.0087	89741	0.1	28
785.812	2515	0.0093	84514	0.1	28.5
786.709	5067	0.0087	90291	0.1	59.1
786.85	5071	0.0089	88386	0.1	59.1
787.546	2845	0.0074	105786	0.1	32.5
787.715	2580	0.0085	92144	0.1	29.3
787.828	7079	0.0091	86140	0.2	83.2
788.829	4260	0.0085	92924	0.1	49.4
788.928	2696	0.0073	107807	0.1	30.7
791.68	2441	0.0089	88797	0.1	27.6
791.784	2686	0.0099	80181	0.1	30.5
792.612	3357	0.0097	81914	0.1	38.6
793.467	15139	0.0101	78301	0.3	179.7
793.681	3241	0.0136	58332	0.1	37.2
794.471	7032	0.0101	78434	0.2	82.6
795.771	5160	0.0088	90177	0.1	60.2
796.637	3372	0.0087	91664	0.1	38.8
798.633	2671	0.0098	81372	0.1	30.4
801.843	3212	0.0089	89620	0.1	35.8
802.7	3625	0.0112	71970	0.1	40.6
803.157	3715	0.0094	85543	0.1	41.7
805.156	3751	0.0093	86811	0.1	42.1
805.659	2523	0.0104	77600	0.1	27.8
807.657	4011	0.0096	83875	0.1	45.1
809.51	8013	0.011	73841	0.2	91.7
809.653	4056	0.0099	82190	0.1	45.6
809.789	5381	0.0095	85385	0.1	61.1
810.098	2773	0.01	80844	0.1	30.7
810.515	3663	0.009	89943	0.1	41
810.615	3920	0.0101	80475	0.1	44
810.65	2473	0.011	73979	0.1	27.2
810.791	2983	0.0094	86501	0.1	33.1
811.506	5780	0.0091	88740	0.1	65.7
811.649	3410	0.0103	78991	0.1	38.1
812.512	2433	0.01	81027	0.1	26.7
812.613	5385	0.0105	77127	0.1	61.1
814.414	3310	0.0072	113783	0.1	36.9
814.607	5323	0.0095	85774	0.1	60.4
815.571	3685	0.0095	85772	0.1	41.3
815.859	3376	0.0105	77545	0.1	37.7
816.606	3958	0.0098	82928	0.1	44.5
817.567	4532	0.0106	76804	0.1	51.2
819.562	4885	0.0099	82663	0.1	54.5
819.817	2883	0.0096	85751	0.1	31.5
820.516	2741	0.0098	83566	0.1	29.9
820.854	3202	0.0102	80670	0.1	35.1
821.562	3096	0.0105	78020	0.1	33.9
821.632	2494	0.0095	86458	0.1	27
822.521	3278	0.0099	82685	0.1	36
822.587	4188	0.0095	86756	0.1	46.5
823.088	2474	0.0181	45451	0.1	26.8
823.631	3262	0.0102	80735	0.1	35.8
823.805	8664	0.01	82195	0.2	97.8
824.519	2563	0.0094	87287	0.1	27.8
824.806	4631	0.0103	80382	0.1	51.5
825.483	5055	0.0111	74547	0.1	56.4
825.627	3316	0.0101	81528	0.1	36.4
825.82	2686	0.0104	79127	0.1	29.2
826.588	3784	0.0106	78167	0.1	41.8
827.479	3473	0.012	68863	0.1	38.2
828.586	5603	0.0105	78883	0.1	62.7
829.446	29283	0.0104	79922	0.7	334.4
829.874	5818	0.0103	80452	0.1	65.2
830.446	15624	0.01	82696	0.3	177.7
830.582	6884	0.0103	80329	0.2	77.4
830.875	3693	0.0098	84882	0.1	40.8
831.44	6730	0.01	83230	0.1	75.6
831.453	2542	0.0104	79799	0.1	27.6
831.544	4061	0.01	82747	0.1	45
832.445	3319	0.011	75975	0.1	36.5
832.581	3423	0.0104	80424	0.1	37.7
832.633	10190	0.0103	80700	0.2	115.3
833.54	7017	0.0102	81388	0.2	78.9
833.635	4796	0.0099	83937	0.1	53.4
834.532	2964	0.0115	72565	0.1	32.4
835.538	6919	0.0119	70286	0.2	77.8
836.498	3435	0.0106	79280	0.1	37.8
837.536	3867	0.0114	73211	0.1	42.8
837.821	3516	0.0098	85488	0.1	38.7
838.497	4714	0.0102	82413	0.1	54.2
839.531	2751	0.0097	86219	0.1	30.9
840.495	4482	0.0108	78118	0.1	51.4
842.489	3580	0.0102	82862	0.1	40.8
843.451	2395	0.0102	82410	0.1	26.7
844.561	3242	0.0103	82039	0.1	36.7
845.448	2453	0.0106	79505	0.1	27.4
846.557	2905	0.0105	80338	0.1	32.8
847.519	3117	0.0109	77880	0.1	35.3
848.606	4760	0.0101	83744	0.1	54.7
849.515	4468	0.011	77416	0.1	51.3
851.511	5239	0.0106	80520	0.1	60.4
851.834	4916	0.01	85328	0.1	56.6
852.472	3189	0.0104	81986	0.1	36.1
852.683	15508	0.0133	64031	0.3	182.1
852.697	588361	0.0087	97842	13.1	6969.5
852.711	12159	0.0085	100273	0.3	142.4
852.84	5106	0.0136	62809	0.1	58.8
853.511	3471	0.0112	76405	0.1	39.5
853.703	233021	0.0088	97052	5.2	2759.3
854.47	4473	0.0114	74792	0.1	51.3
854.693	97847	0.0096	88943	2.2	1157.7
854.705	23375	0.012	71297	0.5	275.3
855.696	43508	0.0103	82905	1	513.8
855.711	3015	0.0102	83760	0.1	34.1
856.469	4870	0.0108	79455	0.1	56
856.703	9165	0.0113	75853	0.2	106.9
857.43	2845	0.0103	83388	0.1	32
858.463	3393	0.0112	76512	0.1	38.5
859.426	3275	0.0116	74382	0.1	38.4
861.422	3569	0.0104	83055	0.1	42.1
863.42	2545	0.0118	72929	0.1	29.5
865.705	4716	0.0102	85148	0.1	56.1
865.851	6280	0.0118	73605	0.1	75.3
866.71	2456	0.0115	75620	0.1	28.4
866.856	3518	0.0119	73048	0.1	41.4
867.866	2478	0.0099	87235	0.1	28.7
870.447	2779	0.0115	75977	0.1	32.4
871.919	4124	0.0108	80608	0.1	48.9
872.44	2801	0.0118	73634	0.1	32.6
872.841	7922	0.0116	75524	0.2	95.5
874.293	3353	0.0123	71235	0.1	39.4
875.399	2653	0.0114	76607	0.1	30.8
876.288	3166	0.0121	72291	0.1	37.1
877.398	2641	0.0115	76432	0.1	30.7
878.01	4398	0.0123	71610	0.1	52.2
883.753	16713	0.0124	71421	0.4	211.2
884.758	8075	0.013	68184	0.2	101.1
885.747	3891	0.012	73678	0.1	47.8
886.843	12434	0.0123	72207	0.3	156.7
888.186	4768	0.009	98415	0.1	59
888.271	2653	0.0118	75514	0.1	32
889.097	2548	0.0127	70142	0.1	30.7
889.442	5610	0.0121	73501	0.1	69.7
890.265	3933	0.0118	75171	0.1	48.4
891.531	347474	0.0095	93399	7.7	4425.9
891.546	7760	0.0098	91323	0.2	97.1
891.722	9712	0.0123	72693	0.2	122
892.265	3922	0.0141	63078	0.1	48.2
892.535	128533	0.0103	86594	2.9	1636.1
892.725	5349	0.0134	66724	0.1	66.4
893.536	23258	0.0128	69880	0.5	294.6
893.736	13103	0.0122	73080	0.3	165.2
893.882	3152	0.0116	76967	0.1	38.4
894.26	2669	0.0123	72581	0.1	32.3
894.54	3829	0.0131	68261	0.1	47
894.74	7489	0.0127	70307	0.2	93.7
895.733	2518	0.0137	65312	0.1	30.3
901.444	18503	0.0122	73831	0.4	234
902.449	7396	0.0139	64816	0.2	92.5
906.239	4219	0.0127	71621	0.1	54.2
906.706	12913	0.0096	94746	0.3	169.7
907.9	4921	0.0129	70359	0.1	63.6
908.238	4261	0.0136	66790	0.1	54.8
908.901	2972	0.013	70026	0.1	37.7
910.233	2924	0.0129	70772	0.1	37
910.656	10136	0.0136	66853	0.2	132.9
911.663	5157	0.0125	72785	0.1	66.7
912.654	5544	0.0126	72366	0.1	71.9
913.655	2779	0.0119	76519	0.1	35.1
913.967	2954	0.0122	74809	0.1	37.4
917.091	2967	0.0118	77629	0.1	37.6
917.545	3040	0.0114	80435	0.1	38.6
917.736	4442	0.0128	71869	0.1	57.2
918.739	2570	0.0133	69331	0.1	32.4
919.563	189735	0.0105	87507	4.2	2518.8
919.754	7381	0.0135	68182	0.2	96.3
920.567	72244	0.012	76987	1.6	958
920.757	4377	0.0143	64510	0.1	56.4
920.848	4622	0.0153	60100	0.1	59.6
921.568	16362	0.0142	65107	0.4	215.6
922.213	2955	0.0135	68181	0.1	37.5
922.57	2951	0.0133	69488	0.1	37.4
924.213	3174	0.0134	68859	0.1	40.4
926.208	2740	0.0115	80438	0.1	34.6
926.629	4900	0.0123	75349	0.1	63.3
928.629	3167	0.0125	74578	0.1	41.2
929.479	5781	0.0138	67169	0.1	76.7
930.479	2425	0.0134	69462	0.1	31.1
933.454	16978	0.0133	70199	0.4	228.8
934.455	7759	0.014	66889	0.2	103.6
935.93	2419	0.0118	79052	0.1	31.1
938.834	29524	0.0142	66146	0.7	399.2
939.095	4932	0.0145	64811	0.1	65.2
939.835	4496	0.0127	74142	0.1	59.3
940.829	7154	0.0127	73816	0.2	95.4
947.47	57950	0.0128	74053	1.3	785.2
948.472	24950	0.0142	66822	0.6	337
949.473	4996	0.0136	69852	0.1	66.1
949.944	3067	0.0126	75620	0.1	39.9
951.577	10665	0.0152	62721	0.2	143
952.583	6746	0.0141	67537	0.1	89.8
952.84	12768	0.0141	67702	0.3	171.6
953.573	2697	0.014	68129	0.1	35.6
955.087	4256	0.0127	75263	0.1	57.2
956.122	5324	0.0108	88342	0.1	72
957.978	19311	0.0108	88591	0.4	265.8
961.482	50326	0.014	68547	1.1	695.6
962.489	25841	0.0146	66056	0.6	356.3
963.492	5731	0.0151	63971	0.1	77.6
967.09	5103	0.0142	68311	0.1	68.9
971.816	2570	0.0134	72272	0.1	33.8
972.837	29516	0.0146	66450	0.7	407.2
973.841	4243	0.0155	63021	0.1	57
974.833	6819	0.0161	60699	0.2	92.7
975.497	22311	0.0146	66618	0.5	307.4
976.501	11559	0.0147	66359	0.3	158.4
982.843	5133	0.0157	62560	0.1	70.8
983.084	4049	0.0143	68609	0.1	55.5
985.588	2511	0.0153	64510	0.1	33.7
986.587	3095	0.0141	69977	0.1	42
986.838	18208	0.0154	63985	0.4	256
987.841	2531	0.0143	69201	0.1	34
989.092	5180	0.0157	62846	0.1	71.5
1004.82	42774	0.0149	67570	1	604
1005.08	5544	0.0146	69034	0.1	76.6
1005.83	5894	0.015	66957	0.1	81.6
1006.82	10165	0.0172	58472	0.2	142.1
1017.09	4952	0.0164	62125	0.1	69.4
1018.83	4541	0.0159	64266	0.1	63.4
1020.84	5821	0.0179	57129	0.1	81.9
1033.08	4559	0.0171	60507	0.1	63.7
1038.83	286390	0.0131	79597	6.4	4120.2
1038.84	5929	0.0142	73031	0.1	83.4
1039.09	4299	0.016	65064	0.1	60
1039.83	25032	0.0173	60235	0.6	358.4
1040.83	47121	0.0169	61609	1	678
1041.83	7412	0.017	61350	0.2	105
1042.29	2457	0.014	74506	0.1	33.5
1042.31	3328	0.0127	82059	0.1	46.1
1044.7	8892	0.0147	71012	0.2	126.4
1047.1	4873	0.013	80815	0.1	68.4
1047.13	8244	0.0135	77622	0.2	117
1048.84	6976	0.0175	59770	0.2	98.7
1049.55	10788	0.0136	76964	0.2	153.7
1052	5044	0.0146	71918	0.1	70.9
1052.83	20798	0.0175	60168	0.5	298.2
1053.83	3138	0.0156	67761	0.1	43.4
1055.08	4021	0.0191	55274	0.1	56.1
1057.45	9532	0.0187	56698	0.2	135.6
1058.45	5302	0.0168	62929	0.1	74.6
1067.08	4575	0.0189	56449	0.1	64.1
1070.82	14567	0.0189	56787	0.3	208.3
1072.81	3337	0.0216	49616	0.1	46.4
1072.84	13108	0.017	63265	0.3	187.7
1073.44	2988	0.0162	66177	0.1	41.3
1074.83	3359	0.0187	57589	0.1	46.7
1082.84	7694	0.0203	53446	0.2	109.4
1083.08	5314	0.0209	51777	0.1	75
1086.83	19042	0.0194	55878	0.4	273.6
1087.84	2690	0.0183	59291	0.1	37.1
1088.73	3330	0.02	54339	0.1	46.3
1089.09	2865	0.0176	61923	0.1	39.6
1104.82	277339	0.0149	74024	6.2	4010.4
1104.84	5937	0.0153	72177	0.1	84.1
1105.08	3768	0.0175	63114	0.1	52.7
1105.82	27905	0.0192	57546	0.6	401.9
1106.82	45727	0.0202	54881	1	658.7
1107.82	8028	0.0207	53629	0.2	114.1
1117.08	2916	0.0215	52076	0.1	40.3
1118.83	8856	0.0218	51334	0.2	126.1
1120.83	3316	0.0212	52838	0.1	46.1
1133.07	5155	0.0194	58437	0.1	72.7
1138.83	332317	0.016	71154	7.4	4798.3
1139.83	34999	0.0213	53406	0.8	503.8
1140.82	53650	0.0208	54730	1.2	773.2
1141.82	8087	0.0231	49363	0.2	115
1148.83	7552	0.024	47899	0.2	106.5
1152.83	21988	0.0235	49039	0.5	313.6
1153.83	3387	0.0246	46921	0.1	46.8
1154.72	2615	0.0197	58757	0.1	35.7
1170.81	69852	0.0208	56277	1.6	1000
1171.82	9788	0.0265	44216	0.2	138.6
1172.81	16043	0.0249	47182	0.4	228.3
1173.82	2572	0.0222	52930	0.1	35.1
1182.83	4741	0.0231	51110	0.1	65.7
1183.07	2523	0.0214	55264	0.1	34.2
1186.84	15792	0.0242	49089	0.4	223
1204.79	11706	0.0211	57073	0.3	164.9
1204.81	409426	0.0176	68363	9.1	5826
1204.84	8795	0.0215	56153	0.2	123.4
1205.82	39731	0.0232	52028	0.9	563.8
1206.81	67528	0.0214	56506	1.5	959.4
1207.81	11260	0.0238	50736	0.3	158.5
1211.76	25446	0.0254	47670	0.6	360.4
1212.76	18798	0.0277	43715	0.4	265.8
1213.76	10955	0.0299	40587	0.2	154.2
1214.76	7141	0.0242	50180	0.2	99.9
1214.83	4098	0.0243	50059	0.1	56.6
1218.82	11817	0.0276	44240	0.3	166.4
1220.71	4042	0.0222	55055	0.1	55.7
1227.76	9281	0.0269	45643	0.2	131.4
1228.76	7879	0.0254	48456	0.2	111.2
1229.76	4370	0.0281	43815	0.1	60.9
1230.76	2801	0.0231	53302	0.1	38.4
1231.84	4088	0.0228	53932	0.1	56.9
1234.73	2732	0.0251	49251	0.1	37.4
1236.8	10849	0.0267	46262	0.2	153.8
1238.81	187911	0.0197	62805	4.2	2694.3
1239.82	24885	0.0252	49207	0.6	355.2
1240.81	35087	0.025	49696	0.8	501.6
1241.81	6387	0.0259	47871	0.1	89.8
1243.75	3175	0.0265	46981	0.1	43.7
1244.76	2951	0.0261	47762	0.1	40.5
1248.84	6554	0.0236	52997	0.1	92.2
1252.82	20207	0.027	46460	0.4	288.1
1253.82	3513	0.0262	47817	0.1	48.6
1254.71	3065	0.0243	51551	0.1	42.2
1265.85	2409	0.0221	57279	0.1	32.7
1270.81	141358	0.0219	58085	3.1	2044
1271.81	21172	0.0269	47293	0.5	304.6
1272.8	30522	0.0264	48297	0.7	439.9
1273.8	5646	0.0264	48224	0.1	79.9
1282.84	3366	0.023	55757	0.1	46.9
1284.82	4980	0.0218	58968	0.1	70.2
1286.71	3511	0.0293	43874	0.1	49
1286.83	10538	0.0259	49663	0.2	150.7
1298.27	11234	0.0195	66517	0.2	160.7
1304.79	14901	0.027	48387	0.3	213.8
1304.82	326335	0.0206	63373	7.2	4721.2
1305.09	3246	0.0227	57438	0.1	45.1
1305.82	46905	0.0233	56044	1	677
1306.82	62644	0.0238	54870	1.4	904.8
1307.58	11095	0.0254	51498	0.2	158.7
1307.82	10512	0.0256	51118	0.2	150.3
1308.58	7541	0.0259	50465	0.2	107.3
1309.58	4104	0.0324	40460	0.1	57.5
1314.81	3211	0.0284	46235	0.1	44.6
1318.34	3924	0.0222	59483	0.1	58.8
1318.81	13035	0.0282	46693	0.3	199.8
1320.71	5188	0.0302	43666	0.1	78.3
1331.84	4623	0.0239	55834	0.1	69.6
1334.73	3227	0.0307	43457	0.1	48
1336.8	24746	0.0289	46250	0.5	381
1337.8	4654	0.0282	47466	0.1	70.1
1338.81	67829	0.0264	50638	1.5	1047.8
1339.08	2767	0.0265	50501	0.1	40.9
1339.81	12222	0.0307	43648	0.3	187.2
1340.81	16186	0.0307	43714	0.4	248.6
1341.81	3450	0.0273	49134	0.1	51.5
1348.83	3619	0.026	51922	0.1	54.1
1352.83	20969	0.0251	53829	0.5	322.6
1353.83	4441	0.0244	55533	0.1	66.8
1370.8	127720	0.0245	55845	2.8	2123.4
1371.81	19758	0.0304	45085	0.4	326.8
1372.8	25665	0.0315	43650	0.6	425.1
1373.81	5379	0.0329	41814	0.1	87.5
1384.82	5821	0.0258	53655	0.1	94.9
1386.71	5060	0.0288	48080	0.1	82.2
1386.83	4813	0.0267	51948	0.1	78.1
1397.81	2375	0.0295	47326	0.1	37.6
1402.79	2487	0.0283	49588	0.1	39.4
1404.81	97347	0.029	48423	2.2	1618.1
1405.81	19270	0.0338	41554	0.4	318.7
1406.81	27218	0.0312	45159	0.6	451
1407.82	6337	0.0298	47174	0.1	103.5
1418.82	11534	0.0289	49062	0.3	190
1420.71	3318	0.0313	45413	0.1	53.3
1436.79	27322	0.0327	43989	0.6	467.3
1437.79	5507	0.032	44951	0.1	92.6
1438.8	16717	0.0389	37017	0.4	285.2
1439.81	3931	0.0333	43293	0.1	65.6
1440.81	4876	0.0332	43352	0.1	81.8
1452.83	9403	0.0297	48854	0.2	159.6
1470.79	54849	0.0321	45784	1.2	940.1
1471.79	12543	0.0339	43440	0.3	213.5
1472.78	15446	0.0334	44158	0.3	263.4
1473.78	3387	0.0305	48280	0.1	56.3
1484.8	2391	0.0354	41929	0.1	39.2
1486.7	2393	0.0367	40553	0.1	39.2
1502.81	3741	0.0319	47060	0.1	64.5
1504.82	32322	0.0352	42804	0.7	572.2
1505.82	8057	0.0338	44492	0.2	141.2
1506.82	9200	0.0359	41933	0.2	161.5
1515.4	2434	0.0261	57991	0.1	41.3
1518.8	3450	0.0378	40181	0.1	59.3
1529.84	9499	0.0581	26341	0.2	166.8
1536.78	12415	0.0398	38576	0.3	218.5
1537.78	3277	0.0343	44865	0.1	56.2
1538.79	4721	0.0438	35109	0.1	81.9
1570.82	22615	0.0338	46467	0.5	409.9
1571.82	5436	0.0336	46779	0.1	97
1572.81	6602	0.0354	44402	0.1	118.2
1590.67	2635	0.0337	47201	0.1	45.9
1604.77	6556	0.035	45831	0.1	117.4
1625.97	3961	0.0396	41014	0.1	70.1
1626.01	5515	0.0365	44593	0.1	98.4
1628.44	3167	0.0457	35611	0.1	55.6
1628.48	4328	0.0501	32523	0.1	76.8
1636.81	3857	0.044	37220	0.1	67.6
1670.84	4905	0.044	37961	0.1	86.6
1697.92	2447	0.0327	51989	0.1	42.2
1698.12	3931	0.0324	52397	0.1	69
1750.03	3080	0.0378	46358	0.1	53.7
1755.76	15271	0.0391	44941	0.3	273.9
1758.64	3457	0.038	46286	0.1	60.5

## Sheet: NEG_blank_4
m/z	I	FWHM	Res.	I %	S/N
289.48	2681	0.0001	2097268	0.1	43.4
290.78	6049	0.001	296001	0.2	100.5
290.977	2086	0.001	294607	0.1	33.4
291.208	14522	0.0011	271472	0.4	243.9
293.177	1936	0.0025	116110	0.1	30.8
293.18	4977	0.0015	199100	0.1	82.3
294.182	2260	0.0011	272234	0.1	36.3
294.535	3466	0.0011	267470	0.1	56.7
294.796	4633	0.001	294398	0.1	76.5
294.89	2985	0.0012	244636	0.1	48.6
294.895	24589	0.0011	277173	0.7	414.3
295.502	1801	0.001	296287	0.1	28.5
295.978	11712	0.0011	265657	0.3	196.3
297.151	17929	0.0013	231434	0.5	301.6
297.153	49336	0.0011	265153	1.5	833.3
297.896	2098	0.0011	283421	0.1	33.6
298.155	9324	0.0013	226922	0.3	155.9
298.311	1939	0.001	297598	0.1	30.9
298.45	3348	0.001	301842	0.1	54.7
298.732	3141	0.001	292785	0.1	51.2
299.147	2104	0.0014	214803	0.1	33.7
299.149	1897	0.001	287356	0.1	30.2
299.332	8052	0.001	291053	0.2	134.4
302.149	2595	0.0011	287600	0.1	42
302.422	2270	0.001	294229	0.1	36.5
303.196	3221	0.0012	258152	0.1	52.6
304.122	3297	0.0011	276363	0.1	53.9
305.432	3990	0.0011	290524	0.1	65.6
306.659	4228	0.0012	261085	0.1	69.6
307.773	2599	0.0012	266868	0.1	42.1
309.182	4040	0.0011	284603	0.1	66.5
309.27	1804	0.0011	281161	0.1	28.6
309.616	9412	0.0012	257323	0.3	157.4
310.014	3260	0.0011	287421	0.1	53.2
310.355	3312	0.0011	291101	0.1	54.1
311.122	2680	0.0011	290246	0.1	43.4
311.165	34180	0.001	320875	1	576.7
311.168	976761	0.0012	268169	29.2	16534.4
311.169	24352	0.0013	240751	0.7	410.3
311.213	2368	0.001	300647	0.1	38.1
311.295	6127	0.0014	226036	0.2	101.8
311.848	3249	0.0011	284714	0.1	53.1
312.062	4075	0.0011	275867	0.1	67.1
312.171	139719	0.0013	236602	4.2	2363.5
312.2	3189	0.0011	276055	0.1	52.1
312.279	18287	0.0012	266545	0.5	307.7
312.414	3811	0.0012	261704	0.1	62.6
312.495	4012	0.0011	282333	0.1	66
312.71	3205	0.0011	283914	0.1	52.3
313.163	18373	0.0021	147039	0.5	309.1
313.163	16443	0.0014	221205	0.5	276.4
313.173	5938	0.0015	215663	0.2	98.6
313.175	4746	0.0014	224157	0.1	78.4
314.166	2501	0.0015	203289	0.1	40.4
314.167	2985	0.0017	183584	0.1	48.6
314.907	2990	0.0012	255337	0.1	48.7
315.058	5163	0.0011	276425	0.2	85.5
315.125	3642	0.0012	255786	0.1	59.7
315.346	8502	0.0013	241607	0.3	142
319.093	6451	0.0014	235381	0.2	107.3
319.238	4988	0.0013	237346	0.1	82.5
319.24	34578	0.0014	236208	1	583.5
320.243	5139	0.0014	226225	0.2	85.1
320.741	2628	0.0014	235680	0.1	42.6
321.21	12347	0.0022	143257	0.4	207.1
321.237	6884	0.002	158763	0.2	114.6
321.501	2853	0.0011	284987	0.1	46.4
321.922	4983	0.0012	262166	0.1	82.4
322.152	2585	0.0012	265797	0.1	41.8
322.296	6373	0.0013	239441	0.2	106
322.38	1827	0.0012	269978	0.1	29
323.166	4986	0.0017	191419	0.1	82.5
323.168	7499	0.0014	228675	0.2	125
323.488	2716	0.0012	265355	0.1	44
323.978	8262	0.0012	263630	0.2	137.9
324.716	10011	0.0013	254301	0.3	167.5
324.947	11701	0.0013	259944	0.3	196.2
324.95	2125	0.0012	277466	0.1	34
325.133	10781	0.0012	264929	0.3	180.6
325.18	101794	0.0012	282708	3	1721.4
325.182	3346752	0.0013	253114	100	56657.7
325.184	103456	0.0017	192241	3.1	1749.5
325.232	9609	0.0012	265561	0.3	160.7
325.309	2477	0.0022	148468	0.1	40
325.311	2619	0.0019	173257	0.1	42.4
325.415	2102	0.0012	264732	0.1	33.7
325.418	11901	0.0013	256026	0.4	199.5
325.65	9881	0.0013	254862	0.3	165.3
325.885	1993	0.0013	255130	0.1	31.8
326.18	3021	0.0017	189781	0.1	49.2
326.185	126763	0.0021	157737	3.8	2144.1
326.186	119655	0.0024	134793	3.6	2023.8
326.757	1875	0.0016	203539	0.1	29.8
326.759	1989	0.0015	216300	0.1	31.7
326.894	1991	0.0015	220553	0.1	31.8
327.177	16544	0.0017	195107	0.5	278.1
327.179	29174	0.0015	214873	0.9	492
327.185	1893	0.0018	177834	0.1	30.1
327.188	6835	0.0016	204588	0.2	113.8
327.19	10193	0.0016	209708	0.3	170.6
328.183	8772	0.0014	235031	0.3	146.6
328.27	2186	0.0013	251095	0.1	35.1
328.51	4812	0.0013	247198	0.1	79.5
328.756	3839	0.0014	227662	0.1	63.1
328.764	2023	0.0013	255418	0.1	32.3
329.306	20420	0.0013	251699	0.6	343.8
332.578	1937	0.0016	206836	0.1	30.9
332.899	2634	0.0012	271452	0.1	42.7
333.848	5179	0.0014	237318	0.2	85.7
334.369	2182	0.0014	245583	0.1	35
335.627	6685	0.0015	219914	0.2	111.2
335.63	3428	0.0014	238547	0.1	56.1
335.652	9415	0.0014	239739	0.3	157.4
335.903	3467	0.0013	254126	0.1	56.8
336.057	26798	0.0013	251058	0.8	451.7
336.151	3085	0.0013	256774	0.1	50.3
336.154	3003	0.0013	265482	0.1	48.9
336.651	2621	0.0013	265064	0.1	42.4
336.945	2018	0.0013	255403	0.1	32.2
337.181	3766	0.0021	163340	0.1	61.8
337.183	2349	0.0022	150701	0.1	37.8
337.202	5623	0.0021	161512	0.2	93.3
337.205	5359	0.002	171351	0.2	88.8
337.356	5429	0.0014	241160	0.2	90
338.316	1923	0.0013	268240	0.1	30.7
339.145	4523	0.0013	263051	0.1	74.7
339.196	69570	0.0016	215754	2.1	1177.3
339.199	1498148	0.0014	246055	44.8	25391.2
339.201	45985	0.002	172515	1.4	777.5
339.252	4480	0.0013	257510	0.1	74
339.326	1899	0.0016	209199	0.1	30.3
340.2	22674	0.002	168854	0.7	382.4
340.202	192244	0.0014	235200	5.7	3256.5
340.262	1814	0.0014	250965	0.1	28.8
340.519	10103	0.0014	238263	0.3	169.3
340.777	1867	0.0013	258334	0.1	29.7
341.195	19405	0.0025	134991	0.6	327.4
341.206	7008	0.0028	121479	0.2	117
342.13	2072	0.0014	239165	0.1	33.2
342.197	2803	0.0019	183143	0.1	45.6
342.199	2969	0.002	171310	0.1	48.4
342.731	1797	0.0036	95907	0.1	28.6
342.753	22591	0.0014	237934	0.7	381.5
342.929	3965	0.0013	257524	0.1	65.4
344.169	2096	0.0015	223471	0.1	33.6
347.664	3748	0.0014	252872	0.1	61.8
348.638	3022	0.0015	225940	0.1	49.5
349.238	6237	0.0022	157623	0.2	104.2
349.241	7576	0.0019	182083	0.2	127
349.284	4423	0.0023	151004	0.1	73.4
349.287	5521	0.0023	153052	0.2	92
350.606	4999	0.0015	238938	0.1	83.2
350.88	2513	0.0014	242111	0.1	40.8
351.284	2059	0.002	175503	0.1	33.1
352.018	3243	0.0016	213633	0.1	53.3
353.198	8098	0.0027	128857	0.2	136.1
353.2	9524	0.0016	221694	0.3	160.4
353.213	5046	0.0026	134140	0.2	84.1
353.215	5861	0.0015	236131	0.2	98
354.477	6360	0.0015	242002	0.2	106.5
355.109	4299	0.0019	191191	0.1	71.5
355.111	2772	0.002	177412	0.1	45.4
355.92	7720	0.0015	234021	0.2	129.9
356.772	2786	0.0014	253688	0.1	45.6
360.212	13659	0.0019	192243	0.4	231.7
361.231	16270	0.0016	230497	0.5	276.3
362.256	8303	0.0015	238490	0.2	140.1
362.552	4346	0.0015	235915	0.1	72.5
363.287	30551	0.0019	195588	0.9	521.4
364.179	2073	0.0018	205832	0.1	33.6
364.323	3978	0.0025	148660	0.1	66.2
365.074	2778	0.0015	237221	0.1	45.6
366.009	48296	0.0016	222636	1.4	825.4
366.955	1823	0.0016	232731	0.1	29.3
367.355	3750	0.0019	192637	0.1	62.4
367.358	5068	0.0018	207971	0.2	85
368.818	5431	0.0016	236956	0.2	91.2
369.124	13253	0.0019	194775	0.4	225.5
369.127	9107	0.0021	174561	0.3	154.3
369.611	2227	0.0015	249872	0.1	36.3
370.128	2087	0.0024	154180	0.1	33.9
371.121	4047	0.0019	194790	0.1	67.6
371.124	1850	0.0024	157727	0.1	29.8
372.301	20012	0.0022	165996	0.6	342
372.303	11906	0.0022	169747	0.4	202.7
373.304	4248	0.0023	159163	0.1	71.1
374.298	5241	0.0027	137805	0.2	88.3
374.3	3559	0.0024	156441	0.1	59.3
375.775	1834	0.0016	240603	0.1	29.6
377.081	2369	0.0027	140978	0.1	38.8
377.085	3319	0.0034	111941	0.1	55.2
378.35	9921	0.0017	225780	0.3	168.9
378.656	2728	0.0016	231210	0.1	45.1
381.231	5241	0.0024	160990	0.2	88.4
381.373	1905	0.0021	178576	0.1	30.9
382.833	3771	0.0018	212983	0.1	63.2
383.139	6308	0.0027	140945	0.2	107.1
383.142	11083	0.0022	175258	0.3	189.6
383.175	2836	0.0022	172006	0.1	47.1
384.861	2035	0.0016	236026	0.1	33.2
385.137	3145	0.0029	134343	0.1	52.4
385.139	2453	0.0029	130927	0.1	40.4
386.912	1794	0.0017	224118	0.1	29.1
396.738	1889	0.0019	213382	0.1	30.9
397.158	5297	0.0024	164417	0.2	90.1
397.222	3149	0.0026	155414	0.1	52.8
397.226	7715	0.0022	183364	0.2	132.1
397.797	4787	0.002	203418	0.1	81.2
402.202	1912	0.0019	216408	0.1	31.3
402.787	4979	0.002	200799	0.1	84.8
404.651	2875	0.0019	209173	0.1	48.1
405.914	2995	0.0018	228813	0.1	50.3
406.502	8764	0.002	206591	0.3	151
407.305	9159	0.002	199642	0.3	157.9
407.601	56239	0.0021	196241	1.7	979.6
408.698	67503	0.0021	196583	2	1176.2
409.404	3474	0.0049	82826	0.1	58.7
409.816	205073	0.0022	189481	6.1	3577.2
409.82	2140	0.0019	212419	0.1	35.5
412.538	1973	0.0021	200463	0.1	32.5
413.996	3839	0.002	211009	0.1	65.2
417.209	3708	0.0025	164469	0.1	63
417.87	2640	0.0019	219668	0.1	44.3
418.975	2455	0.0022	189679	0.1	41.1
420.992	21352	0.0022	189019	0.6	373.2
421.141	23829	0.0026	165091	0.7	416.7
421.154	44265	0.0024	172874	1.3	775.7
421.226	3750	0.0027	155797	0.1	63.9
421.387	4943	0.002	207566	0.1	84.9
421.777	4008	0.0021	202712	0.1	68.4
422.145	4208	0.0025	166750	0.1	72
422.158	6659	0.0027	156976	0.2	115
423.073	2216	0.0024	173346	0.1	37
423.138	6271	0.0027	157456	0.2	108.2
423.151	11630	0.0025	166111	0.3	202.3
423.675	2085	0.0021	197330	0.1	34.7
423.866	2995	0.0021	199016	0.1	50.7
423.998	2531	0.0021	198201	0.1	42.5
424.155	2034	0.0023	183844	0.1	33.8
424.515	1837	0.0021	204169	0.1	30.3
425.194	2503	0.0019	220861	0.1	42.1
425.257	4334	0.0027	158557	0.1	74.4
425.783	4004	0.0021	205756	0.1	68.5
425.93	3360	0.0022	193778	0.1	57.2
426.181	4839	0.0021	202859	0.1	83.2
426.586	24490	0.0023	188616	0.7	429.3
426.991	2157	0.002	209360	0.1	36
427.085	3492	0.0039	108914	0.1	59.5
427.392	1791	0.0021	206876	0.1	29.6
428.677	2527	0.002	211540	0.1	42.5
429.075	4801	0.0021	206701	0.1	82.6
429.082	2232	0.0042	101634	0.1	37.3
429.536	6369	0.0022	194538	0.2	110.2
431.243	1935	0.0022	198587	0.1	32.2
431.656	156712	0.0025	169858	4.7	2764
432.072	1814	0.0021	203251	0.1	30
437.015	3789	0.0023	187555	0.1	64.8
437.133	3661	0.0033	131345	0.1	62.6
437.137	9676	0.0026	168122	0.3	168.6
437.539	2583	0.0026	171098	0.1	43.6
438.139	1956	0.0028	155901	0.1	32.5
439.044	2655	0.0046	94629	0.1	44.8
439.133	2459	0.0027	160622	0.1	41.4
441.1	4893	0.0026	168847	0.1	84.3
441.252	5454	0.0027	165903	0.2	94.2
442.676	3314	0.0028	157432	0.1	56.3
443.097	2331	0.0028	159549	0.1	39
443.914	2400	0.0025	175739	0.1	40.2
444.347	2803	0.0025	180673	0.1	47.3
444.673	3980	0.003	148465	0.1	68
444.787	28034	0.0026	173741	0.8	490.6
445.227	6113	0.0025	180241	0.2	105.5
445.361	2297	0.0023	197670	0.1	38.4
445.38	2836	0.0027	164522	0.1	47.9
445.663	4753	0.0024	185244	0.1	81.6
446.67	2072	0.0027	163860	0.1	34.5
447.06	1930	0.0022	201791	0.1	31.9
447.133	14667	0.0029	154193	0.4	254.9
448.136	2648	0.0027	168881	0.1	44.4
449.435	1953	0.0028	158274	0.1	32.3
450.302	8839	0.0025	178514	0.3	152.8
450.754	4315	0.0024	186284	0.1	73.6
451.035	8822	0.0025	181181	0.3	152.5
451.2	3619	0.0024	189427	0.1	61.4
451.451	5268	0.0028	162054	0.2	90.3
453.131	17300	0.003	149376	0.5	299.9
453.374	1829	0.0023	200410	0.1	30
454.134	3304	0.0031	145534	0.1	55.7
455.116	1905	0.003	149945	0.1	31.3
455.128	4708	0.0033	139710	0.1	80.2
455.788	2138	0.0024	189044	0.1	35.4
456.244	2657	0.0025	181417	0.1	44.4
456.707	13080	0.0026	175507	0.4	226.3
457.172	2642	0.0024	190348	0.1	44.2
457.631	2160	0.0026	174008	0.1	35.8
458.65	3150	0.0032	141516	0.1	53
460.647	4422	0.0029	159325	0.1	75
462.644	2758	0.0032	144317	0.1	46
465.303	8264	0.003	153319	0.2	141.2
465.466	1938	0.003	155159	0.1	31.7
469.283	3187	0.0029	162735	0.1	53.3
471.432	5428	0.0028	170326	0.2	91.8
473.281	25277	0.003	160246	0.8	434.4
473.399	2892	0.0029	161237	0.1	48
473.412	1882	0.0028	169413	0.1	30.6
473.987	12242	0.0027	177161	0.4	209.4
474.284	6601	0.003	156146	0.2	112
474.487	2550	0.0026	184960	0.1	42.1
474.623	1861	0.0034	141119	0.1	30.2
474.982	1999	0.0025	189054	0.1	32.6
476.621	2415	0.0035	135680	0.1	39.8
477.633	5348	0.0028	171110	0.2	90.4
478.141	2556	0.0026	186258	0.1	42
478.643	1958	0.0026	187173	0.1	31.8
479.223	4037	0.0032	149526	0.1	67.5
479.482	2692	0.0033	145906	0.1	44.4
481.089	2752	0.0027	179982	0.1	45.4
483.441	2750	0.0032	149235	0.1	45.4
484.845	4604	0.0028	175997	0.1	76.9
485.043	4899	0.0035	137911	0.1	82
485.278	5153	0.0033	146097	0.2	86.4
485.33	33633	0.0028	172540	1	574.1
487.04	5543	0.0034	144381	0.2	93
487.427	4361	0.0034	145163	0.1	72.8
487.765	1911	0.0043	112391	0.1	30.8
489.276	4495	0.0035	138179	0.1	75.1
489.443	2358	0.0033	150059	0.1	38.5
490.723	2053	0.0033	148832	0.1	33.3
491.482	2827	0.0033	146775	0.1	46.5
492.72	2509	0.0034	144118	0.1	40.9
493.498	7241	0.0036	136815	0.2	121.6
494.324	15050	0.0035	142690	0.4	254.8
494.501	2024	0.0038	129660	0.1	32.6
494.717	2171	0.0036	137960	0.1	35.1
495.302	2463	0.0033	148479	0.1	40.1
495.327	3075	0.0036	138872	0.1	50.6
495.679	2542	0.0034	147441	0.1	41.5
497.092	6217	0.0034	148281	0.2	104.2
497.675	3591	0.0035	142823	0.1	59.4
499.059	5182	0.0036	138037	0.2	86.1
499.088	2728	0.0035	142355	0.1	44.5
499.673	2388	0.0033	152242	0.1	38.7
500.634	5700	0.0035	143544	0.2	95
501.017	2531	0.0032	155794	0.1	41.1
501.056	5356	0.0035	142574	0.2	89.1
501.443	2092	0.0038	131529	0.1	33.7
502.631	7685	0.0033	152698	0.2	128.7
503.014	1978	0.0034	149990	0.1	31.7
504.365	3889	0.003	167577	0.1	64.2
504.628	5727	0.0034	147829	0.2	95.4
504.889	2083	0.003	168696	0.1	33.5
504.959	2240	0.003	169019	0.1	36.2
506.625	2357	0.0034	149092	0.1	38
507.368	2514	0.0036	141607	0.1	40.6
507.514	2460	0.0034	150092	0.1	39.7
509.375	9821	0.0036	143240	0.3	164.3
510.379	2943	0.0037	139578	0.1	47.9
511.372	2483	0.0036	140419	0.1	40.1
511.467	13525	0.0048	106099	0.4	226.9
511.472	144471	0.0032	161871	4.3	2442
512.475	35600	0.0034	150767	1.1	600.3
513.075	2881	0.0035	146606	0.1	46.9
513.309	3035	0.0035	145698	0.1	49.5
513.479	4316	0.0038	136809	0.1	71.1
513.65	2561	0.0036	141214	0.1	41.3
515.032	2119	0.0036	144113	0.1	33.8
515.072	2564	0.0035	145180	0.1	41.3
515.458	3562	0.0036	144197	0.1	58.1
516.608	6607	0.0035	149148	0.2	109.4
516.671	12424	0.0031	164183	0.4	207.4
516.678	92178	0.0034	152229	2.8	1550.7
517.03	2422	0.0034	150950	0.1	38.9
517.788	1886	0.003	170045	0.1	29.9
518.605	9403	0.0036	142142	0.3	156.5
520.602	6828	0.0036	143714	0.2	113.1
521.529	4025	0.0037	141114	0.1	65.6
522.599	2835	0.0038	135789	0.1	45.7
523.739	4498	0.0033	158323	0.1	73.6
525.488	4661	0.0037	142221	0.1	76.3
529.304	4191	0.0036	147620	0.1	68.4
529.461	2191	0.0039	135433	0.1	34.7
529.474	9158	0.0039	134981	0.3	150.8
530.478	2546	0.004	134213	0.1	40.6
530.984	2568	0.0039	136913	0.1	41
531.471	2476	0.0037	142174	0.1	39.4
531.49	5110	0.004	131983	0.2	83.3
532.264	2278	0.0039	135133	0.1	36.1
532.582	2887	0.0041	129017	0.1	46.3
533.529	3228	0.0037	145891	0.1	52
533.816	2185	0.0039	137709	0.1	34.6
534.579	3825	0.0042	126810	0.1	61.9
535.544	7872	0.004	132385	0.2	129.4
535.813	3567	0.0038	139664	0.1	57.6
536.548	2889	0.0037	145810	0.1	46.3
536.576	3474	0.004	135666	0.1	56
537.488	7028	0.004	133785	0.2	115.3
537.809	2760	0.0042	128473	0.1	43.3
538.491	2342	0.0037	144909	0.1	36.4
538.771	2877	0.0044	121427	0.1	45.2
539.497	14965	0.0039	137196	0.4	242.7
539.502	432620	0.0035	153091	12.9	7066.8
539.508	10065	0.0037	147306	0.3	162.6
540.181	2429	0.0035	152241	0.1	37.9
540.507	105403	0.0037	146799	3.1	1720.3
540.768	5411	0.0041	131185	0.2	86.6
541.509	12519	0.0041	133303	0.4	202.7
542.765	4384	0.004	134658	0.1	69.8
543.002	5468	0.0042	129612	0.2	87.5
543.49	2861	0.0042	130214	0.1	44.9
543.727	4764	0.0039	140162	0.1	76
544.316	130141	0.0037	146152	3.9	2124.5
544.762	2348	0.004	136520	0.1	36.5
544.999	7913	0.0044	125220	0.2	127.4
545.319	24445	0.0042	129205	0.7	397.6
545.47	2077	0.0039	141275	0.1	32.1
545.723	7062	0.0044	123919	0.2	113.5
546.313	28873	0.0042	128677	0.9	460.4
546.995	3317	0.0046	118760	0.1	51.3
547.317	6536	0.0042	131165	0.2	102.8
547.72	6386	0.0043	128335	0.2	100.4
548.682	4565	0.0043	128826	0.1	71.3
549.56	2954	0.0044	126247	0.1	45.5
549.717	3385	0.0041	133550	0.1	52.4
550.679	6778	0.0042	132509	0.2	106.7
551.787	2673	0.0042	130712	0.1	41
552.339	3352	0.0033	165287	0.1	51.8
552.676	5534	0.0043	127178	0.2	86.8
553.519	4611	0.0043	129480	0.1	72
553.637	2591	0.0046	121115	0.1	39.7
553.784	2552	0.0046	119973	0.1	39
554.673	2854	0.0042	132803	0.1	43.9
554.745	2765	0.0043	129718	0.1	42.4
555.634	4747	0.004	138440	0.1	72.6
556.742	4478	0.0041	135514	0.1	68.4
557.017	5194	0.0048	116320	0.2	79.6
557.335	2150	0.0045	123392	0.1	31.9
557.505	4389	0.0047	119539	0.1	67
557.631	3684	0.0046	121927	0.1	56
558.593	6341	0.0041	135225	0.2	97.6
558.739	3971	0.0045	123421	0.1	60.5
558.975	2907	0.0046	121969	0.1	43.8
559.014	7531	0.0044	126112	0.2	116.3
559.521	1954	0.0041	136544	0.1	28.9
559.628	1888	0.0048	116959	0.1	27.8
559.7	3782	0.0046	122700	0.1	57.5
560.59	8697	0.0043	129617	0.3	134.6
560.737	2183	0.0044	126970	0.1	32.4
560.973	4334	0.0047	119803	0.1	66.2
561.011	3335	0.0044	128208	0.1	50.5
561.697	5869	0.0044	127785	0.2	90.2
562.586	7329	0.0044	127648	0.2	113.1
562.97	1911	0.0046	123304	0.1	28.2
563.576	3490	0.0044	128537	0.1	52.9
563.694	4877	0.0047	120364	0.1	74.7
564.583	3716	0.005	112428	0.1	55.3
564.655	4321	0.0043	132770	0.1	64.6
565.422	2157	0.0044	129725	0.1	31.4
565.438	6609	0.0045	125011	0.2	99.7
565.519	7566	0.0048	118222	0.2	114.4
565.692	2676	0.0044	129767	0.1	39.3
566.441	2745	0.0044	128039	0.1	40.4
566.522	2929	0.0042	135734	0.1	43.2
566.653	6614	0.0045	127302	0.2	99.8
567.435	1926	0.0047	121527	0.1	27.8
567.534	258668	0.0039	146718	7.7	3969.4
567.54	6493	0.0043	132496	0.2	97.9
568.537	65640	0.0042	135391	2	1006
568.65	6100	0.0045	126667	0.2	91.9
569.541	8748	0.0047	121401	0.3	132.5
569.611	3303	0.0048	119475	0.1	48.9
570.647	3110	0.0048	118771	0.1	46
571.033	2606	0.0046	122972	0.1	38.2
571.11	4957	0.0053	108582	0.1	74.3
571.521	10013	0.0045	125813	0.3	152
571.608	5407	0.0045	126915	0.2	81.2
572.086	2335	0.0036	158028	0.1	34.1
572.524	3380	0.0042	135519	0.1	50.1
572.569	2388	0.0044	130066	0.1	34.9
572.992	3098	0.0043	134139	0.1	45.8
573.03	3102	0.0049	116755	0.1	45.8
573.107	2565	0.0045	126748	0.1	37.6
573.171	2365	0.0039	145362	0.1	34.5
573.329	3593	0.0043	134028	0.1	52.3
573.437	3062	0.0037	153370	0.1	44.3
573.518	2905	0.0043	133101	0.1	41.9
573.537	4626	0.0048	119531	0.1	67.8
573.606	5252	0.0044	129274	0.2	77.2
573.893	2769	0.0037	154792	0.1	39.9
574.386	2090	0.0046	126128	0.1	29.7
574.54	1926	0.0046	123854	0.1	27.2
574.566	7911	0.0049	117831	0.2	117.2
574.626	6759	0.004	142060	0.2	99.8
574.988	4447	0.0046	124242	0.1	65.1
575.575	3854	0.0048	120846	0.1	56.2
575.602	3270	0.0045	127131	0.1	47.4
576.563	13276	0.0048	120684	0.4	197.8
576.985	2005	0.0045	127728	0.1	28.4
577.592	8315	0.0046	124664	0.2	123.2
577.671	2362	0.0049	117225	0.1	33.8
578.56	11598	0.0048	120567	0.3	172.6
578.594	3262	0.0043	134296	0.1	47.3
579.211	1837	0.0037	155655	0.1	25.9
579.668	2147	0.0044	132575	0.1	30.5
580.558	5409	0.0047	124076	0.2	79.5
581.433	2461	0.0048	120702	0.1	35.2
581.55	2553	0.0045	129060	0.1	36.6
582.554	2279	0.0058	99699	0.1	32.5
582.626	3121	0.0047	123606	0.1	45.2
583.865	9139	0.0041	142332	0.3	132.7
584.625	3625	0.0046	127921	0.1	51.6
585.537	4967	0.0047	125757	0.1	71.3
585.585	1838	0.0045	130285	0.1	25.3
587.516	1817	0.0043	137197	0.1	25
587.582	2709	0.005	118189	0.1	38.1
588.942	1893	0.0051	116389	0.1	26.1
589.004	1910	0.0052	114256	0.1	26.4
589.58	2269	0.0049	119839	0.1	31.7
590.54	4512	0.0054	109952	0.1	64.7
591.606	3209	0.0047	124850	0.1	45.5
592.537	8841	0.005	118034	0.3	128.3
592.566	2837	0.0051	116150	0.1	40
593.297	6337	0.0041	144667	0.2	89.5
593.895	1834	0.005	119951	0.1	24.7
594.535	7078	0.0052	113361	0.2	100.2
595.566	5480	0.005	119749	0.2	77.2
596.532	3622	0.0052	114239	0.1	50.4
599.553	7380	0.0049	122279	0.2	104.5
600.556	2382	0.0049	121722	0.1	32.6
600.96	3878	0.0051	119000	0.1	54.1
601.361	2565	0.005	119642	0.1	35.2
601.569	2677	0.0049	121869	0.1	36.8
602.275	15626	0.0052	114755	0.5	223.2
602.957	6843	0.0051	118921	0.2	96.8
603.278	3646	0.0054	112284	0.1	50.8
604.272	9248	0.0052	117216	0.3	128.5
604.954	4094	0.0053	114379	0.1	56
605.623	3788	0.0049	123893	0.1	51.7
608.149	2031	0.0046	132932	0.1	26.9
608.511	2625	0.005	121149	0.1	35.3
609.448	2690	0.0051	118474	0.1	36.2
609.581	2629	0.0051	118367	0.1	35.3
610.509	2507	0.0054	112858	0.1	33.6
613.568	14340	0.0054	113094	0.4	200.2
614.163	8308	0.0046	133270	0.2	112.7
614.572	4896	0.0055	111274	0.1	65.8
614.976	3732	0.0052	118898	0.1	49.7
615.003	1793	0.0041	150148	0.1	23
615.565	3775	0.0056	109394	0.1	50.3
615.583	7619	0.0055	112410	0.2	103.2
616.042	17509	0.0045	136691	0.5	239.4
616.552	1819	0.0048	128828	0.1	23.4
616.587	3219	0.005	123705	0.1	42.7
616.934	2374	0.0055	111906	0.1	31
616.973	5859	0.0053	115454	0.2	79
617.356	3019	0.0051	121472	0.1	39.9
617.622	3100	0.0055	113283	0.1	41
618.506	13250	0.0044	139362	0.4	180.7
618.548	2108	0.0053	116782	0.1	27.4
618.932	4452	0.005	124355	0.1	59.6
618.97	3041	0.0057	108368	0.1	40.2
619.359	3380	0.0042	148372	0.1	44.9
619.638	8176	0.0053	116226	0.2	110.9
619.89	4052	0.0049	126027	0.1	54.1
620.202	2371	0.0042	146331	0.1	31
620.545	2220	0.0053	117055	0.1	28.9
620.641	2881	0.0053	117376	0.1	38
620.928	2883	0.0061	101121	0.1	38
623.597	3595	0.0051	121642	0.1	47.8
626.141	2343	0.0045	140230	0.1	30
627.583	5252	0.0056	112608	0.2	69.2
628.903	3733	0.0045	138660	0.1	48.7
629.563	2692	0.0051	122512	0.1	34.7
629.772	4419	0.0048	130493	0.1	58
630.656	23013	0.005	125352	0.7	308.6
630.95	2213	0.0055	114853	0.1	28.2
630.988	2567	0.0053	119673	0.1	33
631.506	4267	0.0056	113021	0.1	55.9
631.543	2397	0.0045	140032	0.1	30.7
632.419	1807	0.0047	134455	0.1	22.7
632.946	4298	0.0054	117253	0.1	56.3
633.654	2740	0.006	106292	0.1	35.3
634.523	3280	0.0057	110721	0.1	42.6
634.658	1994	0.0061	104844	0.1	25.3
634.944	2423	0.0057	111416	0.1	31
635.289	7216	0.0057	112182	0.2	95.7
636.292	2443	0.0057	112606	0.1	31.3
636.519	3289	0.0061	103962	0.1	42.7
637.305	4125	0.0058	110026	0.1	54.3
637.48	2309	0.006	105930	0.1	29.7
638.516	1848	0.0055	115829	0.1	23.4
639.248	2869	0.0054	118226	0.1	37.3
639.284	1980	0.0051	124501	0.1	25.2
641.404	5462	0.0056	113793	0.2	72.4
641.417	2882	0.0057	111685	0.1	37.4
641.599	7403	0.0059	108213	0.2	98.7
641.801	2517	0.006	106635	0.1	32.5
642.408	2116	0.0052	123385	0.1	27
642.603	2979	0.0053	121703	0.1	38.7
643.596	1958	0.0054	118442	0.1	24.9
643.615	2646	0.0056	114187	0.1	34.2
645.129	2525	0.0064	100485	0.1	32.6
645.325	2950	0.0053	122616	0.1	38.3
646.962	2492	0.0053	121010	0.1	32.1
647.67	3814	0.0059	110223	0.1	50.1
648.501	6282	0.0062	104087	0.2	83.5
649.505	2455	0.0054	119231	0.1	31.8
650.496	1955	0.0057	113756	0.1	25
651.628	4362	0.0062	104678	0.1	57.8
652.495	2015	0.0056	117023	0.1	25.8
653.299	6954	0.0055	118175	0.2	93.1
653.475	3453	0.0057	114126	0.1	45.4
655.271	4475	0.006	108889	0.1	59.3
655.614	14519	0.006	109234	0.4	196.3
656.238	1820	0.0061	107310	0.1	23.2
656.618	5466	0.0062	105570	0.2	72.9
657.612	3671	0.0062	105963	0.1	48.4
657.63	5903	0.0062	105289	0.2	78.8
658.634	2203	0.0057	116172	0.1	28.4
658.919	2148	0.0062	106234	0.1	27.6
659.34	3235	0.0059	112471	0.1	42.4
659.537	4511	0.0059	112664	0.1	59.8
659.67	2928	0.0055	120630	0.1	38.3
660.233	10934	0.0061	108105	0.3	147.4
660.343	3970	0.0051	129302	0.1	52.5
660.916	4379	0.006	110477	0.1	58
661.237	2329	0.0063	104949	0.1	30.3
661.382	1882	0.0058	114031	0.1	24.1
661.685	7633	0.0061	108399	0.2	103
662.231	10346	0.006	110640	0.3	140.2
662.517	6028	0.0062	107034	0.2	81
662.688	3245	0.0062	107490	0.1	42.8
662.912	3339	0.0063	104492	0.1	44.1
663.234	1820	0.0059	112400	0.1	23.3
663.521	2509	0.0058	115339	0.1	32.7
664.227	2892	0.0059	113084	0.1	38
665.643	2685	0.0063	104920	0.1	35.2
666.152	2976	0.0052	127155	0.1	39.1
667.279	2219	0.006	110790	0.1	28.8
669.435	5032	0.0065	103622	0.2	67.3
669.449	1962	0.0083	80586	0.1	25.2
669.631	5870	0.0065	102966	0.2	78.8
670.438	1821	0.0059	113737	0.1	23.3
670.634	2123	0.0054	125070	0.1	27.4
671.055	7635	0.0052	128255	0.2	103
671.256	51443	0.0057	118603	1.5	703.8
671.265	2328497	0.0055	122308	69.6	31928.9
671.273	53981	0.0063	106773	1.6	738.6
671.475	7847	0.0052	130265	0.2	105.9
671.61	2014	0.0061	110227	0.1	25.9
672.058	2076	0.0049	138291	0.1	26.8
672.26	22001	0.0067	100447	0.7	300
672.269	786767	0.0054	124069	23.5	10787.2
672.277	16928	0.0058	114945	0.5	230.5
672.48	1970	0.0049	135917	0.1	25.3
673.254	20806	0.0064	105538	0.6	283.6
673.262	669638	0.0055	121835	20	9181
673.272	64883	0.0063	106586	1.9	888.1
673.356	2741	0.006	111662	0.1	35.9
674.266	173546	0.0056	120984	5.2	2393
674.277	4631	0.0077	87855	0.1	62.2
674.932	3581	0.0068	99817	0.1	47.7
675.27	18307	0.0068	99640	0.5	250.9
675.701	2848	0.0061	109919	0.1	37.6
676.207	2411	0.0063	107284	0.1	31.6
676.272	2013	0.0074	91848	0.1	26.1
676.457	3013	0.0052	129012	0.1	39.9
676.533	2966	0.0071	95727	0.1	39.2
676.89	3771	0.0064	106531	0.1	50.3
676.928	3011	0.0065	104925	0.1	39.9
678.112	3002	0.0056	121228	0.1	39.7
678.204	2079	0.0072	94240	0.1	27
678.886	2993	0.0061	111523	0.1	39.6
679.66	1955	0.0062	109477	0.1	25.3
681.295	5617	0.0062	109170	0.2	75.8
681.506	2569	0.0061	112335	0.1	33.8
682.002	2358	0.005	137180	0.1	30.9
683.647	6595	0.0066	104078	0.2	89.3
684.65	2595	0.0064	106590	0.1	34.1
685.6	2859	0.0056	122990	0.1	37.8
685.662	2548	0.006	114854	0.1	33.5
686.856	4400	0.0065	106006	0.1	59
687.261	10890	0.0066	104686	0.3	148.6
688.264	3208	0.0064	107816	0.1	42.8
688.948	1873	0.0057	120433	0.1	24.3
689.258	3066	0.0062	110470	0.1	40.9
689.716	3036	0.0062	111736	0.1	40.5
690.906	2536	0.0064	107997	0.1	33.5
691.016	4642	0.0059	117752	0.1	62.8
691.397	23271	0.0065	105698	0.7	321.5
692.147	3112	0.0109	63289	0.1	41.5
692.4	9033	0.0067	102963	0.3	123.7
692.902	2757	0.0063	109598	0.1	36.6
693.394	5984	0.0072	96356	0.2	81.4
694.397	2130	0.0068	102000	0.1	27.9
697.501	3254	0.0073	95018	0.1	43.5
697.663	13026	0.0067	104169	0.4	179.2
698.285	14980	0.0066	105379	0.4	206.4
698.665	5326	0.0065	107569	0.2	72.3
699.289	4512	0.0066	105815	0.1	61
699.659	2866	0.0072	96524	0.1	38.1
699.678	5989	0.0064	108954	0.2	81.5
700.681	2395	0.0071	98607	0.1	31.6
701.558	2780	0.0098	71375	0.1	36.9
701.716	1914	0.0072	97023	0.1	25.1
703.256	9073	0.0068	103043	0.3	125.2
703.732	5521	0.007	100999	0.2	75.5
704.26	2544	0.0065	108862	0.1	33.9
704.736	2722	0.0066	106179	0.1	36.4
705.253	2114	0.0072	97822	0.1	27.8
706.537	4288	0.0057	124158	0.1	58.3
707.311	6856	0.0073	96753	0.2	94.2
707.391	1816	0.0061	116403	0.1	23.7
708.314	2824	0.0064	110460	0.1	37.8
711.678	4312	0.0073	97897	0.1	58.6
712.68	1948	0.0067	106549	0.1	25.5
715.413	4945	0.0057	125024	0.1	67.4
715.566	2401	0.0075	95863	0.1	31.9
715.8	18190	0.007	102797	0.5	252.6
716.336	4261	0.0078	91507	0.1	58.3
717.748	3004	0.0067	106774	0.1	40.6
717.797	4848	0.0078	91795	0.1	66.5
718.192	5919	0.0072	99711	0.2	81.6
718.61	2110	0.0068	105255	0.1	28
718.875	2420	0.0072	99908	0.1	32.4
719.148	5229	0.0082	87681	0.2	71.9
720.19	8003	0.0071	100847	0.2	111
720.378	2198	0.0059	121488	0.1	29.2
720.859	6256	0.0075	95803	0.2	86.4
720.871	2241	0.0072	99687	0.1	29.8
722.186	3167	0.0072	99676	0.1	42.9
725.532	2636	0.0078	93126	0.1	35.4
725.694	5939	0.0071	102671	0.2	81.9
726.698	2415	0.0076	95948	0.1	32.3
727.708	2267	0.0074	98369	0.1	30.2
729.639	5749	0.0075	96748	0.2	79.2
730.643	2503	0.007	103961	0.1	33.5
731.763	2753	0.0068	107504	0.1	36.7
732.782	10231	0.0094	77853	0.3	140.9
732.891	1934	0.008	91760	0.1	25.2
733.862	11789	0.0064	115359	0.4	162.7
734.166	1851	0.0079	92683	0.1	24.1
734.848	2690	0.0069	105859	0.1	35.8
734.887	1863	0.0076	97063	0.1	24.3
735.062	2689	0.0058	127178	0.1	35.8
735.454	1964	0.0072	101501	0.1	25.7
735.864	3475	0.0065	113241	0.1	46.7
736.164	3065	0.0074	99354	0.1	41
736.25	2041	0.0056	132572	0.1	26.7
736.845	2598	0.0078	94970	0.1	34.5
739.711	10138	0.0076	97318	0.3	139.6
740.073	6405	0.0065	113536	0.2	87.6
740.712	5345	0.0073	101324	0.2	72.8
741.501	34851	0.0067	111290	1	484.2
741.528	3624	0.0076	96989	0.1	48.8
741.707	2343	0.0081	91274	0.1	30.9
741.726	3909	0.0077	95898	0.1	52.8
742.728	1865	0.007	106654	0.1	24.3
743.598	2281	0.0073	101256	0.1	30.1
743.764	1885	0.0069	108521	0.1	24.5
745.78	4907	0.0079	94980	0.1	66.7
746.782	2575	0.008	93906	0.1	34.2
748.865	2221	0.0078	95605	0.1	28.8
750.862	2031	0.008	94392	0.1	26.2
751.029	2310	0.0063	118661	0.1	30
751.552	318631	0.0068	110676	9.5	4374.8
751.562	6848	0.007	107405	0.2	92.3
752.554	95156	0.0073	103778	2.8	1305.3
752.849	2560	0.0085	88880	0.1	33.4
753.549	58938	0.0078	97139	1.8	807.8
753.56	10002	0.0097	77823	0.3	135.7
753.725	4375	0.0079	94997	0.1	58.4
754.552	22604	0.0079	95197	0.7	308.7
754.728	1860	0.0085	88801	0.1	23.8
755.556	3850	0.0076	98988	0.1	51.2
757.327	2038	0.0077	98964	0.1	26.3
757.535	2391	0.0067	113525	0.1	31.1
757.671	6356	0.0081	93140	0.2	85.6
758.674	2647	0.0091	83657	0.1	34.6
759.795	2087	0.0081	93992	0.1	26.9
764.579	4392	0.0077	99447	0.1	57.7
766.687	2200	0.0097	78894	0.1	28
767.649	2166	0.0089	86271	0.1	27.6
767.742	4176	0.0086	89771	0.1	54.7
768.743	2357	0.0077	100194	0.1	30.1
769.56	2320	0.0088	87269	0.1	29.6
769.646	3160	0.0082	93611	0.1	41
771.342	3272	0.0085	90798	0.1	42.5
771.502	2297	0.0092	83761	0.1	29.3
771.642	2613	0.0081	95594	0.1	33.6
772.604	2696	0.0078	98997	0.1	34.7
773.811	2164	0.0081	96107	0.1	27.5
774.6	3490	0.0091	85104	0.1	45.4
774.673	298361	0.0072	107256	8.9	4033
774.684	6710	0.007	111228	0.2	89
775.677	104392	0.0077	101326	3.1	1410
776.152	2664	0.0091	85105	0.1	34.3
776.598	2644	0.009	86726	0.1	34
776.681	16407	0.0092	84828	0.5	220.1
777.558	2929	0.0081	95971	0.1	37.9
777.769	1946	0.0079	98932	0.1	24.6
778.148	4762	0.009	86931	0.1	62.6
779.555	3351	0.0083	94072	0.1	43.6
780.145	2903	0.0086	91080	0.1	37.5
780.664	2534	0.008	97503	0.1	32.5
781.552	3341	0.0084	93397	0.1	42.7
781.755	8727	0.0083	94405	0.3	114.4
782.514	2311	0.0091	86219	0.1	29
782.661	2062	0.0093	84605	0.1	25.7
782.761	4591	0.0086	90717	0.1	59.4
783.622	2126	0.0087	90060	0.1	26.6
783.753	2000	0.0088	88934	0.1	24.9
783.772	3737	0.008	98057	0.1	48
784.51	3720	0.0086	90976	0.1	47.8
785.518	2725	0.0091	86017	0.1	34.5
785.555	2546	0.0087	90021	0.1	32.1
785.62	3283	0.0092	85289	0.1	41.9
786.507	2956	0.0084	94153	0.1	37.6
786.579	2001	0.009	87416	0.1	24.9
786.85	18632	0.009	87849	0.6	246.2
787.184	2606	0.0088	89491	0.1	32.9
787.471	2080	0.0081	96878	0.1	25.9
787.617	2997	0.0089	88353	0.1	38.1
787.828	3601	0.0082	95660	0.1	46.2
787.855	2000	0.0085	93059	0.1	24.9
788.504	1898	0.0087	90358	0.1	23.5
788.576	3245	0.009	87807	0.1	41.4
788.829	2245	0.0074	107260	0.1	28.1
789.18	2146	0.0099	79358	0.1	26.8
789.466	2306	0.0085	93307	0.1	28.9
789.613	1948	0.008	98426	0.1	24.2
790.575	4054	0.0094	83721	0.1	52.2
791.462	2417	0.0083	94883	0.1	30.4
792.425	2060	0.0091	86651	0.1	25.7
792.572	4240	0.0089	88862	0.1	54.7
792.612	3950	0.0094	84415	0.1	50.8
793.468	14936	0.0092	86308	0.4	197
793.532	2781	0.0099	79994	0.1	35.2
794.122	2465	0.0095	83847	0.1	31.1
794.422	2954	0.0093	85488	0.1	37.6
794.471	7672	0.0094	84164	0.2	100.3
794.569	2557	0.009	88712	0.1	32.3
795.529	4561	0.0092	86298	0.1	58.9
795.772	3606	0.0089	89113	0.1	46.2
796.418	2434	0.0086	92188	0.1	30.6
796.776	1864	0.0091	87490	0.1	23
797.528	3958	0.0095	84094	0.1	50.9
798.487	2958	0.0084	95064	0.1	37.6
799.524	1960	0.0098	81566	0.1	23.9
799.59	1842	0.0123	65115	0.1	22.4
800.485	4443	0.0088	90812	0.1	56.4
802.483	3758	0.0096	83248	0.1	47.4
803.442	2243	0.0092	87201	0.1	27.6
804.48	2255	0.0103	77857	0.1	27.8
805.441	3175	0.01	80182	0.1	39.8
806.499	3703	0.0089	90219	0.1	46.7
806.547	2354	0.0091	88437	0.1	29.1
807.438	3674	0.0092	87387	0.1	46.3
808.398	4013	0.0089	90362	0.1	50.8
809.336	2155	0.0077	105759	0.1	26.5
809.511	13575	0.0101	79916	0.4	175.9
809.788	3262	0.0099	82188	0.1	40.9
810.396	5612	0.0093	86791	0.2	71.7
810.515	5197	0.0093	87347	0.2	66.3
811.506	8622	0.0098	82733	0.3	111.1
812.394	4777	0.0096	84950	0.1	60.8
812.513	2987	0.0102	79832	0.1	37.3
813.502	2001	0.0128	63433	0.1	24.4
814.389	3043	0.0088	92845	0.1	38.1
814.414	3562	0.0073	112287	0.1	44.9
816.459	2481	0.0093	87714	0.1	30.7
818.455	3060	0.0105	78099	0.1	37.9
820.517	12276	0.0097	84998	0.4	157.3
820.854	8273	0.0105	77852	0.2	105.4
821.415	2069	0.0097	84867	0.1	25
821.52	5289	0.0103	79550	0.2	66.8
822.521	1843	0.0098	84005	0.1	22.1
822.588	3370	0.0096	85419	0.1	41.9
823.033	2248	0.0197	41783	0.1	27.4
823.412	1951	0.0084	98064	0.1	23.5
823.804	6056	0.0101	81517	0.2	76.7
824.373	2431	0.0093	89038	0.1	29.7
824.807	3422	0.0101	81524	0.1	42.6
825.82	1959	0.0086	95983	0.1	23.6
826.371	3570	0.0093	88636	0.1	44.5
828.366	3656	0.0108	76976	0.1	45.6
829.445	34045	0.0098	84593	1	439.4
829.582	2057	0.0105	79031	0.1	24.9
829.874	2365	0.0098	84533	0.1	28.9
830.363	2505	0.0103	80752	0.1	30.7
830.447	16388	0.0098	84440	0.5	210.6
831.442	7713	0.0104	80214	0.2	98.2
832.446	3737	0.0101	82250	0.1	46.7
832.633	13379	0.0105	79333	0.4	171.6
833.635	5832	0.0101	82503	0.2	73.8
834.532	12951	0.0104	79973	0.4	166.1
834.629	3045	0.0104	80373	0.1	37.7
835.536	5231	0.0106	79147	0.2	66
836.106	2524	0.0095	87765	0.1	30.9
837.821	2831	0.0093	89646	0.1	34.9
838.106	2210	0.0096	87105	0.1	27.2
848.547	6911	0.0103	82505	0.2	88.9
849.551	2534	0.01	84615	0.1	31.5
851.8	1914	0.0105	80863	0.1	23.3
851.834	2727	0.0089	95217	0.1	34
852.697	346241	0.0088	96780	10.3	4543.8
852.711	7406	0.0098	87149	0.2	95.4
852.843	11894	0.0117	72610	0.4	154.3
853.519	2404	0.0081	105540	0.1	29.7
853.703	129270	0.0092	92785	3.9	1695.3
854.693	58574	0.0099	86707	1.8	767.2
854.706	16039	0.0122	70183	0.5	208.8
855.697	27982	0.0101	84597	0.8	365.6
856.703	5456	0.0118	72812	0.2	69.8
865.851	4929	0.0106	81772	0.1	63.8
866.856	3066	0.0103	84376	0.1	39
867.47	4828	0.011	78901	0.1	62.4
868.472	1830	0.0091	94984	0.1	22.5
869.466	4401	0.011	78818	0.1	56.7
870.471	1942	0.0105	82704	0.1	24
871.92	2239	0.0111	78578	0.1	28
872.841	2715	0.0119	73187	0.1	34.3
878.02	4533	0.0109	80420	0.1	58.5
879.867	2220	0.0122	71965	0.1	27.7
883.753	14376	0.0117	75276	0.4	192.4
884.757	7458	0.0113	77976	0.2	98.9
885.747	3669	0.0114	77641	0.1	47.7
886.844	33647	0.0114	77878	1	452.7
887.85	3994	0.012	73877	0.1	52.1
889.097	1828	0.0115	77628	0.1	22.8
890.591	3039	0.0104	85311	0.1	39.2
891.532	40685	0.0116	76935	1.2	547.8
892.535	18967	0.0122	73086	0.6	254.4
893.537	4875	0.0127	70323	0.1	64
894.065	2187	0.011	81087	0.1	27.7
901.445	10584	0.0117	76911	0.3	141.2
902.449	4278	0.0131	68807	0.1	55.9
906.707	12000	0.0095	95107	0.4	162.9
907.9	3287	0.0118	76870	0.1	43.2
908.901	1964	0.0114	79736	0.1	25.1
910.656	12932	0.0131	69369	0.4	175.7
911.662	6726	0.0121	75256	0.2	90.5
912.654	8207	0.0119	76952	0.2	110.8
913.655	3724	0.0127	71923	0.1	49.3
917.094	1890	0.0125	73612	0.1	24.1
918.835	2946	0.0129	71188	0.1	38.6
919.563	28514	0.0126	72735	0.9	389.6
920.567	13969	0.0129	71526	0.4	189.9
920.848	7738	0.0127	72739	0.2	104.4
921.569	3106	0.0124	74461	0.1	40.8
925.429	2130	0.0126	73682	0.1	27.4
927.425	2531	0.0115	80964	0.1	32.9
929.479	3498	0.0126	73562	0.1	46.7
930.479	1915	0.0121	76651	0.1	24.7
933.453	41431	0.0124	75014	1.2	573.2
934.455	18054	0.014	66912	0.5	248.7
935.457	5225	0.0117	79870	0.2	70.7
938.834	10390	0.0136	69002	0.3	142.4
939.095	4383	0.0136	68882	0.1	59
940.83	2466	0.013	72187	0.1	32.4
947.469	174693	0.0112	84436	5.2	2422.9
948.472	71292	0.0125	76021	2.1	987.7
949.473	15771	0.0126	75350	0.5	217.1
949.944	2036	0.0129	73730	0.1	26.4
950.476	1914	0.0166	57378	0.1	24.7
951.577	17394	0.0139	68539	0.5	239.6
952.582	10458	0.0133	71453	0.3	143.3
952.84	30204	0.0132	71942	0.9	417.4
953.573	4088	0.0147	65027	0.1	54.9
953.841	3283	0.014	68291	0.1	44.2
954.574	2491	0.0127	75221	0.1	33.1
955.087	2884	0.0124	77029	0.1	38.6
956.12	1982	0.0109	87386	0.1	26
957.976	6663	0.0106	90305	0.2	91.6
961.482	171290	0.0117	82469	5.1	2401.8
962.488	75111	0.0128	75118	2.2	1052.1
963.492	16301	0.0137	70310	0.5	226.9
964.492	2140	0.0205	47117	0.1	28.2
967.09	4384	0.0141	68640	0.1	59.7
967.573	2954	0.0144	67386	0.1	39.6
968.577	1858	0.013	74510	0.1	24.2
968.618	4985	0.0144	67207	0.1	68.1
969.618	1944	0.0148	65308	0.1	25.4
970.611	4419	0.0129	74995	0.1	60.2
970.823	2029	0.0124	78138	0.1	26.6
971.615	1833	0.0135	71753	0.1	23.9
971.816	2044	0.0143	68149	0.1	26.8
972.837	26396	0.0141	69136	0.8	368.6
973.841	3182	0.0136	71460	0.1	42.8
974.833	6877	0.0144	67889	0.2	94.7
975.497	67022	0.0131	74425	2	938.7
976.28	2519	0.0113	86298	0.1	33.5
976.501	34031	0.0137	71200	1	475.7
977.505	7712	0.0136	71656	0.2	106.4
982.844	4506	0.0141	69576	0.1	62.1
983.085	3964	0.0135	73069	0.1	54.4
986.838	38931	0.0142	69651	1.2	550.9
987.302	6106	0.0114	86802	0.2	84.8
987.474	2865	0.0162	60925	0.1	38.8
987.494	4457	0.0128	77021	0.1	61.4
987.525	3382	0.0152	64874	0.1	46.2
987.842	5168	0.0141	69872	0.2	71.5
989.092	4910	0.0155	63914	0.1	67.9
999.847	2043	0.016	62439	0.1	27.2
1003.25	2152	0.0114	87852	0.1	28.7
1004.82	17003	0.0149	67414	0.5	239.6
1005.08	4347	0.014	71597	0.1	59.9
1005.83	2171	0.0141	71151	0.1	29
1006.82	4317	0.015	67290	0.1	59.4
1006.9	2020	0.0113	88774	0.1	26.8
1017.09	4818	0.0159	63953	0.1	66.9
1018.83	9350	0.0156	65279	0.3	131.5
1019.08	2258	0.0143	71270	0.1	30.3
1020.84	5571	0.0169	60507	0.2	77.6
1027.76	6945	0.0148	69459	0.2	97.2
1028.57	2184	0.0157	65613	0.1	29.3
1028.76	3980	0.0158	65094	0.1	54.9
1033.08	5072	0.0151	68283	0.2	70.5
1035.08	1817	0.0147	70400	0.1	24.1
1035.61	4927	0.0131	78925	0.1	68.4
1038.83	211273	0.0134	77789	6.3	3011.2
1038.85	3973	0.0163	63557	0.1	54.8
1039.09	4353	0.0155	67236	0.1	60.2
1039.83	21428	0.0164	63265	0.6	303.7
1040.83	38064	0.0166	62629	1.1	535.2
1041.77	6833	0.0168	62156	0.2	94.6
1041.83	6611	0.0167	62297	0.2	91.4
1042.77	3904	0.0171	60852	0.1	53.2
1048.84	5170	0.0165	63550	0.2	71.1
1052	3130	0.0135	77646	0.1	42.3
1052.83	38728	0.016	65712	1.2	544.6
1053.83	6276	0.0155	67963	0.2	86.7
1055.08	3970	0.0173	61144	0.1	54.2
1055.79	3723	0.0156	67630	0.1	50.7
1056.79	2267	0.0153	68983	0.1	30.1
1057.44	2499	0.0156	67652	0.1	33.4
1067.08	5223	0.0174	61487	0.2	71.8
1070.82	7300	0.0182	58965	0.2	101.1
1072.83	10506	0.0173	61992	0.3	144.7
1073.84	2404	0.0178	60231	0.1	31.7
1074.83	2764	0.0167	64332	0.1	36.7
1082.84	6379	0.0176	61577	0.2	87.1
1083.08	5768	0.018	60094	0.2	78.6
1085.07	2033	0.0163	66468	0.1	26.5
1086.83	27770	0.0182	59640	0.8	385.6
1086.86	1833	0.0148	73356	0.1	23.7
1087.84	3785	0.0176	61758	0.1	50.9
1088.73	2263	0.018	60393	0.1	29.7
1089.09	2425	0.018	60344	0.1	32
1100.87	2675	0.0174	63389	0.1	35.4
1104.82	203261	0.0153	72011	6.1	2834
1104.84	4124	0.0173	63871	0.1	55.7
1105.08	3138	0.0181	61105	0.1	41.9
1105.82	21809	0.0195	56845	0.7	302.4
1106.82	36455	0.0194	56917	1.1	505.2
1107.82	6854	0.0189	58689	0.2	93.5
1114.88	1847	0.0176	63449	0.1	23.8
1117.08	3381	0.0179	62382	0.1	45.2
1118.83	15748	0.0202	55296	0.5	217.2
1119.83	2267	0.0216	51905	0.1	29.7
1120.84	2919	0.0208	53795	0.1	38.7
1128.9	5163	0.0183	61693	0.2	69.9
1128.94	15693	0.0154	73235	0.5	216.4
1129.91	3321	0.02	56599	0.1	44.3
1131.78	2111	0.015	75277	0.1	27.5
1133.07	4941	0.0186	60763	0.1	66.9
1138.83	294473	0.016	70977	8.8	4093.9
1139.83	32479	0.0208	54786	1	449.9
1140.82	50818	0.0203	56278	1.5	704.9
1141.82	7580	0.0219	52171	0.2	103.6
1142.91	4698	0.02	57260	0.1	63.5
1143.92	3690	0.0191	59978	0.1	49.8
1148.83	5963	0.0216	53245	0.2	81.7
1149.07	2065	0.0198	57959	0.1	27.1
1149.84	2966	0.0165	69494	0.1	39.7
1152.83	34068	0.0212	54461	1	475.8
1153.83	5507	0.0217	53072	0.2	75.3
1154.72	1870	0.0179	64622	0.1	24.3
1155.08	2795	0.0184	62631	0.1	37.3
1156.93	2296	0.0212	54544	0.1	30.3
1164.06	4379	0.0159	73412	0.1	59.5
1165.16	2951	0.0156	74537	0.1	39.5
1167.04	4873	0.0154	75998	0.1	66.5
1168.73	1930	0.0198	58880	0.1	25.2
1170.08	10303	0.0163	71829	0.3	142.6
1170.81	59231	0.0207	56533	1.8	828.6
1171.82	9267	0.0236	49609	0.3	128.1
1172.81	13496	0.023	50976	0.4	187.4
1173.82	2705	0.0213	55089	0.1	36.1
1182.83	3740	0.0245	48344	0.1	51.1
1183.07	2568	0.0204	57976	0.1	34.5
1184.82	3363	0.0218	54354	0.1	45.7
1186.83	20407	0.0232	51048	0.6	286.8
1187.84	3430	0.0216	55092	0.1	46.7
1192.55	2794	0.0172	69502	0.1	37.7
1196.75	2273	0.0203	58932	0.1	30.3
1204.81	369546	0.0176	68498	11	5224.9
1204.84	8128	0.019	63373	0.2	113.2
1205.82	37292	0.0229	52603	1.1	525.6
1206.81	63419	0.0214	56361	1.9	895.2
1207.81	10187	0.0242	49863	0.3	142.3
1209.04	5627	0.019	63657	0.2	77.8
1211.76	18914	0.0248	48867	0.6	265.7
1212.76	15331	0.0249	48776	0.5	215
1213.76	7885	0.0293	41465	0.2	109.7
1214.76	4462	0.0245	49550	0.1	61.3
1214.83	2692	0.0233	52231	0.1	36.3
1218.82	17808	0.0256	47668	0.5	250.1
1219.82	3125	0.0244	49949	0.1	42.4
1220.71	3090	0.0255	47801	0.1	41.9
1227.76	7580	0.0258	47616	0.2	107.7
1228.76	6225	0.0254	48410	0.2	88.1
1229.76	3755	0.0273	44993	0.1	52.5
1230.77	4127	0.0261	47222	0.1	57.8
1231.84	1839	0.0202	61075	0.1	24.8
1233.08	1883	0.0244	50544	0.1	25.4
1234.73	2776	0.0281	43983	0.1	38.3
1236.8	9166	0.0249	49658	0.3	130.6
1238.81	175073	0.0197	62989	5.2	2527.7
1238.84	3884	0.0214	57863	0.1	54.3
1239.82	23076	0.025	49638	0.7	331.6
1240.81	32977	0.0242	51303	1	474.7
1241.82	6456	0.0239	51917	0.2	91.5
1243.75	3974	0.0281	44220	0.1	55.6
1244.76	3652	0.0235	52889	0.1	51
1248.83	4846	0.025	50039	0.1	68.2
1252.82	26151	0.0259	48316	0.8	376.1
1253.82	5223	0.0242	51853	0.2	73.7
1254.71	2284	0.0246	51106	0.1	31.2
1262.76	1930	0.0207	60902	0.1	26.1
1266.04	3192	0.0219	57864	0.1	44.3
1268.74	1956	0.0295	43028	0.1	26.5
1270.81	123901	0.0215	59019	3.7	1830.8
1271.81	18398	0.0251	50645	0.5	270.3
1272.8	28916	0.0245	52022	0.9	425.9
1273.8	5210	0.0245	51943	0.2	75.3
1282.84	2432	0.0229	55990	0.1	34.2
1284.82	6588	0.0221	58120	0.2	95.6
1285.9	2182	0.0278	46176	0.1	30.5
1286.26	4996	0.0219	58777	0.1	72.1
1286.72	2666	0.0239	53866	0.1	37.6
1286.83	12777	0.0238	54144	0.4	187.2
1287.44	2208	0.0267	48134	0.1	30.9
1287.83	2063	0.0257	50092	0.1	28.7
1296.75	3621	0.0241	53839	0.1	51.7
1298.27	11758	0.0194	66978	0.4	172.1
1304.79	10660	0.0258	50588	0.3	155.9
1304.82	257047	0.0208	62864	7.7	3800.2
1305.82	39396	0.0233	56064	1.2	580.9
1306.82	51482	0.0235	55662	1.5	759.7
1307.58	2872	0.0237	55229	0.1	40.7
1307.82	9150	0.025	52219	0.3	133.5
1310.38	2518	0.021	62522	0.1	35.4
1314.16	3197	0.0214	61436	0.1	45.5
1314.82	2334	0.0267	49296	0.1	32.7
1317.67	1998	0.0247	53265	0.1	27.7
1318.01	7561	0.0234	56243	0.2	119.5
1318.28	8019	0.0273	48372	0.2	126.9
1318.36	9476	0.0281	46849	0.3	150.3
1318.81	16910	0.0258	51105	0.5	269.7
1319.82	2999	0.0275	47948	0.1	46.2
1320.71	4006	0.0254	52006	0.1	62.4
1321.89	3400	0.0209	63108	0.1	52.7
1325.74	2562	0.0206	64424	0.1	39.2
1330.76	1852	0.0226	58794	0.1	27.8
1334.73	2900	0.0281	47465	0.1	44.6
1336.8	20301	0.0274	48808	0.6	324.2
1337.8	4141	0.0269	49803	0.1	64.6
1338.81	50199	0.0265	50567	1.5	804.6
1339.81	9793	0.0291	46059	0.3	155.4
1340.81	12891	0.0284	47162	0.4	205.2
1341.81	2890	0.0235	57203	0.1	44.5
1348.83	2383	0.0249	54097	0.1	36.3
1352.83	21709	0.0251	53819	0.6	346.9
1353.83	4286	0.0253	53535	0.1	66.9
1362.74	1940	0.0254	53558	0.1	29.2
1367.65	8522	0.0229	59598	0.3	135
1370.8	82949	0.0254	53973	2.5	1453
1371.81	15211	0.0306	44826	0.5	264.7
1372.8	18989	0.03	45773	0.6	331
1373.81	4188	0.029	47317	0.1	71.4
1374.44	3550	0.0215	63838	0.1	60.2
1384.82	5629	0.0279	49604	0.2	96.7
1386.71	2589	0.0289	47941	0.1	43.4
1386.83	4732	0.0276	50208	0.1	81
1396.74	2454	0.0307	45504	0.1	41
1404.81	59252	0.0294	47742	1.8	1037.4
1405.81	12119	0.0317	44289	0.4	210.6
1406.81	16667	0.0317	44375	0.5	290.4
1407.82	3364	0.0328	42980	0.1	57
1418.82	10212	0.0295	48075	0.3	177.2
1419.82	2197	0.0301	47158	0.1	36.6
1420.71	2092	0.0296	47925	0.1	34.8
1428.5	9165	0.0265	53999	0.3	162.6
1436.79	13982	0.0332	43305	0.4	249.1
1437.8	2709	0.0327	43912	0.1	46.7
1438.8	9494	0.0371	38789	0.3	168.6
1439.81	2132	0.0393	36601	0.1	36.4
1440.8	2573	0.0319	45158	0.1	44.3
1452.83	6475	0.0304	47734	0.2	114.4
1470.79	25554	0.0336	43822	0.8	457
1471.79	5344	0.0353	41720	0.2	94.1
1472.78	7368	0.0355	41536	0.2	130.4
1484.8	2160	0.0345	43014	0.1	36.9
1504.82	13242	0.0375	40126	0.4	236.8
1505.82	2986	0.0362	41567	0.1	51.9
1506.81	3279	0.0402	37460	0.1	57.2
1508.77	1985	0.0322	46907	0.1	33.9
1518.79	1908	0.0415	36573	0.1	32.4
1529.92	6813	0.0739	20704	0.2	120.9
1536.78	4139	0.0412	37292	0.1	72.7
1570.82	7227	0.0355	44247	0.2	127.7
1571.82	1895	0.0325	48296	0.1	32
1572.82	1931	0.0373	42184	0.1	32.7
1583.17	3397	0.0302	52428	0.1	59
1591.44	4074	0.0345	46098	0.1	71.1
1604.77	1837	0.0403	39799	0.1	30.9
1612.36	10588	0.0313	51502	0.3	188.1
1655.33	4386	0.0317	52186	0.1	77.7
1670.84	1956	0.0446	37433	0.1	33.5
1698.26	3979	0.0316	53764	0.1	70.4
1715.05	2133	0.0341	50336	0.1	36.8
1745.32	2444	0.0405	43044	0.1	42.5
1750.04	3012	0.0362	48294	0.1	52.8
1755.78	15531	0.0379	46369	0.5	280.6
1758.66	3899	0.0371	47400	0.1	69
1761.55	1962	0.0355	49595	0.1	33.7
1780.86	1949	0.0381	46786	0.1	33.5

## Sheet: NEG_blank_5
m/z	I	FWHM	Res.	I %	S/N
289.48	3538	0.0001	2097268	0.1	57.4
290.133	1849	0.0017	171670	0.1	29.1
290.78	8916	0.001	292143	0.3	147.5
290.977	1568	0.0009	310256	0.1	24.3
291.208	20934	0.0011	264971	0.7	348.9
292.172	2397	0.001	298870	0.1	38.2
292.326	1678	0.0009	308628	0.1	26.2
293.177	1646	0.0036	82072	0.1	25.6
293.18	5942	0.0014	207993	0.2	97.7
293.207	2730	0.0015	201437	0.1	43.8
294.02	1753	0.0009	310356	0.1	27.4
294.164	1583	0.0011	268114	0.1	24.6
294.182	4143	0.0012	244812	0.1	67.5
294.333	2018	0.001	292844	0.1	31.9
294.535	14455	0.001	281784	0.5	240.3
294.676	3676	0.0009	312977	0.1	59.7
294.698	2401	0.0011	279191	0.1	38.3
294.796	10293	0.001	286953	0.4	170.6
294.89	3717	0.0011	262069	0.1	60.4
294.895	53735	0.0011	271844	1.9	898.6
294.941	1861	0.0013	232609	0.1	29.3
294.99	1703	0.0011	268953	0.1	26.6
295.012	1782	0.001	309458	0.1	27.9
295.978	16987	0.0011	266975	0.6	282.8
296.884	2158	0.001	309788	0.1	34.2
297.151	17152	0.0013	233614	0.6	285.5
297.153	47624	0.0011	264514	1.6	796.2
297.243	1993	0.0011	267681	0.1	31.5
297.814	1956	0.001	285922	0.1	30.8
297.896	1847	0.001	289858	0.1	29
298.155	8157	0.0013	233325	0.3	134.8
298.45	3641	0.001	300633	0.1	59.1
298.732	4740	0.001	298243	0.2	77.5
299.123	3274	0.001	291869	0.1	52.9
299.148	1945	0.0028	106815	0.1	30.7
299.259	2266	0.0012	241969	0.1	36
299.332	4430	0.001	304196	0.2	72.3
300.287	2237	0.001	290968	0.1	35.6
300.485	2936	0.0011	275742	0.1	47.3
301.936	1655	0.001	307438	0.1	25.8
302.149	3268	0.0011	285649	0.1	52.8
302.422	2692	0.001	291290	0.1	43.2
303.196	1746	0.001	296418	0.1	27.3
304.122	3000	0.001	296428	0.1	48.4
305.276	2170	0.001	298443	0.1	34.4
305.432	8651	0.0011	280445	0.3	143.1
306.163	1606	0.0011	284035	0.1	25
306.269	2388	0.0011	277782	0.1	38.1
306.659	2890	0.0011	277742	0.1	46.5
307.545	1835	0.0011	287374	0.1	28.8
307.773	2665	0.0011	286276	0.1	42.7
309.013	1804	0.001	310380	0.1	28.3
309.153	1681	0.0012	255200	0.1	26.2
309.174	2225	0.0011	271236	0.1	35.4
309.182	8446	0.0011	280708	0.3	139.6
309.616	6485	0.0012	262835	0.2	106.7
310.014	3306	0.0011	288192	0.1	53.5
310.355	3211	0.0011	278415	0.1	51.9
310.952	1771	0.0011	281585	0.1	27.7
311.122	1668	0.001	311593	0.1	26
311.166	29969	0.001	304700	1	500.3
311.167	839561	0.0012	268260	28.9	14068.8
311.169	21975	0.0013	244769	0.8	366.4
311.212	1606	0.001	301200	0.1	25
311.295	7721	0.0015	214010	0.3	127.5
311.383	1804	0.0011	296149	0.1	28.3
311.596	1638	0.0012	255905	0.1	25.5
311.848	2738	0.0011	277525	0.1	44
312.062	3389	0.0011	280623	0.1	54.9
312.171	96155	0.0016	195352	3.3	1609.6
312.2	3614	0.0012	271249	0.1	58.6
312.278	9622	0.0011	275750	0.3	159.3
312.305	2015	0.0011	274672	0.1	31.8
312.414	4053	0.0011	273277	0.1	66
312.495	3376	0.0011	277228	0.1	54.6
312.631	2721	0.0012	271346	0.1	43.7
312.71	2580	0.0011	286421	0.1	41.3
313.162	16518	0.0014	230194	0.6	274.9
313.164	13102	0.0012	251634	0.5	217.7
313.173	5143	0.0015	209191	0.2	84.3
313.175	3989	0.0016	197386	0.1	64.9
314.166	1837	0.0018	172672	0.1	28.8
314.167	2643	0.0017	189513	0.1	42.4
314.907	2904	0.0012	271122	0.1	46.7
315.058	5041	0.0012	272342	0.2	82.6
315.125	3281	0.0012	268835	0.1	53.1
315.346	7935	0.0012	259046	0.3	131.1
317.335	1647	0.0012	264274	0.1	25.7
317.765	1804	0.0011	284658	0.1	28.3
319.093	3020	0.0012	268572	0.1	48.7
319.238	6471	0.0015	213398	0.2	106.5
319.24	52582	0.0014	232095	1.8	879.3
320.243	6263	0.0016	205759	0.2	103
320.741	2851	0.0013	248035	0.1	45.9
321.21	9903	0.0031	105006	0.3	164
321.237	8143	0.0029	112622	0.3	134.5
321.501	3451	0.0012	272544	0.1	55.9
321.826	1894	0.0012	266621	0.1	29.8
321.922	6873	0.0012	261864	0.2	113.2
322.152	2964	0.0012	269132	0.1	47.7
322.25	2482	0.0015	218448	0.1	39.7
322.251	2101	0.0016	204501	0.1	33.3
322.296	2988	0.0012	260746	0.1	48.1
322.38	2323	0.0012	265116	0.1	37
323.166	4170	0.0017	190608	0.1	68
323.168	7296	0.0014	234546	0.3	120.3
323.189	3184	0.0013	243131	0.1	51.4
323.295	2524	0.0014	223117	0.1	40.4
323.488	2147	0.0012	275650	0.1	34
323.978	4523	0.0012	275307	0.2	73.9
324.483	2463	0.0012	275731	0.1	39.3
324.716	13017	0.0013	255259	0.4	216.2
324.947	15290	0.0012	260355	0.5	254.3
324.95	1948	0.0011	288171	0.1	30.7
325.133	8747	0.0012	268899	0.3	144.7
325.18	94577	0.0015	219264	3.3	1583.1
325.182	2900785	0.0013	254974	100	48614.2
325.184	89985	0.0018	177011	3.1	1506.2
325.232	8210	0.0012	270619	0.3	135.7
325.309	4229	0.0021	158679	0.1	68.9
325.311	3119	0.0019	172412	0.1	50.3
325.415	2253	0.0012	274553	0.1	35.8
325.418	15311	0.0013	255162	0.5	254.7
325.65	12868	0.0013	253936	0.4	213.7
325.885	2215	0.0026	124329	0.1	35.2
326.18	2413	0.002	159970	0.1	38.5
326.185	73326	0.002	159537	2.5	1227
326.187	137708	0.0014	226619	4.7	2306
327.177	12001	0.0015	223991	0.4	199.2
327.179	30781	0.0015	211858	1.1	513.9
327.188	5787	0.0016	198646	0.2	95
327.19	10777	0.0015	215256	0.4	178.7
328.033	2137	0.0012	269788	0.1	33.9
328.183	7564	0.0014	226965	0.3	124.8
328.27	2653	0.0012	268784	0.1	42.5
328.51	6696	0.0013	247361	0.2	110.3
328.764	9536	0.0013	262373	0.3	157.9
329.306	44227	0.0013	245681	1.5	739.3
332.899	1757	0.0012	276846	0.1	27.5
333.848	2879	0.0013	259109	0.1	46.3
334.345	1856	0.0028	120137	0.1	29.2
335.627	7863	0.0015	228631	0.3	129.9
335.63	4672	0.0014	233866	0.2	76.4
335.652	6721	0.0014	240673	0.2	110.7
335.678	1911	0.0013	256953	0.1	30.1
335.903	7081	0.0014	243361	0.2	116.7
336.056	26266	0.0013	250941	0.9	438.3
336.132	1814	0.0013	253406	0.1	28.5
336.151	5880	0.0014	248310	0.2	96.6
336.154	3834	0.0013	258790	0.1	62.3
336.629	1698	0.0013	250001	0.1	26.5
336.651	3138	0.0013	263164	0.1	50.7
337.181	1974	0.0019	175487	0.1	31.2
337.183	2650	0.0022	152097	0.1	42.5
337.202	5461	0.002	166895	0.2	89.6
337.205	9554	0.0016	207874	0.3	158.2
337.356	3057	0.0013	259939	0.1	49.3
338.208	2013	0.0016	216073	0.1	31.9
338.691	3107	0.0014	247462	0.1	50.2
338.943	3860	0.0013	253138	0.1	62.8
339.145	4237	0.0013	260833	0.1	69.2
339.196	71901	0.0014	247697	2.5	1204.7
339.199	1414299	0.0014	246156	48.8	23732.9
339.201	40957	0.0019	179105	1.4	685.4
339.252	3985	0.0013	256873	0.1	64.9
339.326	3142	0.0016	209231	0.1	50.8
339.455	3260	0.0014	249477	0.1	52.8
339.708	2797	0.0013	254983	0.1	45
340.202	146377	0.0016	217051	5	2454.6
340.519	5016	0.0014	251784	0.2	82.2
341.194	13709	0.0036	93652	0.5	228.5
341.205	5495	0.003	114608	0.2	90.4
341.515	2425	0.0014	241385	0.1	38.8
342.13	7784	0.0014	248810	0.3	128.9
342.197	2968	0.0016	208266	0.1	48
342.199	2212	0.0018	195061	0.1	35.2
342.754	44439	0.0015	233880	1.5	745
342.929	8059	0.0014	247775	0.3	133.5
343.138	2041	0.0013	256596	0.1	32.4
346.585	2013	0.0013	260115	0.1	31.9
346.721	1735	0.0013	262677	0.1	27.3
347.664	7665	0.0014	247866	0.3	127.1
347.866	2519	0.0014	248716	0.1	40.5
349.238	4526	0.0018	192738	0.2	74.4
349.241	7558	0.0019	187917	0.3	125.5
349.284	6315	0.0018	192735	0.2	104.6
349.287	10325	0.0018	199080	0.4	172.2
350.291	1982	0.0023	154535	0.1	31.5
350.607	7288	0.0015	231903	0.3	121
350.88	2899	0.0014	248463	0.1	47
351.151	2636	0.0014	242405	0.1	42.5
351.22	5168	0.0023	152043	0.2	85.2
351.284	3082	0.0026	136191	0.1	50
352.018	3383	0.0016	221787	0.1	55.2
352.307	1608	0.0014	252952	0.1	25.2
352.755	1928	0.0014	248637	0.1	30.6
353.198	8473	0.0022	159607	0.3	141.2
353.2	8375	0.002	173074	0.3	139.6
353.213	4947	0.0023	155329	0.2	81.6
353.215	4423	0.0021	165157	0.2	72.8
353.34	2090	0.004	88912	0.1	33.4
354.478	3659	0.0014	251070	0.1	59.9
354.594	3321	0.0015	239723	0.1	54.2
355.109	3482	0.0018	200770	0.1	57
355.111	2088	0.0022	162327	0.1	33.4
355.92	4682	0.0015	234922	0.2	77.3
356.772	4412	0.0015	245771	0.2	72.7
358.504	1899	0.0015	236639	0.1	30.2
358.554	1576	0.0015	241252	0.1	24.7
359.658	3690	0.0015	235471	0.1	60.6
360.206	13386	0.0019	193509	0.5	225
361.229	16131	0.0016	231900	0.6	271.6
362.257	8279	0.0015	237413	0.3	138.4
362.404	1699	0.0016	228945	0.1	26.9
362.552	9728	0.0016	232058	0.3	163.3
362.701	3895	0.0016	225748	0.1	64.2
362.734	3157	0.0015	244166	0.1	51.7
363.292	30492	0.0018	197271	1.1	516
363.733	1702	0.0015	235845	0.1	27
364.185	2095	0.0017	212042	0.1	33.6
364.333	4762	0.0021	171756	0.2	79
365.074	2424	0.0015	238968	0.1	39.2
365.245	1646	0.0026	139952	0.1	26
366.009	39615	0.0016	222148	1.4	671
366.601	1963	0.0014	255770	0.1	31.5
367.213	1602	0.0023	156931	0.1	25.3
367.215	1662	0.0023	162909	0.1	26.3
367.355	6205	0.0019	193764	0.2	103.7
367.358	6307	0.0018	208223	0.2	105.4
368.359	1913	0.0029	125222	0.1	30.6
368.818	7694	0.0016	233419	0.3	129
369.124	12046	0.0019	197288	0.4	203.1
369.127	7312	0.002	188275	0.3	122.5
369.272	1864	0.0015	241111	0.1	29.8
369.611	2233	0.0016	238045	0.1	36.1
370.128	1576	0.0039	94678	0.1	24.9
371.121	3933	0.0021	177434	0.1	65.1
371.428	1913	0.0015	252748	0.1	30.7
372.301	31523	0.0024	156109	1.1	535.6
372.303	17929	0.0024	155702	0.6	303.8
373.305	5407	0.003	126189	0.2	90.3
374.298	5655	0.0031	122088	0.2	94.7
374.3	4940	0.0023	166055	0.2	82.5
375.615	4694	0.0016	228119	0.2	78.3
375.775	3066	0.0015	242802	0.1	50.4
375.8	2053	0.0017	226349	0.1	33.1
377.082	2391	0.0029	128462	0.1	38.9
377.085	3858	0.003	124891	0.1	64
377.318	1838	0.0026	143655	0.1	29.5
378.35	9879	0.0017	228070	0.3	166.8
378.656	2586	0.0017	224620	0.1	42.3
378.935	2492	0.0017	217359	0.1	40.7
380.062	1944	0.0016	230422	0.1	31.3
380.225	1668	0.0015	246000	0.1	26.6
381.228	3524	0.0029	129457	0.1	58.4
381.231	7965	0.0021	184968	0.3	134.4
381.373	3478	0.0021	183292	0.1	57.6
382.833	2692	0.0017	227691	0.1	44.2
383.139	7025	0.0022	174833	0.2	118.6
383.142	9357	0.002	190323	0.3	158.6
383.174	2795	0.0024	160392	0.1	46
383.352	1875	0.0027	139617	0.1	30.2
384.724	2610	0.0018	215701	0.1	42.8
384.861	1816	0.0018	215011	0.1	29.2
385.098	1650	0.0023	164450	0.1	26.4
385.137	2791	0.0027	143162	0.1	45.9
386.912	1990	0.0017	231159	0.1	32.3
387.363	2162	0.0017	232031	0.1	35.2
388.861	2475	0.0017	233500	0.1	40.6
389.193	2776	0.0018	221018	0.1	45.8
389.827	2528	0.0018	217416	0.1	41.5
392.449	2350	0.0018	221905	0.1	38.5
393.228	2004	0.0016	239131	0.1	32.6
393.277	2281	0.0027	143930	0.1	37.4
394.442	1765	0.0017	227217	0.1	28.5
395.246	3705	0.0021	191630	0.1	61.9
395.389	2978	0.0024	164704	0.1	49.4
396.738	1590	0.0018	220219	0.1	25.5
397.158	5216	0.0022	177370	0.2	88.1
397.222	2322	0.003	134134	0.1	38.2
397.226	7284	0.0022	184031	0.3	123.8
397.797	2917	0.0018	218761	0.1	48.4
398.104	1571	0.0019	211102	0.1	25.2
398.953	1700	0.0018	220144	0.1	27.4
399.116	1826	0.0021	187606	0.1	29.6
399.467	2003	0.0017	228974	0.1	32.7
399.614	2725	0.0018	225351	0.1	45.1
401.509	1781	0.0019	215233	0.1	28.9
402.787	2810	0.002	204285	0.1	46.7
403.332	1718	0.0024	169731	0.1	27.8
403.333	1589	0.003	133525	0.1	25.6
404.651	5607	0.002	207274	0.2	95.1
405.914	3061	0.0019	216574	0.1	51.2
406.502	12715	0.002	204704	0.4	218.7
407.305	4319	0.0019	211695	0.1	73
407.388	2144	0.0044	92913	0.1	35.3
407.601	68495	0.0021	196526	2.4	1186.4
408.643	1638	0.0019	217267	0.1	26.5
408.698	81182	0.0021	196817	2.8	1406.5
408.703	2333	0.0026	157176	0.1	38.5
409.075	4360	0.0021	195813	0.2	73.7
409.404	4380	0.004	102873	0.2	74.1
409.443	4989	0.0021	196941	0.2	84.6
409.738	1645	0.0018	224714	0.1	26.6
409.816	237896	0.0021	190718	8.2	4125.4
409.894	2082	0.0019	211169	0.1	34.3
413.996	3873	0.002	206949	0.1	65.4
415.384	1673	0.0019	215876	0.1	27.2
417.21	3134	0.0025	167143	0.1	52.7
417.87	2460	0.002	212147	0.1	41
420.21	2249	0.002	206496	0.1	37.4
420.598	2707	0.002	210886	0.1	45.4
420.992	21753	0.0022	195475	0.7	378.3
421.141	32232	0.0024	174313	1.1	561.5
421.154	42520	0.0024	173868	1.5	741.3
421.226	2817	0.0026	161728	0.1	47.3
421.387	4109	0.002	211307	0.1	69.9
421.777	3493	0.002	207692	0.1	59.1
422.145	6042	0.0024	176880	0.2	103.7
422.158	6988	0.0025	169764	0.2	120.2
423.073	2211	0.003	140388	0.1	36.7
423.139	8965	0.0024	174432	0.3	154.8
423.151	10549	0.0025	168636	0.4	182.5
423.42	2380	0.0026	164303	0.1	39.7
423.866	3185	0.0021	202131	0.1	53.7
423.998	3388	0.0022	195752	0.1	57.3
424.155	1795	0.0023	181301	0.1	29.4
425.194	2615	0.002	211403	0.1	43.9
425.254	2998	0.0031	135889	0.1	50.6
425.257	6088	0.0025	172105	0.2	104.8
425.783	3124	0.002	208110	0.1	52.8
425.93	1685	0.0022	197940	0.1	27.6
426.181	4140	0.002	208170	0.1	70.6
426.38	2644	0.0021	203041	0.1	44.4
426.586	24041	0.0023	189166	0.8	419.4
426.991	3677	0.0022	198343	0.1	62.5
427.085	2406	0.0051	84439	0.1	40.2
427.392	2944	0.0022	198459	0.1	49.7
428.677	2250	0.0022	198366	0.1	37.5
429.075	5143	0.0021	203260	0.2	88.2
429.536	3527	0.0021	204063	0.1	59.9
431.117	1777	0.0021	202620	0.1	29.3
431.219	1620	0.0043	101103	0.1	26.5
431.506	2166	0.0021	206326	0.1	36.1
431.652	1592	0.0016	263274	0.1	26
431.656	137621	0.0024	181049	4.7	2416.5
431.915	2902	0.0022	199061	0.1	49.1
437.016	3730	0.0022	195003	0.1	63.5
437.136	13264	0.0026	165410	0.5	230.7
437.435	2299	0.003	145339	0.1	38.4
438.139	2304	0.0027	163085	0.1	38.5
439.053	1822	0.0075	58334	0.1	30
439.133	3963	0.0026	167253	0.1	67.6
439.272	3613	0.0029	149231	0.1	61.4
441.1	3099	0.0028	159460	0.1	52.4
441.252	5364	0.0026	167717	0.2	92.2
443.914	2815	0.0024	188653	0.1	47.2
444.347	3832	0.0024	185065	0.1	65
444.787	23866	0.0024	182170	0.8	414.8
445.227	4231	0.0024	188520	0.1	72
445.38	3416	0.0032	137402	0.1	57.7
445.663	3540	0.0023	191307	0.1	59.9
447.06	2663	0.0022	199545	0.1	44.4
447.133	11994	0.0029	154534	0.4	206.5
447.396	2093	0.003	148367	0.1	34.5
448.137	2144	0.003	147455	0.1	35.4
449.435	2205	0.0033	138262	0.1	36.4
450.302	8205	0.0025	178219	0.3	140.7
450.754	3498	0.0024	190417	0.1	58.9
451.035	6115	0.0025	183423	0.2	104.4
451.2	2691	0.0025	184154	0.1	44.9
451.223	1766	0.0022	201588	0.1	28.8
451.451	6969	0.003	149249	0.2	119.2
452.454	1696	0.0034	131363	0.1	27.6
453.131	21389	0.0031	145558	0.7	368.1
453.373	3195	0.0025	183940	0.1	53.4
454.134	3777	0.0037	121675	0.1	63.4
455.128	5632	0.0033	136690	0.2	95.5
455.788	1608	0.0025	184332	0.1	25.9
456.244	2522	0.0025	182307	0.1	41.7
456.708	7130	0.0024	186843	0.2	121.4
457.172	2502	0.0024	188292	0.1	41.4
457.631	2013	0.0024	187335	0.1	32.9
457.655	1784	0.0026	174896	0.1	29
459.457	1750	0.0023	197864	0.1	28.2
465.303	7007	0.0029	161258	0.2	118.1
465.466	2799	0.0031	151986	0.1	46.1
466.127	1725	0.0024	191243	0.1	27.7
466.307	1589	0.0026	180471	0.1	25.3
469.283	5382	0.003	158463	0.2	90.3
471.432	2506	0.0026	184663	0.1	40.8
472.899	1583	0.0033	143959	0.1	25.1
473.281	23792	0.003	155416	0.8	403.6
473.399	4251	0.0031	154554	0.1	70.6
473.412	1855	0.0028	168682	0.1	29.8
473.987	10531	0.0026	180651	0.4	177.6
474.284	6303	0.0029	162734	0.2	105.5
474.487	1990	0.0025	188143	0.1	32
477.466	1683	0.0031	155219	0.1	26.8
477.633	6377	0.0028	168800	0.2	106.8
477.854	1585	0.0035	135722	0.1	25.1
478.141	3021	0.0027	178465	0.1	49.4
478.643	2212	0.0026	182399	0.1	35.6
478.669	1865	0.0026	187712	0.1	29.8
479.223	5821	0.0033	146582	0.2	96.8
479.482	3510	0.003	160555	0.1	57.6
481.09	2149	0.0025	194149	0.1	34.6
481.22	2460	0.003	160160	0.1	39.8
481.63	2199	0.0028	169112	0.1	35.4
483.298	3394	0.0033	144975	0.1	55.7
483.441	3649	0.0031	154247	0.1	60
484.846	2746	0.0028	171498	0.1	44.5
485.043	3054	0.0033	146258	0.1	49.6
485.063	1773	0.0029	164611	0.1	28.1
485.278	4472	0.0033	145328	0.2	73.6
485.33	32989	0.0028	172959	1.1	554.5
485.822	2039	0.0026	188430	0.1	32.5
487.04	2871	0.0033	148879	0.1	46.6
487.428	5557	0.0035	137305	0.2	91.9
487.945	2008	0.0027	179747	0.1	32
489.276	3685	0.0033	150128	0.1	60.3
489.443	2837	0.0035	138997	0.1	46
491.482	4075	0.0035	140723	0.1	66.9
493.286	2100	0.0027	184494	0.1	33.4
493.498	9703	0.0035	140580	0.3	160.9
493.829	1852	0.0046	107116	0.1	29.2
494.324	19101	0.0035	142632	0.7	318.5
494.501	3023	0.0037	134562	0.1	48.9
495.302	2536	0.0035	143320	0.1	40.7
495.327	3894	0.0033	149136	0.1	63.5
495.825	1909	0.0036	138656	0.1	30.2
496.786	1603	0.0031	158659	0.1	25
497.092	5265	0.0034	146473	0.2	86.5
497.456	2262	0.0032	153691	0.1	36.1
498.783	2379	0.0037	135539	0.1	37.8
499.059	2889	0.0035	143615	0.1	46.4
499.088	2118	0.0037	134149	0.1	33.5
500.362	1794	0.003	167565	0.1	28.1
501.017	2707	0.0032	157780	0.1	43.3
501.056	2810	0.0033	152404	0.1	45
501.443	2342	0.0034	146164	0.1	37.2
503.014	2652	0.0034	147807	0.1	42.4
504.365	1981	0.0029	175620	0.1	31.2
504.889	1764	0.003	170116	0.1	27.6
504.959	1998	0.0029	171374	0.1	31.5
507.368	2670	0.0034	149827	0.1	42.4
507.514	3524	0.0035	144795	0.1	56.6
509.375	10527	0.0034	150957	0.4	172.7
509.456	1642	0.0035	146760	0.1	25.4
510.379	3220	0.0032	161949	0.1	51.6
511.372	2774	0.0033	153688	0.1	44.2
511.467	13590	0.0059	86721	0.5	223.6
511.472	198135	0.0031	162925	6.8	3284.2
512.475	46313	0.0034	151839	1.6	766.3
512.956	1626	0.0029	177745	0.1	25.1
513.309	5083	0.0037	140032	0.2	82.5
513.479	5579	0.0036	140918	0.2	90.7
515.033	2868	0.0032	159739	0.1	45.5
515.459	3257	0.0035	148777	0.1	51.9
516.671	11878	0.0031	164194	0.4	194
516.679	83898	0.0034	150190	2.9	1381.5
517.03	2856	0.0036	143941	0.1	45.3
517.474	1620	0.004	129279	0.1	24.9
517.787	2231	0.003	169972	0.1	34.9
519.513	1634	0.0035	149974	0.1	25.1
521.529	4928	0.0034	153880	0.2	79
523.739	1928	0.0036	143940	0.1	29.8
525.277	1723	0.0032	164871	0.1	26.4
525.488	6676	0.0038	139290	0.2	107.6
525.59	2483	0.0032	164820	0.1	38.9
525.902	2480	0.0035	148732	0.1	38.8
526.107	1631	0.0034	155506	0.1	24.9
526.491	1917	0.0033	157476	0.1	29.6
527.324	3113	0.0037	142632	0.1	49.2
527.899	2336	0.0038	138144	0.1	36.5
528.86	2603	0.0037	142423	0.1	40.8
529.304	3838	0.0036	146479	0.1	61.1
529.462	3316	0.0037	143182	0.1	52.2
529.475	9302	0.004	131889	0.3	149.6
530.478	3002	0.0038	140901	0.1	47
530.857	4729	0.0038	139546	0.2	75.1
531.471	2551	0.0039	137944	0.1	39.7
531.49	5344	0.0039	134941	0.2	85.2
532.493	1640	0.0036	146624	0.1	24.9
532.855	3747	0.0038	139897	0.1	59.2
533.529	3903	0.0038	139524	0.1	61.7
533.816	3458	0.004	134199	0.1	54.5
534.851	2005	0.0046	116040	0.1	30.8
535.523	1795	0.0035	153480	0.1	27.4
535.545	11297	0.0038	141392	0.4	182
535.813	5606	0.0039	138300	0.2	89.4
536.548	3749	0.0039	138420	0.1	59.2
537.488	8337	0.0043	126286	0.3	133.9
537.81	4780	0.0041	132728	0.2	74.6
538.49	2988	0.004	133755	0.1	45.9
538.771	3310	0.0038	140057	0.1	51.1
539.497	16642	0.0037	145767	0.6	264
539.502	550778	0.0035	153244	19	8795.9
539.508	12168	0.0045	118707	0.4	192.6
539.807	2390	0.0044	121803	0.1	36.4
540.181	1817	0.0032	169764	0.1	27.2
540.506	145581	0.0036	149750	5	2323.6
540.768	4642	0.0042	129502	0.2	72.4
541.509	16364	0.0042	130392	0.6	259.6
542.765	3606	0.0042	130690	0.1	55.8
543.002	1801	0.0039	140943	0.1	27
543.49	3858	0.004	135625	0.1	59.8
544.316	199555	0.0036	149948	6.9	3185.8
544.762	2045	0.004	134947	0.1	30.9
544.834	2526	0.0043	127119	0.1	38.5
544.999	2445	0.0039	140070	0.1	37.3
545.319	34785	0.0041	132320	1.2	553.8
545.469	2342	0.004	136205	0.1	35.6
545.723	2503	0.0043	127552	0.1	38.2
546.313	43936	0.0041	133307	1.5	686.8
546.323	2658	0.0045	122003	0.1	39.9
546.831	5351	0.0044	124683	0.2	82.1
547.317	8857	0.0044	125253	0.3	137
547.72	2757	0.0039	141118	0.1	41.4
548.828	4689	0.0041	134008	0.2	71.7
549.56	4570	0.0041	132733	0.2	69.9
549.79	5281	0.004	137086	0.2	81
550.825	2553	0.0044	125298	0.1	38.2
551.787	8207	0.0043	128242	0.3	126.8
552.339	3566	0.0033	165868	0.1	54.1
553.495	1610	0.0033	165778	0.1	23.5
553.519	5671	0.0043	128842	0.2	87.1
553.784	7159	0.0042	130444	0.2	110.4
554.522	1778	0.0045	123386	0.1	26.1
554.745	5444	0.0043	130205	0.2	83.5
555.383	1718	0.0042	133254	0.1	24.7
555.781	3676	0.0043	128245	0.1	54.8
556.742	8203	0.0045	124310	0.3	124.4
557.017	1757	0.0047	117492	0.1	25.3
557.336	3360	0.0044	127116	0.1	49.9
557.505	5115	0.0045	124033	0.2	76.9
557.778	1751	0.0044	125371	0.1	25.2
558.509	1643	0.0047	118455	0.1	23.5
558.74	7063	0.0046	120618	0.2	106.8
558.975	2478	0.0045	125021	0.1	36.3
559.014	2627	0.004	140555	0.1	38.6
559.521	1738	0.0044	127879	0.1	25
559.7	4005	0.0045	124612	0.1	59.8
560.379	1711	0.0037	150930	0.1	24.5
560.736	4231	0.0044	127730	0.1	63.3
560.973	3313	0.0049	114005	0.1	49.2
561.56	1663	0.0046	122053	0.1	23.8
561.697	5693	0.0047	119841	0.2	85.8
562.97	1850	0.0046	123662	0.1	26.7
563.576	5151	0.0043	131823	0.2	77.4
563.694	4655	0.0047	120981	0.2	69.8
564.579	1978	0.0044	127266	0.1	28.1
564.655	1850	0.0038	147140	0.1	26.2
565.422	2000	0.0044	129367	0.1	28.4
565.438	9367	0.0045	124331	0.3	139.5
565.519	10691	0.0046	123691	0.4	159.4
565.692	2684	0.0043	131024	0.1	38.7
565.764	2233	0.0042	134667	0.1	31.9
566.441	4679	0.0045	126682	0.2	68.8
566.521	3929	0.0044	127486	0.1	57.5
566.653	2800	0.0044	127441	0.1	40.5
567.435	2575	0.0043	131761	0.1	37.1
567.534	338538	0.0039	146300	11.7	5102.2
567.54	7606	0.0041	137355	0.3	112.9
567.761	3518	0.0044	129435	0.1	51.3
568.538	89507	0.0041	139076	3.1	1347.7
568.65	2588	0.0047	120545	0.1	37.3
568.946	1571	0.0045	126616	0.1	22
569.541	11129	0.0048	118607	0.4	166.1
569.55	2275	0.0051	111303	0.1	32.6
569.702	2164	0.0035	161756	0.1	30.9
569.758	3178	0.0044	129235	0.1	46.2
570.719	2979	0.0051	112124	0.1	43.2
571.11	4156	0.0045	126722	0.1	60.9
571.351	2579	0.0046	123658	0.1	37.1
571.521	11599	0.0046	123818	0.4	173.1
571.755	1999	0.0046	124064	0.1	28.4
572.085	2556	0.0036	159687	0.1	36.8
572.524	4489	0.0044	131288	0.2	65.9
572.716	5008	0.0048	118230	0.2	73.8
572.992	2425	0.0046	125082	0.1	34.8
573.107	2049	0.0046	124335	0.1	29.2
573.134	1781	0.0038	150878	0.1	25.1
573.171	1579	0.004	143229	0.1	22.1
573.33	3453	0.0045	128739	0.1	49.3
573.5	1646	0.0046	124855	0.1	22.6
573.518	3349	0.0046	124680	0.1	47.8
573.537	6236	0.0045	127640	0.2	90.5
573.893	1948	0.0037	156602	0.1	27.1
574.386	3525	0.0045	127586	0.1	50.4
574.54	2048	0.0048	119460	0.1	28.6
574.626	5757	0.0039	146185	0.2	83.4
574.713	4703	0.0047	121850	0.2	67.8
574.988	3234	0.0053	108200	0.1	46.1
575.534	1626	0.0042	137411	0.1	22.3
575.575	5521	0.0044	130498	0.2	79.9
575.674	3071	0.0044	130971	0.1	43.7
576.579	2076	0.0049	118180	0.1	29
576.71	2707	0.0048	120177	0.1	38.3
576.947	2069	0.0047	123901	0.1	28.9
576.985	1676	0.0045	129429	0.1	23.1
577.592	11351	0.0049	117175	0.4	166.1
577.672	4748	0.0047	122736	0.2	68.5
578.594	4643	0.0046	125585	0.2	66.9
579.668	4182	0.005	115914	0.1	60.1
579.993	2992	0.004	144852	0.1	42.5
580.63	1603	0.0045	129619	0.1	22
581.434	2415	0.0041	142584	0.1	34
581.55	2649	0.0049	119784	0.1	37.4
581.665	2215	0.0047	123025	0.1	31
582.626	2990	0.0049	117734	0.1	42.5
583.865	6184	0.0041	143006	0.2	87.9
584.625	4240	0.0042	139419	0.1	59.7
585.537	5731	0.0048	121230	0.2	81.3
586.54	1874	0.0044	134301	0.1	25.5
587.516	2142	0.0048	122916	0.1	29.3
589.004	1845	0.0048	123875	0.1	25
590.962	1662	0.0049	121686	0.1	22.4
591.607	4722	0.0049	121966	0.2	66.7
592.537	2846	0.0049	120659	0.1	39.5
592.566	3585	0.0051	115882	0.1	50.2
592.61	1800	0.0046	129087	0.1	24.4
593.121	1891	0.0042	141078	0.1	25.2
593.296	6244	0.004	146648	0.2	87
593.453	1806	0.0054	109986	0.1	24
593.55	1697	0.0048	123643	0.1	22.4
593.646	1745	0.0061	97257	0.1	23.1
593.894	2551	0.0044	135973	0.1	34.5
594.535	2050	0.0049	120624	0.1	27.4
594.68	1644	0.0048	122780	0.1	21.7
595.566	7385	0.005	119104	0.3	103.2
595.643	1801	0.005	119470	0.1	23.9
596.569	2869	0.0046	130697	0.1	39.1
597.427	1864	0.0048	123530	0.1	24.8
597.581	2361	0.0048	125136	0.1	31.8
598.6	1700	0.005	120329	0.1	22.5
599.553	7414	0.0052	114415	0.3	103.6
600.556	2572	0.0054	112224	0.1	34.8
601.361	3998	0.0047	127882	0.1	55.1
601.532	1630	0.0044	136835	0.1	21.5
601.55	1726	0.0045	134338	0.1	22.8
601.569	3291	0.0053	113341	0.1	45
602.275	27757	0.0052	115000	1	392.3
602.418	2380	0.0052	116489	0.1	32.1
603.279	6424	0.0052	115851	0.2	89.5
603.475	2693	0.0051	118923	0.1	35.8
603.511	1617	0.0046	131884	0.1	20.8
603.607	2152	0.0049	122905	0.1	28.3
604.272	15821	0.0053	113514	0.5	218.3
605.275	3279	0.0052	116400	0.1	43.9
605.622	4852	0.0053	113528	0.2	65.8
606.269	2231	0.005	122425	0.1	29.4
606.626	2086	0.0051	117834	0.1	27.4
607.565	1923	0.0051	119357	0.1	25.1
608.511	2196	0.0048	127780	0.1	28.9
609.448	3215	0.0053	114665	0.1	43
609.581	3150	0.0049	123624	0.1	42.1
612.521	2370	0.0045	135206	0.1	31.3
613.54	1829	0.0051	120015	0.1	23.8
613.568	16457	0.0056	109267	0.6	227.2
614.163	7287	0.0044	139259	0.3	97.6
614.572	6073	0.0054	114443	0.2	81.1
615.377	2651	0.0051	120453	0.1	34.5
615.547	1726	0.0054	113745	0.1	21.9
615.565	4858	0.0053	115302	0.2	64.5
615.583	9223	0.0055	112177	0.3	124
616.042	24673	0.0047	130952	0.9	334.3
616.569	1696	0.0049	125061	0.1	21.5
616.587	2939	0.0054	114282	0.1	38.4
617.356	2529	0.0055	111675	0.1	32.8
617.581	2340	0.0053	117134	0.1	30.2
617.622	3932	0.0052	118766	0.1	51.9
617.657	1575	0.0042	145976	0.1	19.8
618.249	7005	0.0057	108155	0.2	93.8
618.506	13144	0.0045	137753	0.5	177.3
618.626	1790	0.0059	105040	0.1	22.7
618.931	2788	0.0053	116560	0.1	36.3
619.358	2681	0.0042	148229	0.1	34.9
619.638	11257	0.0054	115575	0.4	151.6
619.89	2508	0.0047	132640	0.1	32.5
620.201	1989	0.0041	151649	0.1	25.4
620.246	4630	0.0055	112190	0.2	61.4
620.597	2486	0.0053	116714	0.1	32.2
620.641	4764	0.0052	118433	0.2	63.2
620.928	1700	0.0048	129450	0.1	21.5
621.305	2466	0.0049	125528	0.1	31.9
621.581	1959	0.0055	113775	0.1	25
623.597	4618	0.0054	115938	0.2	61.2
624.315	1730	0.0043	144221	0.1	21.9
624.6	1701	0.0055	113052	0.1	21.5
626.141	2103	0.0045	138188	0.1	26.5
627.583	6338	0.0055	113550	0.2	83
628.587	2349	0.0055	114020	0.1	29.8
628.903	3116	0.0044	141738	0.1	40
629.563	2535	0.0059	106684	0.1	32.2
629.581	1581	0.0047	133332	0.1	19.5
629.773	4487	0.0047	133925	0.2	58.3
630.656	23666	0.005	127032	0.8	314.4
631.506	5233	0.0057	111378	0.2	68.3
631.542	3718	0.0048	130709	0.1	48
632.419	2987	0.0049	128748	0.1	38.3
632.946	2369	0.0052	121751	0.1	30
633.654	4454	0.0056	112301	0.2	57.9
633.722	1911	0.0044	144998	0.1	23.9
634.658	1998	0.006	106474	0.1	25.1
635.289	8791	0.0056	112929	0.3	115.8
636.292	2847	0.0054	117562	0.1	36.4
637.305	4566	0.0056	113304	0.2	59.6
637.359	1660	0.0051	125745	0.1	20.6
637.48	3151	0.0054	118558	0.1	40.6
637.613	2453	0.0054	117211	0.1	31.3
639.248	2925	0.0053	120723	0.1	37.6
639.284	1942	0.0057	112210	0.1	24.4
641.404	8053	0.0059	107853	0.3	106.3
641.417	4555	0.0057	111774	0.2	59.4
641.599	9304	0.0056	115116	0.3	123.1
641.801	2048	0.0053	121695	0.1	25.8
642.408	3205	0.006	106305	0.1	41.3
642.421	1651	0.0061	105114	0.1	20.5
642.603	3585	0.0055	117363	0.1	46.4
643.597	1904	0.0056	114151	0.1	23.9
643.615	3071	0.0054	119786	0.1	39.5
645.118	2270	0.0057	113979	0.1	28.8
645.129	2155	0.0068	94186	0.1	27.3
645.325	2845	0.0055	118147	0.1	36.5
645.387	3242	0.0056	115952	0.1	41.8
645.558	1767	0.0052	125152	0.1	22.1
645.654	2132	0.0058	112222	0.1	27
647.67	5093	0.0057	113208	0.2	66.6
648.501	4394	0.0061	106845	0.2	57.3
648.672	2354	0.006	108860	0.1	29.9
648.922	1668	0.0053	121594	0.1	20.8
649.505	1788	0.0054	120371	0.1	22.4
651.628	5496	0.006	108282	0.2	72.4
652.632	2502	0.006	109161	0.1	32
653.299	6775	0.0058	113295	0.2	89.6
653.475	3463	0.0056	115960	0.1	45
653.6	1579	0.0064	102201	0.1	19.6
654.303	2068	0.0056	117864	0.1	26.2
655.271	5492	0.0062	105819	0.2	72.3
655.419	2343	0.006	108517	0.1	29.9
655.615	17749	0.006	108848	0.6	237.3
656.238	1766	0.0056	116296	0.1	22.1
656.618	6884	0.0061	107898	0.2	91
657.4	3177	0.0055	119023	0.1	41.1
657.594	1932	0.0055	119309	0.1	24.4
657.612	3651	0.0064	102125	0.1	47.5
657.631	7116	0.0063	104638	0.2	94.2
658.635	2746	0.0067	98322	0.1	35.3
659.34	4361	0.0061	108333	0.2	57.1
659.402	2074	0.006	110692	0.1	26.3
659.537	5570	0.0062	105593	0.2	73.3
659.628	1772	0.0064	102351	0.1	22.2
659.67	4368	0.0061	107844	0.2	57.2
660.233	15739	0.0064	103904	0.5	210.3
660.343	4003	0.0052	127812	0.1	52.2
660.54	2138	0.0054	122572	0.1	27.1
660.672	2197	0.0056	117074	0.1	27.9
661.237	3276	0.0065	100983	0.1	42.7
661.383	1860	0.0058	113670	0.1	23.5
661.685	11038	0.0062	105931	0.4	147.6
662.231	14653	0.0063	104415	0.5	196.5
662.518	4689	0.0061	109486	0.2	61.8
662.689	4786	0.0063	105200	0.2	63.1
663.234	3059	0.0061	109422	0.1	39.7
663.628	1667	0.0064	104084	0.1	20.9
664.227	3353	0.0063	104623	0.1	43.7
665.643	3432	0.0061	108288	0.1	44.8
667.28	1945	0.0062	108432	0.1	24.6
669.279	1618	0.0047	142059	0.1	20.2
669.435	7192	0.0065	103154	0.2	95.6
669.449	2627	0.0081	82337	0.1	33.9
669.631	6455	0.0066	100873	0.2	85.6
670.264	2009	0.0049	136143	0.1	25.5
670.438	2721	0.0067	99894	0.1	35.1
670.633	3035	0.0061	110499	0.1	39.4
671.055	9260	0.0053	126470	0.3	123.6
671.256	59590	0.0067	100813	2.1	804.3
671.265	2724011	0.0055	122415	93.9	36840.8
671.273	63829	0.0064	105240	2.2	861.6
671.475	9128	0.0052	129921	0.3	121.8
671.61	1924	0.0064	104420	0.1	24.4
671.628	1629	0.0066	100998	0.1	20.4
672.058	2322	0.005	134937	0.1	29.7
672.26	25132	0.0069	96946	0.9	338.2
672.269	937530	0.0054	124042	32.3	12678.5
672.277	20053	0.0059	114271	0.7	269.6
672.479	2538	0.0049	137373	0.1	32.7
673.051	2000	0.005	135170	0.1	25.4
673.254	23543	0.006	111350	0.8	316.8
673.262	798548	0.0055	122116	27.5	10798.8
673.272	76976	0.0062	108520	2.7	1039.4
673.356	3112	0.0055	122978	0.1	40.4
673.473	1843	0.0047	141990	0.1	23.3
674.266	215188	0.0055	121943	7.4	2922.4
674.277	5893	0.0076	88204	0.2	78.4
675.27	20012	0.0069	98451	0.7	270.3
675.701	4140	0.0062	109787	0.1	54.6
676.207	7424	0.007	96029	0.3	99.2
676.271	1780	0.0076	88709	0.1	22.5
676.456	1637	0.0055	124115	0.1	20.6
676.533	2357	0.0063	106893	0.1	30.4
676.661	1892	0.0052	130837	0.1	24
676.705	1750	0.0062	109019	0.1	22.1
677.21	1613	0.0058	116463	0.1	20.2
678.112	2236	0.0056	122100	0.1	28.7
678.205	8209	0.0067	101429	0.3	109.9
679.208	1877	0.0071	95094	0.1	23.8
679.66	2559	0.0064	106522	0.1	33.1
680.202	2645	0.0064	105864	0.1	34.3
681.295	7554	0.0069	99394	0.3	101
681.506	2849	0.0063	107850	0.1	37
682.002	2040	0.0054	126527	0.1	26
682.298	2201	0.0064	106974	0.1	28.2
683.647	7795	0.0065	105884	0.3	104.2
684.65	3352	0.0062	110374	0.1	43.9
685.43	2308	0.0062	111073	0.1	29.7
685.6	5417	0.0057	120195	0.2	71.9
685.643	1781	0.0067	102904	0.1	22.5
685.662	2733	0.0067	101595	0.1	35.5
687.261	12388	0.0066	103527	0.4	166.7
687.701	1750	0.0059	117117	0.1	22.2
688.264	3850	0.0066	104583	0.1	50.9
689.258	3109	0.0068	100809	0.1	40.8
689.414	1772	0.0066	104301	0.1	22.5
689.716	4460	0.0066	105121	0.2	59.2
690.72	1900	0.0066	104166	0.1	24.3
691.016	2730	0.0054	127630	0.1	35.6
691.397	24873	0.0067	103462	0.9	337.9
692.149	2330	0.0145	47853	0.1	30.1
692.4	9440	0.0066	104905	0.3	127.2
693.395	6182	0.0068	101275	0.2	82.7
693.676	1971	0.0067	103448	0.1	25.2
694.397	2560	0.0078	89353	0.1	33.3
695.31	2048	0.007	99380	0.1	26.3
695.646	1855	0.0064	108614	0.1	23.6
697.34	1836	0.0075	93201	0.1	23.4
697.501	3646	0.0066	105598	0.1	48.1
697.663	15347	0.0068	101996	0.5	207.9
698.285	12119	0.0068	103188	0.4	163.8
698.503	1575	0.0055	126925	0.1	19.8
698.665	6429	0.0069	101836	0.2	86.1
699.289	3477	0.0064	109238	0.1	45.8
699.66	3588	0.0068	103049	0.1	47.3
699.678	6758	0.0066	105745	0.2	90.6
700.663	1605	0.0059	118866	0.1	20.2
700.682	2830	0.007	100598	0.1	37
701.013	1757	0.0054	128821	0.1	22.3
701.558	4573	0.0073	95544	0.2	60.8
701.716	2928	0.0068	103221	0.1	38.5
702.561	1685	0.0134	52360	0.1	21.4
703.256	9494	0.0072	98036	0.3	128.6
703.733	8172	0.0073	96561	0.3	110.5
704.259	2804	0.0071	99382	0.1	36.8
704.736	4031	0.0072	98048	0.1	53.6
705.253	2400	0.0077	92037	0.1	31.2
706.537	3944	0.0055	127620	0.1	52.4
707.311	13559	0.0071	99779	0.5	184.4
707.691	1760	0.0059	119278	0.1	22.4
708.315	5036	0.0073	96854	0.2	67.4
711.355	1680	0.0071	100486	0.1	21.3
711.678	5394	0.0072	99077	0.2	72.3
712.681	2460	0.0069	103387	0.1	32.1
713.658	2014	0.0073	97666	0.1	25.9
715.413	11452	0.0059	121761	0.4	155.5
715.565	2591	0.0077	93492	0.1	33.9
715.8	7644	0.0069	103437	0.3	103.8
716.309	4179	0.0073	97794	0.1	55.9
717.3	1732	0.0069	103880	0.1	22.2
717.463	2532	0.0065	109701	0.1	33.2
717.747	4241	0.0072	99530	0.1	56.8
717.798	1828	0.0077	93018	0.1	23.5
718.192	5904	0.0075	96135	0.2	79.7
718.611	4021	0.0064	111542	0.1	53.8
718.752	1797	0.0066	108129	0.1	23.1
719.147	1858	0.0064	111979	0.1	23.9
719.746	2224	0.0064	112669	0.1	29
720.19	9241	0.0073	97996	0.3	125.8
720.366	2268	0.006	120156	0.1	29.6
720.858	2373	0.0072	100703	0.1	31
721.192	1743	0.0068	106676	0.1	22.3
722.186	3517	0.0075	95793	0.1	46.8
724.469	1583	0.0054	134622	0.1	20.1
725.533	2446	0.0082	88612	0.1	32
725.694	6866	0.0074	98525	0.2	93
726.698	3118	0.0075	97425	0.1	41.3
727.689	1576	0.0088	82893	0.1	20
727.708	2288	0.0069	105737	0.1	29.8
729.225	2375	0.0077	95277	0.1	31
729.639	6931	0.0077	95264	0.2	93.9
729.747	2012	0.0071	102173	0.1	26
730.643	2791	0.0074	98381	0.1	36.8
731.763	3952	0.0073	99938	0.1	52.6
732.817	10351	0.0089	82638	0.4	140.5
733.863	11431	0.0063	116189	0.4	155.3
734.167	5433	0.0077	94973	0.2	72.9
735.063	2016	0.0059	123794	0.1	26
735.454	2068	0.0082	89730	0.1	26.7
735.722	2478	0.0074	99381	0.1	32.3
735.865	6555	0.0064	114853	0.2	88.3
736.164	8000	0.0078	94925	0.3	108.2
737.166	2063	0.0076	96690	0.1	26.6
738.161	3626	0.0082	90197	0.1	48.1
739.711	12102	0.0077	95949	0.4	164.5
740.073	5722	0.0064	115465	0.2	76.9
740.712	6407	0.0077	96246	0.2	86.3
741.501	44739	0.0067	110448	1.5	612.7
741.529	3595	0.0075	98295	0.1	47.6
741.707	2445	0.0101	73610	0.1	31.9
741.726	4778	0.0078	95256	0.2	63.9
742.728	2179	0.0077	96100	0.1	28.2
743.598	2808	0.0083	89994	0.1	36.8
743.765	2792	0.0083	89626	0.1	36.6
744.6	1678	0.008	92736	0.1	21.3
745.2	2279	0.0072	103822	0.1	29.6
745.78	7692	0.0082	91198	0.3	103.9
746.782	4070	0.0076	98547	0.1	54.2
749.738	1626	0.0071	106107	0.1	20.4
750.139	1636	0.0068	110175	0.1	20.6
751.03	1886	0.0062	120788	0.1	24
751.541	16487	0.0084	89245	0.6	223
751.551	543585	0.0068	110265	18.7	7407
751.562	11668	0.0068	111213	0.4	157.3
752.137	2021	0.0082	91387	0.1	25.8
752.554	176443	0.007	107771	6.1	2403.1
753.549	101500	0.0074	101628	3.5	1381.6
753.559	16840	0.0098	76963	0.6	227.8
753.725	4694	0.008	94154	0.2	62.3
754.551	36091	0.008	93754	1.2	490.2
754.564	1795	0.0077	97912	0.1	22.7
754.728	2559	0.0084	90336	0.1	33.2
755.556	5749	0.0091	82827	0.2	76.6
757.327	3573	0.0086	87988	0.1	47
757.535	2041	0.0064	118341	0.1	26.1
757.671	7303	0.0086	88223	0.3	97.8
758.674	3422	0.009	83885	0.1	44.9
759.795	3191	0.0082	92800	0.1	41.8
764.579	6625	0.0085	89941	0.2	87.8
765.585	2480	0.0082	92973	0.1	31.8
767.741	6087	0.0083	92231	0.2	80.6
768.743	2736	0.0082	94280	0.1	35.3
769.56	1896	0.0088	87108	0.1	23.9
769.758	2176	0.0083	92221	0.1	27.7
771.342	5099	0.0084	92040	0.2	67.2
771.502	2028	0.0078	98901	0.1	25.7
772.346	1870	0.0078	99251	0.1	23.6
773.811	2856	0.0087	89429	0.1	36.9
774.663	16045	0.0098	79219	0.6	215.2
774.673	543258	0.0073	106655	18.7	7343.6
774.684	11478	0.0078	99281	0.4	153.5
775.677	207379	0.0073	105706	7.1	2802.2
776.152	2169	0.009	85821	0.1	27.6
776.681	28305	0.0091	85620	1	381
777.683	3684	0.0092	84719	0.1	48.1
778.148	3637	0.0093	83607	0.1	47.4
780.145	2289	0.0092	84379	0.1	29.2
781.755	10928	0.0087	90180	0.4	144.8
782.761	5232	0.0096	81839	0.2	68.4
783.753	2765	0.0091	86119	0.1	35.3
783.772	4228	0.0086	91183	0.1	55
784.775	2185	0.0078	100517	0.1	27.6
785.518	1979	0.0107	73275	0.1	24.8
785.555	3219	0.0088	89580	0.1	41.4
785.811	1716	0.0089	87900	0.1	21.3
786.85	10131	0.0084	93641	0.3	134.1
787.183	2326	0.0083	94772	0.1	29.5
787.828	5483	0.0093	84417	0.2	71.8
788.224	1792	0.0067	117082	0.1	22.3
788.829	3188	0.0086	91620	0.1	41
789.18	2642	0.0082	96266	0.1	33.7
792.125	2822	0.0087	91221	0.1	36.1
792.612	6120	0.0093	85426	0.2	80.3
793.467	46356	0.009	88288	1.6	619.8
793.615	2226	0.0091	86906	0.1	28.1
793.829	2031	0.0082	97266	0.1	25.5
794.122	5390	0.0091	87292	0.2	70.5
794.471	21178	0.0095	83739	0.7	282.2
795.474	5119	0.0097	82090	0.2	66.9
795.771	4135	0.0086	92222	0.1	53.7
796.119	3516	0.0085	93214	0.1	45.4
796.637	1785	0.0104	76697	0.1	22.2
796.775	2262	0.0088	90686	0.1	28.6
801.843	2674	0.0083	96438	0.1	33.8
802.699	2270	0.0144	55813	0.1	28.4
803.157	2089	0.0087	91890	0.1	26
805.156	2350	0.0082	98638	0.1	29.5
805.191	2295	0.0089	90701	0.1	28.8
806.499	4576	0.0095	84906	0.2	59.1
807.188	1595	0.0084	95904	0.1	19.5
807.505	1691	0.0092	87967	0.1	20.7
809.511	28199	0.0098	82801	1	373.1
809.789	5135	0.0091	88838	0.2	66.5
810.098	2008	0.0098	82983	0.1	24.9
810.514	10445	0.0101	80383	0.4	137.1
810.792	1946	0.0092	88024	0.1	24.1
811.506	17840	0.0095	85408	0.6	235.4
812.512	6171	0.0101	80804	0.2	80.3
813.504	1893	0.0117	69385	0.1	23.4
813.586	1892	0.0098	82904	0.1	23.4
814.413	3395	0.0074	110571	0.1	43.4
815.859	2254	0.0092	88721	0.1	28.2
816.861	1786	0.0084	97737	0.1	22
818.454	2744	0.0077	106777	0.1	34.6
818.487	2675	0.0099	82599	0.1	33.6
819.204	2396	0.0102	79964	0.1	29.9
820.517	13607	0.0103	79382	0.5	178.2
820.854	3860	0.0104	79233	0.1	49.3
821.52	5487	0.0102	80817	0.2	70.8
822.521	2063	0.0089	92660	0.1	25.5
822.588	5439	0.0095	86563	0.2	70.2
823.593	1870	0.012	68529	0.1	23
823.805	7765	0.0102	80859	0.3	101
824.807	4113	0.0099	82929	0.1	52.6
825.484	5667	0.0107	76923	0.2	73.2
825.801	1720	0.0103	80346	0.1	21
825.82	2826	0.0093	89127	0.1	35.6
826.488	1954	0.0115	71646	0.1	24.1
827.481	3772	0.0098	84321	0.1	48.1
829.445	82343	0.0093	89188	2.8	1087.3
829.581	2156	0.01	83304	0.1	26.8
829.874	4496	0.0096	86330	0.2	57.7
830.447	41794	0.0096	86413	1.4	551
830.876	2955	0.0097	85982	0.1	37.3
831.417	1781	0.0076	108880	0.1	21.8
831.441	17880	0.0104	80159	0.6	234.7
831.453	6880	0.013	64201	0.2	89.2
831.818	1930	0.0084	99084	0.1	23.8
832.446	8093	0.011	75474	0.3	105.3
832.633	28297	0.0106	78727	1	372.5
833.447	2857	0.0105	79658	0.1	36
833.635	13353	0.0101	82199	0.5	174.9
833.86	1837	0.0092	90755	0.1	22.5
834.532	14214	0.011	75835	0.5	186.2
834.63	6633	0.0106	78669	0.2	86
835.536	6283	0.0107	78173	0.2	81.3
835.633	2876	0.011	75820	0.1	36.3
835.877	1687	0.0087	96117	0.1	20.6
837.821	3477	0.0105	79977	0.1	44.2
838.823	1836	0.0103	81318	0.1	22.7
843.89	2089	0.0112	75126	0.1	26.1
848.547	7338	0.0102	83275	0.3	96
848.606	5487	0.0106	79783	0.2	71.3
849.551	2999	0.0105	80741	0.1	38.2
849.61	2288	0.0097	87183	0.1	28.7
851.833	3821	0.0106	79997	0.1	49.1
852.08	2931	0.0106	80398	0.1	37.3
852.683	16841	0.0124	68786	0.6	222.6
852.697	652037	0.0088	97428	22.5	8684
852.711	13253	0.0089	95413	0.5	174.8
852.842	8201	0.0124	68920	0.3	107.5
853.519	4598	0.0085	100639	0.2	59.5
853.702	267172	0.0088	96918	9.2	3557.2
853.716	6279	0.0128	66801	0.2	81.9
854.08	2059	0.0108	79140	0.1	25.7
854.694	114228	0.0095	89920	3.9	1519.9
854.705	27572	0.0146	58617	1	365.5
855.162	1792	0.0107	79699	0.1	22.1
855.697	49568	0.0101	84990	1.7	658.5
855.711	3668	0.0108	79172	0.1	47.1
856.703	9906	0.0114	75272	0.3	130.2
857.905	1751	0.0114	75149	0.1	21.6
865.851	5844	0.0114	75772	0.2	76.7
866.856	4293	0.0104	83354	0.1	55.9
867.47	8089	0.0119	73049	0.3	106.8
867.866	1869	0.0098	88232	0.1	23.3
868.472	3541	0.0103	84097	0.1	45.8
869.466	7452	0.0116	74774	0.3	98.3
870.471	2934	0.0117	74388	0.1	37.6
871.462	1965	0.0107	81740	0.1	24.6
871.92	3049	0.0107	81861	0.1	39.2
872.841	5217	0.0116	75371	0.2	68.3
872.925	1685	0.0109	80205	0.1	20.8
873.608	1588	0.0108	81123	0.1	19.6
877.924	1888	0.0133	66244	0.1	23.6
878.039	2996	0.0175	50215	0.1	38.5
878.474	1623	0.0121	72595	0.1	20
879.867	2215	0.0111	79380	0.1	28
883.444	3798	0.0124	71338	0.1	49.6
883.754	28421	0.0119	74139	1	382.8
884.757	15313	0.012	73668	0.5	205.4
885.44	4177	0.0112	79123	0.1	54.8
885.747	7348	0.0114	78009	0.3	97.7
885.761	2765	0.0118	75287	0.1	35.6
885.936	1640	0.0103	85753	0.1	20.4
886.751	4035	0.0112	79089	0.1	52.8
886.844	17656	0.0119	74578	0.6	237.2
887.849	1796	0.0124	71723	0.1	22.5
889.097	1781	0.0119	74937	0.1	22.3
890.591	3937	0.0103	86724	0.1	51.5
891.532	63840	0.0113	78870	2.2	862.1
892.535	29019	0.012	74358	1	390.9
893.537	7323	0.0115	77577	0.3	97.3
893.882	2469	0.0119	75001	0.1	31.6
901.444	10887	0.0121	74531	0.4	145.6
902.45	4810	0.0132	68240	0.2	63.3
905.954	1675	0.0115	78808	0.1	21.1
906.707	11585	0.0094	96064	0.4	156.4
907.9	4063	0.0123	74003	0.1	53.7
908.901	2391	0.0109	83386	0.1	30.9
910.656	30973	0.0126	72332	1.1	421
911.662	15452	0.0128	71105	0.5	209.1
912.654	17301	0.0123	73903	0.6	234.4
913.656	8985	0.0125	73237	0.3	120.9
913.968	2603	0.0116	78630	0.1	33.8
915.601	2349	0.0138	66463	0.1	30.3
917.091	2264	0.0122	75020	0.1	29.1
918.833	2219	0.0117	78681	0.1	28.5
919.563	40021	0.0125	73386	1.4	544.5
919.972	1815	0.014	65897	0.1	23
920.567	19845	0.0134	68902	0.7	269.1
920.848	6198	0.013	70998	0.2	82.8
921.569	4491	0.0134	68657	0.2	59.6
921.912	2304	0.0114	81200	0.1	29.7
925.428	2100	0.0133	69583	0.1	26.9
926.567	1907	0.0131	70554	0.1	24.3
926.629	6383	0.0128	72189	0.2	85.4
927.425	2867	0.0124	74600	0.1	37.4
927.634	2191	0.0136	68036	0.1	28.2
928.566	1854	0.0125	74342	0.1	23.9
928.629	3469	0.0139	66713	0.1	46.2
929.479	4895	0.0127	73026	0.2	65.9
929.634	3279	0.0111	83390	0.1	43.6
930.479	2157	0.0118	78575	0.1	28.1
933.089	1829	0.0131	71415	0.1	23.5
933.453	37996	0.013	71826	1.3	523.6
934.455	17542	0.0136	68857	0.6	240.8
935.457	3924	0.0129	72578	0.1	52.5
935.928	1744	0.0112	83312	0.1	22.3
936.935	1639	0.0137	68398	0.1	20.9
938.834	18550	0.0142	66013	0.6	254.7
939.095	4661	0.014	66871	0.2	62.7
939.835	2586	0.0122	77097	0.1	34
940.828	5075	0.0122	76961	0.2	68.4
943.401	2315	0.0124	75831	0.1	30.2
944.538	1616	0.0131	72375	0.1	20.6
947.469	151207	0.0115	82512	5.2	2088.8
948.472	62730	0.013	72729	2.2	865.5
949.216	3513	0.0101	94142	0.1	46.8
949.473	13641	0.0132	71813	0.5	186.8
949.944	3094	0.0127	75036	0.1	41
950.476	2535	0.0144	65869	0.1	33.3
950.547	2357	0.0117	81358	0.1	30.8
950.948	1825	0.0121	78557	0.1	23.5
951.577	24847	0.0142	67143	0.9	341.8
952.582	15778	0.0139	68332	0.5	216.4
952.84	18050	0.0138	68813	0.6	247.8
953.573	5923	0.0156	60967	0.2	81.3
953.841	1901	0.0126	75905	0.1	24.9
954.574	4007	0.0138	69133	0.1	54.4
955.087	3658	0.0127	75075	0.1	49.5
956.015	1675	0.0133	71962	0.1	21.7
956.122	5897	0.0117	81800	0.2	80.9
957.977	12213	0.0108	89076	0.4	169.5
960.001	1631	0.014	68812	0.1	21.1
961.482	152482	0.012	80439	5.3	2137
962.02	1685	0.0135	71012	0.1	21.8
962.488	67240	0.0131	73411	2.3	941.4
963.492	14035	0.0146	65845	0.5	195.1
964.492	2102	0.0192	50364	0.1	27.7
966.521	1768	0.0123	78823	0.1	23
967.09	4974	0.0138	70199	0.2	68
967.573	3501	0.0142	68178	0.1	47.3
968.577	1807	0.0143	67917	0.1	23.6
968.618	8110	0.0146	66117	0.3	112
969.088	1746	0.0137	70587	0.1	22.7
969.62	3290	0.0144	67205	0.1	44.3
970.611	8155	0.0135	71781	0.3	112.6
970.823	2406	0.0114	85180	0.1	32
971.614	3912	0.0132	73478	0.1	53.1
971.815	4008	0.0133	72968	0.1	54.4
972.61	1897	0.0151	64353	0.1	24.8
972.837	26063	0.0145	66947	0.9	363.8
973.841	3266	0.0143	68212	0.1	44
974.833	7073	0.0146	66558	0.2	97.4
975.497	58478	0.0136	71533	2	818.5
976.501	29325	0.0141	69304	1	409.5
977.506	6105	0.0156	62762	0.2	83.8
982.843	6425	0.015	65392	0.2	89.7
983.083	4531	0.0145	68030	0.2	62.7
984.592	3976	0.0138	71477	0.1	54.8
985.083	1837	0.0132	74855	0.1	24.3
985.59	2594	0.0174	56686	0.1	35.1
986.4	3269	0.0115	85604	0.1	44.7
986.587	4846	0.0146	67779	0.2	67.2
986.838	22426	0.0145	68251	0.8	317.6
987.3	4912	0.0115	85937	0.2	68.1
987.493	4090	0.0151	65579	0.1	56.4
987.524	2345	0.0134	73606	0.1	31.6
987.589	1959	0.0152	64795	0.1	26.1
987.842	3137	0.0137	72199	0.1	42.9
989.091	6239	0.0157	62932	0.2	87
990.097	1597	0.0135	73524	0.1	20.9
991.993	2067	0.0139	71172	0.1	27.6
999.847	3289	0.0155	64708	0.1	45
1000.85	2115	0.0148	67585	0.1	28.3
1004.82	25614	0.0156	64353	0.9	363
1005.08	4837	0.0145	69500	0.2	67.1
1005.83	4090	0.014	71746	0.1	56.4
1006.82	6855	0.0157	63936	0.2	95.8
1008.61	3396	0.0161	62763	0.1	46.5
1013.74	2231	0.0152	66911	0.1	30.2
1017.08	5643	0.016	63715	0.2	79.2
1018.62	2828	0.0119	85666	0.1	38.7
1018.83	6101	0.0162	62833	0.2	85.7
1019.08	2917	0.0146	69625	0.1	40
1020.84	5616	0.016	63752	0.2	78.8
1023.6	1790	0.0182	56312	0.1	23.8
1026.57	1704	0.0176	58386	0.1	22.6
1027.76	7283	0.0159	64662	0.3	102.7
1028.58	2446	0.0161	63808	0.1	33.2
1028.76	4083	0.0171	60020	0.1	56.8
1029.58	1784	0.0167	61552	0.1	23.7
1033.08	5212	0.0168	61605	0.2	73
1035.08	2175	0.017	61034	0.1	29.4
1035.61	2991	0.0125	82952	0.1	41.1
1038.83	213737	0.0134	77287	7.4	3067.1
1038.85	4412	0.0152	68195	0.2	61.5
1039.09	4838	0.0154	67325	0.2	67.6
1039.83	21266	0.0171	60944	0.7	303.5
1040.83	37690	0.0171	60746	1.3	534.9
1041.77	7671	0.0167	62458	0.3	107.4
1041.83	6463	0.0163	63785	0.2	90.2
1042.78	4406	0.0165	63150	0.2	60.9
1044.3	1668	0.0134	78052	0.1	21.9
1044.54	1986	0.0163	64111	0.1	26.4
1046.11	1645	0.0169	62024	0.1	21.6
1048.84	7190	0.0165	63424	0.2	100.5
1052	3898	0.0136	77561	0.1	53.7
1052.83	23980	0.0167	63056	0.8	339.6
1053.83	3412	0.0165	63957	0.1	46.7
1055.08	4064	0.0169	62601	0.1	56
1055.79	3232	0.0179	58891	0.1	44.2
1056.79	1944	0.0157	67280	0.1	25.8
1057.44	4716	0.0167	63374	0.2	65.3
1058.45	2141	0.0182	58027	0.1	28.6
1063.07	2111	0.0174	61231	0.1	28.2
1067.08	5027	0.0191	55973	0.2	69.7
1069.08	2138	0.0165	64885	0.1	28.6
1070.82	10383	0.0175	61154	0.4	146
1072.83	12236	0.0177	60761	0.4	170.9
1072.97	2678	0.0158	67786	0.1	36
1073.84	1878	0.0182	59049	0.1	24.7
1074.83	2813	0.0191	56134	0.1	37.9
1082.84	8692	0.0194	55716	0.3	120.9
1083.08	5881	0.019	56960	0.2	81.2
1085.07	2482	0.0172	63124	0.1	33.2
1086.83	18340	0.0187	58098	0.6	257.1
1086.86	2414	0.0172	63247	0.1	32.3
1087.84	2282	0.0236	46005	0.1	30.4
1088.73	2749	0.0166	65604	0.1	37
1089.09	2686	0.0195	55742	0.1	36.1
1095.08	1697	0.0153	71406	0.1	22.2
1099.08	2076	0.0165	66540	0.1	27.5
1100.87	2859	0.0181	60777	0.1	38.6
1101	1976	0.0194	56622	0.1	26.1
1101.87	1907	0.022	50142	0.1	25.1
1102	1618	0.0177	62251	0.1	21
1104.82	196502	0.0155	71337	6.8	2772.1
1105.08	4014	0.0177	62530	0.1	54.9
1105.64	1714	0.0181	61240	0.1	22.4
1105.82	22645	0.0196	56358	0.8	317.9
1106.82	36463	0.0199	55684	1.3	508.4
1107.82	6304	0.0204	54386	0.2	86.4
1111.07	1825	0.0185	59971	0.1	23.8
1114.83	1686	0.0167	66912	0.1	21.8
1114.88	2777	0.0178	62648	0.1	37.1
1115.89	1882	0.0191	58281	0.1	24.6
1117.08	3526	0.0188	59269	0.1	47.6
1118.83	9373	0.0206	54396	0.3	129.4
1119.66	1852	0.0202	55390	0.1	24.1
1120.84	2403	0.019	58904	0.1	31.9
1123.33	1594	0.0133	84286	0.1	20.5
1126.11	2694	0.0142	79502	0.1	35.9
1128.9	5523	0.0188	60108	0.2	75.5
1128.93	12189	0.0147	76597	0.4	168.8
1129.91	3524	0.0186	60880	0.1	47.6
1131.78	2356	0.0137	82333	0.1	31.2
1133.07	5117	0.0192	59081	0.2	69.8
1134.08	1577	0.0187	60776	0.1	20.3
1134.6	2056	0.0152	74420	0.1	27
1135.07	1728	0.0195	58090	0.1	22.4
1138.83	267236	0.0164	69254	9.2	3737.4
1139.09	1750	0.0196	58263	0.1	22.7
1139.83	30723	0.0216	52671	1.1	428.1
1140.82	47435	0.0211	54187	1.6	662
1141.82	7692	0.0218	52361	0.3	105.9
1142.91	4942	0.0194	58848	0.2	67.4
1143.92	2989	0.0211	54284	0.1	39.7
1148.83	7774	0.0226	50758	0.3	106.1
1149.07	1905	0.0247	46546	0.1	24.7
1149.84	2577	0.0169	68131	0.1	34
1152.83	22267	0.0225	51191	0.8	307.1
1153.83	3709	0.023	50255	0.1	49.7
1154.72	1860	0.0203	56981	0.1	24.1
1155.08	2212	0.02	57736	0.1	29
1155.69	2727	0.0196	59026	0.1	36.1
1156.69	1903	0.0216	53497	0.1	24.7
1156.93	2177	0.0187	61891	0.1	28.5
1157.93	1662	0.0187	61959	0.1	21.3
1164.06	4775	0.0154	75345	0.2	64.5
1167.04	5553	0.0153	76104	0.2	75.3
1168.73	2018	0.0212	55238	0.1	26.3
1170.08	11794	0.0163	71721	0.4	161.8
1170.81	52763	0.0215	54375	1.8	730
1171.07	1725	0.0199	58829	0.1	22.2
1171.69	1943	0.0188	62191	0.1	25.2
1171.82	7887	0.0249	47101	0.3	107.6
1172.81	11890	0.0256	45897	0.4	163.2
1173.82	2060	0.0249	47153	0.1	26.8
1175.78	3299	0.0258	45579	0.1	44
1176.79	2318	0.0275	42780	0.1	30.4
1182.83	4609	0.0238	49690	0.2	61.6
1183.07	3026	0.0206	57442	0.1	39.9
1184.82	1625	0.0234	50741	0.1	20.6
1186.83	15318	0.024	49506	0.5	208.8
1187.84	2565	0.0226	52647	0.1	33.5
1192.55	2712	0.0164	72853	0.1	35.5
1204.82	336904	0.0178	67650	11.6	4629.2
1205.82	34687	0.0236	51114	1.2	475
1206.81	57643	0.0218	55313	2	790.6
1207.81	9342	0.0241	50053	0.3	126.7
1209.03	3535	0.0167	72298	0.1	46.8
1211.76	71340	0.0226	53649	2.5	978.9
1212.76	51153	0.0245	49498	1.8	701.4
1213.76	28909	0.0277	43866	1	395.6
1214.77	16305	0.0251	48345	0.6	222.4
1214.83	3394	0.0263	46255	0.1	44.9
1215.77	5850	0.0265	45853	0.2	78.7
1218.82	11077	0.0283	43020	0.4	150.5
1219.82	2217	0.0225	54159	0.1	28.7
1220.71	3621	0.0229	53355	0.1	48
1227.76	12923	0.0263	46634	0.4	181.8
1228.76	10894	0.026	47206	0.4	153
1229.76	6491	0.0274	44952	0.2	90.4
1230.76	3541	0.0254	48414	0.1	48.5
1233.08	1638	0.0241	51106	0.1	21.5
1234.73	2814	0.0254	48549	0.1	38.2
1236.8	8257	0.0274	45173	0.3	115.5
1238.81	158205	0.0202	61361	5.5	2246.2
1239.82	22115	0.0248	49982	0.8	312.4
1240.81	31277	0.0253	49054	1.1	442.6
1241.82	5215	0.0255	48755	0.2	72.3
1243.75	6042	0.0278	44669	0.2	84
1244.76	4571	0.0234	53160	0.2	63.1
1245.75	2467	0.03	41538	0.1	33.2
1246.76	1851	0.0255	48972	0.1	24.5
1248.83	6928	0.0236	53012	0.2	96.6
1249.08	1588	0.0202	61852	0.1	20.7
1252.82	18800	0.0267	46890	0.6	265.3
1253.82	3532	0.0273	45934	0.1	48.3
1254.71	3005	0.0232	54012	0.1	40.9
1266.04	2750	0.0181	69837	0.1	37.2
1268.74	1905	0.0244	51895	0.1	25.2
1269.72	2062	0.0269	47143	0.1	28.5
1270.72	1902	0.0391	32491	0.1	26.1
1270.81	111154	0.0228	55823	3.8	1637.2
1271.71	1802	0.0285	44626	0.1	24.7
1271.81	18323	0.026	48900	0.6	268.3
1272.8	26719	0.0258	49275	0.9	392.1
1273.81	4702	0.0268	47560	0.2	67.4
1276.74	2001	0.0241	52889	0.1	27.6
1282.84	2592	0.0226	56715	0.1	36.3
1284.82	5187	0.0236	54372	0.2	74.6
1285.87	2132	0.0278	46223	0.1	29.5
1286.26	6026	0.021	61364	0.2	86.9
1286.72	2487	0.029	44414	0.1	34.8
1286.83	9414	0.0263	48961	0.3	136.9
1287.41	1966	0.0259	49724	0.1	27.1
1287.83	1927	0.0237	54252	0.1	26.5
1298.27	12006	0.0196	66086	0.4	175.1
1300.73	1681	0.0252	51595	0.1	22.9
1304.79	11351	0.034	38418	0.4	165.5
1304.82	260716	0.0209	62571	9	3842.6
1305.09	1782	0.0258	50556	0.1	24.4
1305.82	37630	0.0243	53699	1.3	553
1306.82	50845	0.0244	53537	1.8	747.8
1307.58	3490	0.0245	53361	0.1	49.6
1307.82	8829	0.0269	48565	0.3	128.3
1308.58	2137	0.0272	48057	0.1	29.6
1310.38	2570	0.0201	65126	0.1	36
1314.16	3284	0.0206	63803	0.1	46.5
1314.81	2642	0.0267	49247	0.1	37
1318.01	3212	0.0247	53371	0.1	45.5
1318.28	10593	0.0239	55270	0.4	167.3
1318.36	8610	0.0269	49070	0.3	135.6
1318.81	12939	0.0276	47699	0.4	204.9
1319.82	2081	0.0281	46932	0.1	31.2
1320.71	3959	0.0285	46292	0.1	61.2
1321.89	3222	0.0199	66475	0.1	49.5
1325.74	2612	0.0197	67277	0.1	39.7
1334.72	2954	0.0297	45005	0.1	45.2
1336.8	19511	0.0292	45786	0.7	310
1337.8	3693	0.0295	45296	0.1	57
1338.81	52884	0.0269	49819	1.8	843.7
1339.81	10064	0.0304	44074	0.3	158.9
1340.81	13399	0.0294	45607	0.5	212.3
1341.81	2640	0.0295	45507	0.1	40.2
1348.83	3550	0.0256	52764	0.1	54.7
1352.83	18062	0.0255	53150	0.6	286.8
1353.83	3371	0.0256	52944	0.1	51.9
1367.65	6637	0.0223	61442	0.2	104.1
1370.8	82814	0.0265	51752	2.9	1439.6
1371.81	15104	0.031	44243	0.5	260.8
1372.8	19686	0.0321	42793	0.7	340.6
1373.81	3325	0.0334	41126	0.1	55.7
1374.44	3267	0.0222	61845	0.1	54.7
1376.75	1752	0.03	45825	0.1	28.4
1384.82	4622	0.0269	51411	0.2	78.3
1386.71	2847	0.0279	49720	0.1	47.5
1386.83	4236	0.0289	48035	0.1	71.6
1404.81	61134	0.0314	44696	2.1	1062.3
1405.81	12924	0.0347	40553	0.4	222.9
1406.81	17860	0.032	43932	0.6	308.9
1407.82	3763	0.0326	43152	0.1	63.5
1418.82	8809	0.0298	47640	0.3	151.3
1419.82	2143	0.0284	50023	0.1	35.3
1420.71	2745	0.0269	52812	0.1	45.8
1428.51	7373	0.0243	58812	0.3	129.1
1436.79	15526	0.0353	40649	0.5	274.1
1437.79	3250	0.0374	38491	0.1	55.8
1438.8	10929	0.0418	34424	0.4	192.4
1439.81	2641	0.0322	44712	0.1	44.9
1440.81	2979	0.034	42420	0.1	51
1452.83	6729	0.0316	45918	0.2	117.7
1470.79	32979	0.0341	43140	1.1	584.6
1471.79	7945	0.0346	42562	0.3	139.3
1472.79	9723	0.0346	42580	0.3	171
1473.79	1880	0.0358	41120	0.1	31.4
1484.8	1710	0.039	38111	0.1	28.4
1502.81	2024	0.034	44236	0.1	34.3
1504.82	17788	0.038	39644	0.6	316.6
1505.82	4522	0.0401	37543	0.2	79
1506.82	5092	0.0382	39427	0.2	89.2
1518.79	2160	0.0352	43122	0.1	36.7
1530.04	9562	0.0593	25781	0.3	169.2
1536.78	6485	0.0441	34836	0.2	114.1
1538.79	2384	0.0479	32093	0.1	40.7
1570.82	11856	0.0357	43950	0.4	210.5
1571.82	2731	0.0371	42371	0.1	46.9
1572.81	3318	0.0365	43116	0.1	57.4
1574.17	1667	0.0308	51153	0.1	27.8
1579.71	1923	0.0273	57842	0.1	32.4
1585.2	1654	0.0283	55936	0.1	27.6
1590.28	1815	0.0271	58578	0.1	30.5
1604.77	3737	0.0376	42666	0.1	64.9
1612.36	7584	0.0304	53068	0.3	133.9
1624.94	1690	0.0531	30630	0.1	28.2
1625.43	1598	0.0477	34073	0.1	26.6
1625.69	2563	0.0634	25661	0.1	43.9
1626.19	1690	0.0593	27428	0.1	28.2
1628.16	1666	0.0578	28189	0.1	27.8
1636.81	2207	0.0461	35470	0.1	38.1
1655.34	4593	0.0321	51599	0.2	81.6
1667.85	1596	0.0307	54404	0.1	27
1670.84	3429	0.0446	37441	0.1	60.4
1698.27	4272	0.0328	51847	0.1	75.8
1715.06	2030	0.0364	47133	0.1	35
1745.33	2231	0.0373	46736	0.1	38.7
1750.09	2553	0.0439	39901	0.1	44.6
1755.82	12934	0.0441	39822	0.4	233.6
1758.04	1587	0.0342	51465	0.1	27
1758.7	3277	0.0409	43007	0.1	57.7
1764.48	1900	0.0388	45504	0.1	32.7
1786.16	1568	0.0351	50855	0.1	26.6

## Sheet: NEG_blank_6
m/z	I	FWHM	Res.	I %	S/N
289.48	3927	0.0001	2097268	0.1	62.9
290.124	1647	0.0023	126886	0.1	25.2
290.606	4771	0.001	286830	0.2	76.9
290.779	3073	0.001	289463	0.1	48.8
291.174	1760	0.0009	310691	0.1	27.1
291.208	13530	0.0011	262890	0.5	221.7
292.345	2056	0.001	292610	0.1	32
293.15	4694	0.0011	278937	0.2	75.6
293.178	1985	0.0024	122104	0.1	30.8
293.18	5226	0.0016	180541	0.2	84.4
293.585	6064	0.001	281313	0.2	98.3
294.182	1651	0.0011	256995	0.1	25.3
294.73	1604	0.0013	234144	0.1	24.5
294.89	5601	0.0012	238751	0.2	90.6
294.895	1914	0.0012	254110	0.1	29.7
295.413	3125	0.001	293883	0.1	49.7
295.43	2091	0.0012	246226	0.1	32.6
295.433	2033	0.0012	239133	0.1	31.6
295.978	24841	0.0011	259362	0.9	408.7
296.235	5075	0.0011	276526	0.2	81.9
297.151	14875	0.0013	228790	0.6	243.9
297.153	34920	0.0011	259867	1.3	575.3
297.242	1584	0.0014	219016	0.1	24.2
297.689	3168	0.0011	281248	0.1	50.4
298.155	6615	0.0012	240330	0.2	107.4
298.311	2807	0.0011	281398	0.1	44.4
298.45	3942	0.001	291344	0.1	63.2
298.732	4021	0.001	293435	0.2	64.5
299.148	1764	0.0017	176858	0.1	27.2
299.259	1599	0.0012	246344	0.1	24.4
299.332	14586	0.0011	284581	0.5	239.1
300.176	1739	0.0011	278450	0.1	26.8
300.36	6672	0.0011	277593	0.3	108.3
300.748	2477	0.0012	248601	0.1	39
302.746	2202	0.0012	259585	0.1	34.4
303.599	4161	0.0011	284291	0.2	66.8
303.624	2370	0.0011	279184	0.1	37.2
303.729	1982	0.0014	220072	0.1	30.8
304.122	3407	0.001	301288	0.1	54.3
304.493	3966	0.0011	271697	0.1	63.6
306.029	4707	0.0011	273191	0.2	75.8
306.659	1789	0.0012	255361	0.1	27.6
308.909	1730	0.0012	263080	0.1	26.6
309.153	1900	0.0013	230592	0.1	29.4
309.174	2275	0.0012	251821	0.1	35.6
309.616	3338	0.0011	272667	0.1	53.2
310.014	2995	0.0011	293314	0.1	47.5
311.122	1663	0.0011	294513	0.1	25.5
311.166	28072	0.0011	283697	1.1	462.1
311.167	751539	0.0012	266784	28.3	12422.1
311.169	19295	0.0013	238350	0.7	317
311.212	1766	0.001	299227	0.1	27.2
311.295	19222	0.0016	199149	0.7	315.8
311.433	1785	0.0011	271301	0.1	27.5
312.171	76394	0.0018	174349	2.9	1260.9
312.278	37667	0.0012	263025	1.4	620.7
312.298	1970	0.0031	102318	0.1	30.6
312.305	2856	0.0011	287009	0.1	45.2
313.076	1960	0.0026	120093	0.1	30.4
313.162	14957	0.0017	184970	0.6	245.3
313.163	11032	0.0016	199286	0.4	180.4
313.171	1496	0.0019	166020	0.1	22.7
313.173	4556	0.0016	194554	0.2	73.3
313.175	3480	0.0018	178530	0.1	55.5
313.397	1608	0.0012	270047	0.1	24.6
314.165	1712	0.0017	188633	0.1	26.3
314.167	2254	0.0015	211063	0.1	35.3
314.725	1946	0.0013	242203	0.1	30.2
314.79	1451	0.0013	240918	0.1	22
315.781	7562	0.0012	273882	0.3	123
315.809	2437	0.0011	280821	0.1	38.3
316.721	2851	0.003	104567	0.1	45.1
317.9	1452	0.0013	251935	0.1	22
318.719	2331	0.0015	215375	0.1	36.5
319.094	2163	0.0012	271368	0.1	33.8
319.238	8938	0.0013	237967	0.3	145.8
319.24	70213	0.0014	234021	2.6	1158.7
320.243	10334	0.0015	210780	0.4	168.8
321.209	9872	0.0029	110840	0.4	161.2
321.237	10819	0.0029	109554	0.4	176.9
321.469	3998	0.0012	267969	0.2	64.1
322.212	1542	0.0018	183914	0.1	23.5
322.239	1544	0.0017	187552	0.1	23.5
322.241	1448	0.0017	187173	0.1	21.9
322.51	1480	0.0012	275797	0.1	22.5
322.995	1541	0.0012	273025	0.1	23.5
323.166	4200	0.0016	200866	0.2	67.4
323.168	7410	0.0014	232031	0.3	120.5
323.978	14384	0.0013	255138	0.5	235.8
324.192	2378	0.0012	259585	0.1	37.3
324.265	1822	0.0013	255727	0.1	28.1
324.854	2274	0.0012	275325	0.1	35.6
325.133	7936	0.0012	268603	0.3	129.2
325.18	94349	0.0015	211028	3.6	1557.8
325.182	2654047	0.0013	254335	100	43873.6
325.184	77480	0.0018	182377	2.9	1278.9
325.232	7374	0.0012	269991	0.3	119.9
325.309	1876	0.0028	116369	0.1	29
325.512	1839	0.0012	265893	0.1	28.4
325.996	2247	0.0012	277136	0.1	35.2
326.104	1578	0.0012	273105	0.1	24.1
326.179	2366	0.0013	243769	0.1	37.1
326.18	2398	0.0019	173409	0.1	37.6
326.185	81415	0.0019	168673	3.1	1343.9
326.187	108008	0.0015	211429	4.1	1783.6
326.396	5510	0.0013	255452	0.2	89.1
327.177	11300	0.0016	201193	0.4	184.8
327.179	25616	0.0015	217714	1	421.5
327.188	5296	0.0016	210259	0.2	85.6
327.19	9381	0.0016	208607	0.4	153.1
328.18	1550	0.0019	169645	0.1	23.6
328.183	6782	0.0014	227913	0.3	110.1
329.164	2736	0.0016	203747	0.1	43.2
329.306	1775	0.0014	227492	0.1	27.4
332.373	1502	0.0014	240846	0.1	22.8
332.694	1730	0.0018	189474	0.1	26.6
332.899	3120	0.0014	245874	0.1	49.6
333.848	1529	0.0015	227856	0.1	23.3
334.108	1487	0.0012	270141	0.1	22.6
335.16	6936	0.0013	252320	0.3	112.7
335.51	1515	0.0013	267434	0.1	23.1
336.057	27496	0.0013	251523	1	452.6
337.181	2711	0.0028	121571	0.1	42.8
337.183	3366	0.0027	125848	0.1	53.7
337.202	6606	0.0021	161819	0.2	107.2
337.205	8314	0.0017	202322	0.3	135.5
337.766	1473	0.0013	266771	0.1	22.4
337.888	4346	0.0014	249639	0.2	70
338.112	1488	0.0013	267787	0.1	22.7
338.121	7823	0.0014	247753	0.3	127.6
338.208	1890	0.0015	225733	0.1	29.3
338.316	2427	0.0013	250688	0.1	38.2
339.008	2228	0.0014	237385	0.1	34.9
339.145	4253	0.0013	263811	0.2	68.5
339.196	74522	0.0012	294308	2.8	1232.3
339.199	1474525	0.0014	243490	55.6	24421.1
339.201	42287	0.0019	181224	1.6	698.4
339.252	4570	0.0013	261696	0.2	73.7
339.323	1637	0.002	167745	0.1	25.1
339.326	5263	0.0017	203602	0.2	85.2
340.197	2152	0.002	169422	0.1	33.7
340.2	19803	0.0037	92239	0.7	326
340.202	155650	0.0016	216635	5.9	2576.1
340.519	14304	0.0014	239120	0.5	234.9
341.194	14888	0.003	112578	0.6	245.2
341.205	6667	0.0027	128363	0.3	108.7
341.221	1925	0.0026	130728	0.1	30
341.299	1885	0.0012	274316	0.1	29.3
341.438	1499	0.0013	269409	0.1	22.9
342.197	2884	0.0021	165435	0.1	45.9
342.199	2377	0.0019	176419	0.1	37.5
347.502	3305	0.0014	243547	0.1	53
348.275	1559	0.0015	227211	0.1	24
348.922	5924	0.0015	234143	0.2	96.8
349.238	3272	0.0021	162806	0.1	52.6
349.241	4987	0.0018	189419	0.2	81.2
349.284	2343	0.0019	182056	0.1	37.1
349.287	3459	0.0018	195052	0.1	55.7
350.036	2137	0.0014	246574	0.1	33.6
351.22	2220	0.0027	127890	0.1	35
352.307	1488	0.0014	257978	0.1	22.9
353.198	7853	0.0023	150909	0.3	129.3
353.2	6616	0.0021	165225	0.2	108.6
353.213	6762	0.0024	147251	0.3	111.1
353.215	6450	0.0023	151862	0.2	105.9
353.301	2545	0.0016	227311	0.1	40.6
353.341	1681	0.0039	90203	0.1	26.1
354.201	1544	0.0039	91341	0.1	23.8
354.477	15343	0.0015	234070	0.6	254.6
354.734	2103	0.0015	239512	0.1	33.2
355.574	1735	0.0014	258073	0.1	27.1
355.92	13349	0.0015	233040	0.5	221.8
356.772	3083	0.0014	250973	0.1	49.7
357.194	2802	0.002	176800	0.1	45
358.921	4302	0.0015	232463	0.2	70.3
360.21	4563	0.0051	70843	0.2	74.7
360.236	2412	0.0024	147610	0.1	38.5
361.231	10812	0.0024	153417	0.4	179.7
362.256	7105	0.0018	197545	0.3	117.4
362.889	1675	0.0017	218330	0.1	26.2
363.289	11552	0.0058	62964	0.4	192.7
365.074	13642	0.0016	226880	0.5	227.9
365.11	1718	0.0015	237697	0.1	26.9
365.533	2550	0.0015	241489	0.1	41
366.009	33871	0.0017	219255	1.3	568.9
366.33	2229	0.0016	226356	0.1	35.7
367.228	2202	0.0022	164329	0.1	35.2
367.23	2448	0.0024	154232	0.1	39.4
367.355	7145	0.0022	166091	0.3	118.8
367.357	7678	0.002	182642	0.3	127.8
368.358	1698	0.0023	158684	0.1	26.7
368.818	2162	0.0015	244799	0.1	34.5
369.098	1562	0.0016	232228	0.1	24.4
369.124	4317	0.0023	157452	0.2	71
369.611	2136	0.0015	249060	0.1	34.1
371.082	1702	0.0021	175405	0.1	26.8
371.121	1564	0.0023	159336	0.1	24.5
371.198	2055	0.0017	223392	0.1	32.8
371.479	2025	0.0016	227553	0.1	32.3
372.301	25864	0.0022	170273	1	436.4
372.303	12744	0.0023	165128	0.5	214
373.304	4880	0.0025	149737	0.2	80.7
374.298	5015	0.003	124506	0.2	83.2
374.3	3732	0.0021	179340	0.1	61.4
377.697	17015	0.0017	217851	0.6	287.2
378.141	4386	0.0016	231377	0.2	72.6
378.35	9752	0.0016	230629	0.4	163.8
381.228	3139	0.0035	110069	0.1	51.5
381.231	6407	0.0022	171558	0.2	107.2
381.37	1951	0.0032	118364	0.1	31.3
381.373	2976	0.0028	138516	0.1	48.7
382.093	1506	0.0019	202637	0.1	23.7
382.234	1493	0.0019	202219	0.1	23.4
382.834	12502	0.0018	212513	0.5	211.8
383.139	2908	0.0023	166077	0.1	47.7
383.142	3865	0.0022	177664	0.1	64.1
383.339	2374	0.0017	226983	0.1	38.6
383.349	1905	0.0026	148564	0.1	30.6
383.352	2424	0.0025	156337	0.1	39.4
385.046	5193	0.0025	156024	0.2	86.8
385.049	4802	0.0023	166768	0.2	80.1
385.098	4678	0.0023	164121	0.2	78
385.1	4051	0.0025	153815	0.2	67.3
385.554	2283	0.0017	229502	0.1	37
387.095	1905	0.003	129885	0.1	30.7
387.261	5706	0.0018	210843	0.2	95.9
390.652	1479	0.003	129545	0.1	23.4
394.476	2124	0.0018	213338	0.1	34.5
395.386	2270	0.0029	135306	0.1	37.1
395.389	3435	0.0024	161455	0.1	57.1
396.738	15344	0.0019	207792	0.6	262.9
397.158	2062	0.0026	150550	0.1	33.6
397.226	6378	0.0022	179851	0.2	108.1
397.229	4213	0.0018	223773	0.2	70.7
399.116	6841	0.0022	177897	0.3	116.1
401.113	2118	0.0037	107521	0.1	34.7
401.495	1458	0.0019	209268	0.1	23.2
402.41	4342	0.0019	209912	0.2	73.2
404.27	5123	0.0019	213556	0.2	86.7
406.195	1480	0.0019	213854	0.1	23.7
407.305	12409	0.002	201966	0.5	213.7
407.601	2612	0.0019	213926	0.1	43.4
408.698	2508	0.002	209031	0.1	41.6
409.21	4328	0.002	200279	0.2	73.2
409.403	1702	0.0043	94946	0.1	27.6
409.815	35506	0.0021	195570	1.3	615.1
413.132	3005	0.0034	123036	0.1	50.4
415.294	1863	0.002	206905	0.1	30.6
417.209	1720	0.0026	161421	0.1	28.1
417.802	5680	0.0021	198620	0.2	97.4
417.87	2623	0.0019	217657	0.1	43.9
419.807	6527	0.002	206679	0.2	112.3
420.993	6687	0.0021	202678	0.3	115.5
421.141	3634	0.0025	168679	0.1	61.9
421.154	6569	0.0025	168609	0.2	113.4
421.226	8439	0.0025	166549	0.3	146.3
422.229	1450	0.0026	161602	0.1	23.5
423.42	1778	0.0029	146159	0.1	29.2
423.997	4699	0.0022	192890	0.2	80.6
425.257	4643	0.003	142100	0.2	79.9
426.162	2986	0.0021	207102	0.1	50.7
426.586	7152	0.0022	197252	0.3	124.2
427.81	1864	0.0021	204768	0.1	30.9
429.075	5330	0.0021	207783	0.2	92
429.536	10634	0.0022	192676	0.4	185.6
429.913	1802	0.0023	185911	0.1	29.8
431.656	126151	0.0024	179648	4.8	2232.1
432.601	1531	0.0023	187731	0.1	25.1
433.091	2355	0.0022	194920	0.1	39.7
434.636	1606	0.004	108322	0.1	26.4
434.969	2607	0.0029	149412	0.1	44.2
437.016	2751	0.0023	186896	0.1	46.7
437.136	1985	0.0029	149138	0.1	33.1
438.378	3373	0.0023	190891	0.1	57.6
439.051	3029	0.0036	123382	0.1	51.6
439.272	1988	0.0029	151510	0.1	33.2
441.227	1566	0.0023	194421	0.1	25.7
441.252	5683	0.0025	173722	0.2	98.5
443.059	1529	0.0024	187631	0.1	24.9
443.247	1466	0.0029	152989	0.1	23.8
443.464	4130	0.0023	194207	0.2	70.7
444.42	1671	0.0023	195849	0.1	27.4
444.787	6284	0.0024	185907	0.2	108.6
445.248	1556	0.0022	206194	0.1	25.4
445.361	2485	0.0023	192140	0.1	41.8
446.616	1441	0.0028	157770	0.1	23.4
447.133	6678	0.0028	158520	0.3	115
447.527	1490	0.0023	195632	0.1	24.1
448.613	3422	0.003	151037	0.1	58
450.61	2982	0.0036	126817	0.1	50.3
451.035	3092	0.0025	182168	0.1	52.2
451.451	3061	0.0032	140254	0.1	51.6
452.404	2112	0.0023	197270	0.1	35
452.607	1938	0.0037	121729	0.1	32
453.131	4454	0.0032	141645	0.2	75.6
454.756	2659	0.0026	173402	0.1	44.4
455.109	1937	0.0025	182516	0.1	31.8
456.707	27525	0.0026	176674	1	477.6
457.074	1660	0.0036	127437	0.1	27
458.528	1640	0.0025	182557	0.1	26.6
459.032	1511	0.0032	144151	0.1	24.2
459.325	2394	0.0031	149621	0.1	39.6
462.589	1486	0.0035	133651	0.1	23.8
464.587	4668	0.0028	165951	0.2	79
465.303	38048	0.0029	161953	1.4	654
466.306	8688	0.003	157052	0.3	147.9
466.583	3801	0.0038	121956	0.1	63.6
468.581	2799	0.0034	139700	0.1	46.3
469.283	4139	0.0032	148931	0.2	69.4
469.947	1919	0.0026	181129	0.1	31.2
471.433	1621	0.0025	187043	0.1	26
473.048	2079	0.0032	148328	0.1	33.7
473.281	20048	0.0029	163098	0.8	341.9
473.317	1447	0.0027	176257	0.1	22.9
473.399	34595	0.0029	160883	1.3	591.3
473.988	2525	0.0026	182405	0.1	41.4
474.284	4926	0.003	157692	0.2	82.5
474.402	9907	0.0031	154263	0.4	168
474.449	2985	0.0026	182364	0.1	49.3
474.511	2027	0.0028	170247	0.1	32.8
475.405	1462	0.0032	148083	0.1	23.2
476.636	2878	0.0028	172423	0.1	47.4
479.223	3450	0.0032	148084	0.1	56.9
480.561	2757	0.0034	142117	0.1	45.1
481.923	3690	0.0027	181852	0.1	61
482.558	3202	0.0038	128288	0.1	52.7
482.647	14806	0.0029	169335	0.6	250.6
483.298	2290	0.003	160478	0.1	37.2
483.441	2325	0.0038	127263	0.1	37.7
484.555	2109	0.004	122409	0.1	34.1
484.845	10799	0.0029	168808	0.4	181.2
485.277	4046	0.0034	142952	0.2	66.7
485.325	1922	0.0026	189432	0.1	30.7
485.33	33138	0.0028	173780	1.2	560
487.427	1611	0.003	161894	0.1	25.4
487.548	4812	0.0029	165525	0.2	79.7
489.276	4164	0.0033	149050	0.2	68.7
493.497	2622	0.0034	143220	0.1	42.3
494.324	3346	0.0032	156337	0.1	54.5
495.028	2364	0.0032	154682	0.1	38
495.302	5818	0.0033	148639	0.2	96.2
495.993	3535	0.0028	175287	0.1	57.7
496.305	1668	0.0031	160547	0.1	26.2
497.026	2358	0.0032	156372	0.1	37.9
497.091	3966	0.0034	144617	0.1	65
497.299	1564	0.0034	146532	0.1	24.5
499.088	1496	0.0037	136204	0.1	23.2
500.961	2304	0.0035	144832	0.1	36.7
501.991	3604	0.0029	172114	0.1	58.5
502.551	1455	0.0035	144757	0.1	22.5
504.082	2273	0.0029	173148	0.1	36.2
504.889	8535	0.003	170068	0.3	141.2
504.959	11509	0.0031	162322	0.4	191
505.768	1734	0.003	169345	0.1	27.2
506.571	4210	0.0036	141012	0.2	68.3
508.568	5276	0.0038	133468	0.2	86
509.375	103053	0.0032	158663	3.9	1714.9
509.456	1607	0.0034	149774	0.1	24.9
510.379	26137	0.0034	149790	1	433.5
510.566	3879	0.0035	146105	0.1	62.7
511.372	25015	0.0035	146402	0.9	414.9
511.382	2808	0.0032	160799	0.1	44.9
511.472	122884	0.0032	159986	4.6	2045.3
512.376	7034	0.0034	152413	0.3	115.3
512.475	31078	0.0035	147380	1.2	515.9
513.309	3824	0.0036	141580	0.1	61.8
513.479	3980	0.0035	146800	0.1	64.4
514.182	6491	0.0032	163118	0.2	105.6
516.671	12134	0.0031	164669	0.5	199
516.678	86161	0.0034	150949	3.2	1424.6
516.991	2639	0.0037	141345	0.1	41.8
518.988	2815	0.0038	138240	0.1	44.7
519.748	2981	0.0032	160963	0.1	47.5
520.548	2647	0.0037	139628	0.1	42
522.545	8513	0.0037	140331	0.3	138.2
523.738	1876	0.004	130980	0.1	29
524.542	10798	0.004	130518	0.4	175.8
525.488	6462	0.0036	145580	0.2	104.5
526.105	6554	0.0035	149219	0.2	106
526.172	4429	0.0033	159174	0.2	71
526.491	1962	0.0036	144983	0.1	30.4
526.539	7555	0.004	130013	0.3	122.4
526.993	1486	0.0035	149783	0.1	22.6
527.324	1994	0.0036	147599	0.1	31
527.446	1885	0.0036	145975	0.1	29.2
528.537	3668	0.0045	117742	0.1	58.5
528.989	5167	0.0036	145903	0.2	83.1
529.304	3862	0.0036	148981	0.1	61.7
529.357	9637	0.0032	162953	0.4	155.6
529.461	21490	0.0038	139359	0.8	349.3
529.474	2248	0.0038	137897	0.1	34.9
530.23	2699	0.0031	171744	0.1	42.3
530.465	7208	0.0038	138265	0.3	115.9
530.987	5462	0.0038	140873	0.2	87.4
531.007	3152	0.0036	146879	0.1	49.7
532.58	1684	0.0035	152310	0.1	25.7
532.965	2881	0.0038	138450	0.1	45.2
532.983	3250	0.0041	129880	0.1	51.3
533.003	3193	0.0039	135057	0.1	50.3
534.073	1885	0.0031	174760	0.1	29
534.962	2566	0.0041	131368	0.1	40.1
535.544	2867	0.0039	138146	0.1	45
536.195	2360	0.0034	158976	0.1	36.7
536.394	2104	0.0037	144410	0.1	32.5
536.521	2318	0.0037	144948	0.1	36
537.488	10626	0.0043	126323	0.4	171.8
538.49	3292	0.004	134481	0.1	51.4
538.519	8505	0.0043	126537	0.3	135.8
539.367	1775	0.0031	176085	0.1	26.9
539.497	21099	0.0042	129698	0.8	339.6
539.502	737757	0.0035	154092	27.8	11936.9
539.508	16937	0.004	135696	0.6	272.2
539.582	5264	0.0036	150687	0.2	83.3
539.638	1815	0.0031	173178	0.1	27.5
540.506	202276	0.0036	150226	7.6	3271.5
540.512	7173	0.0052	103425	0.3	114.2
540.516	9465	0.0063	85308	0.4	151.3
541.509	22056	0.004	134563	0.8	355.1
542.514	10271	0.0044	122141	0.4	164.4
542.851	2248	0.0035	153791	0.1	34.5
543.005	1620	0.0043	126297	0.1	24.4
543.134	5560	0.0046	117456	0.2	88.1
544.137	2005	0.0041	133268	0.1	30.6
544.316	25193	0.0042	128486	0.9	405.8
544.51	3680	0.0044	123988	0.1	57.7
545.002	1645	0.004	135934	0.1	24.8
545.022	2062	0.0045	121357	0.1	31.5
545.319	6174	0.0042	129946	0.2	98.1
546.313	6922	0.0043	126767	0.3	109.1
546.533	1443	0.0048	113224	0.1	21.3
546.981	2634	0.0039	139254	0.1	40.4
547.019	2028	0.0043	127553	0.1	30.7
547.317	1788	0.0039	139752	0.1	26.8
548.977	2706	0.0041	133716	0.1	41.5
552.339	3732	0.0035	159743	0.1	58
553.518	10108	0.0041	133892	0.4	160.1
553.609	2389	0.0035	158035	0.1	36.5
554.493	3015	0.0043	128748	0.1	46.5
554.522	3672	0.0051	108650	0.1	57
556.49	3546	0.005	111944	0.1	54.4
557.335	3311	0.0043	129667	0.1	50.7
558.487	3306	0.0045	123041	0.1	50.6
558.513	1845	0.0041	134844	0.1	27.5
560.51	3473	0.0045	123394	0.1	53.3
562.507	2736	0.0047	120731	0.1	41.6
562.95	4032	0.0045	123888	0.2	62.1
562.993	1745	0.0042	134059	0.1	25.9
563.503	2393	0.0042	135301	0.1	36.2
563.874	3177	0.0038	149523	0.1	48.6
564.504	1770	0.0064	87617	0.1	26
564.524	5578	0.0039	145618	0.2	85.8
564.529	3054	0.004	140649	0.1	46.1
564.948	5791	0.0044	128941	0.2	89.1
565.368	1507	0.0044	128003	0.1	21.9
565.438	62238	0.0042	135611	2.3	975
565.518	24140	0.0044	127450	0.9	377.1
566.441	18538	0.0045	126402	0.7	289.1
566.522	6858	0.0051	110034	0.3	105.8
566.945	3967	0.0045	125486	0.1	60.5
567.383	2100	0.0035	162710	0.1	31.2
567.435	15683	0.0044	128464	0.6	244.3
567.444	2830	0.0049	116665	0.1	42.6
567.528	30499	0.0054	105860	1.1	476.9
567.533	897204	0.0039	146717	33.8	14078.8
567.539	20762	0.0042	134923	0.8	324
567.684	2689	0.0036	156487	0.1	40.4
568.438	5058	0.0045	125646	0.2	77.6
568.537	284715	0.0039	146663	10.7	4466.5
568.543	7303	0.0042	136329	0.3	112.8
568.941	1782	0.0043	131948	0.1	26.2
569.541	30940	0.0045	127676	1.2	483.8
570.521	1901	0.0044	129164	0.1	28
570.544	2916	0.0045	126754	0.1	44
571.11	3921	0.0042	135287	0.1	59.7
571.24	2920	0.0038	150721	0.1	44
571.351	1984	0.0046	124078	0.1	29.3
571.496	3296	0.0046	124646	0.1	49.9
571.521	3121	0.0046	123590	0.1	47.2
572.086	2373	0.0036	158193	0.1	35.5
572.43	11153	0.0045	127449	0.4	173.2
573.107	1612	0.0046	123877	0.1	23.5
573.33	3730	0.0042	136452	0.1	56.1
573.434	3708	0.0056	102821	0.1	55.8
573.463	1994	0.0048	120580	0.1	29.2
574.487	2318	0.0045	127108	0.1	34.2
574.949	2770	0.0048	120728	0.1	41.2
576.483	3655	0.0047	123359	0.1	55
576.947	3536	0.0048	120794	0.1	53.1
576.966	2015	0.0045	127252	0.1	29.5
577.545	2353	0.0043	133371	0.1	34.8
577.591	3516	0.0045	127777	0.1	52.8
578.481	3354	0.0048	119785	0.1	50.3
578.506	1566	0.0044	131273	0.1	22.5
578.905	1882	0.0048	121748	0.1	27.4
578.944	1810	0.0048	120994	0.1	26.3
578.963	2359	0.0045	129955	0.1	34.9
579.21	7726	0.004	145654	0.3	118.2
579.542	2011	0.0052	111524	0.1	29.4
580.504	7341	0.0049	118309	0.3	112.2
580.96	1667	0.005	115565	0.1	24.1
581.433	3588	0.0046	126772	0.1	53.9
581.55	3086	0.0049	119846	0.1	46.1
582.5	11448	0.0052	112554	0.4	176
582.879	1577	0.0039	149029	0.1	22.7
583.072	3142	0.0039	149360	0.1	46.5
583.864	2228	0.0038	154325	0.1	32.5
584.498	9476	0.0052	113289	0.4	143.8
585.436	2101	0.0044	133588	0.1	30.5
586.495	5066	0.0049	118539	0.2	76
588.491	1659	0.0057	102581	0.1	23.7
588.965	2568	0.005	118542	0.1	37.7
589.969	1449	0.0046	129020	0.1	20.5
590.487	1764	0.0051	115404	0.1	25.3
590.923	4314	0.0052	113753	0.2	64.5
590.962	3243	0.0051	115372	0.1	48
591.966	1969	0.0049	120211	0.1	28.5
592.457	2107	0.0048	122184	0.1	30.6
592.566	2708	0.0046	127991	0.1	39.8
592.92	6264	0.005	119398	0.2	94.4
592.959	1830	0.0046	129598	0.1	26.3
593.297	6476	0.004	147561	0.2	96.6
593.55	2080	0.0045	131541	0.1	29.8
594.455	1536	0.0044	134833	0.1	21.6
594.481	2654	0.005	118275	0.1	38.6
594.917	3046	0.0055	107843	0.1	44.5
595.566	23999	0.0052	115166	0.9	362.7
596.477	11208	0.0051	117993	0.4	168.5
596.568	9209	0.0051	115938	0.3	138.1
596.911	1952	0.0059	101022	0.1	27.9
597.427	3102	0.0051	118108	0.1	45.4
597.572	1606	0.0048	125657	0.1	22.6
597.581	2101	0.0049	121889	0.1	30.2
598.474	17952	0.0053	113229	0.7	270.9
598.909	2918	0.0048	123529	0.1	42.6
599.527	10255	0.0051	117343	0.4	154
600.472	13723	0.0056	106676	0.5	206.7
600.531	3932	0.0052	114838	0.1	58
600.905	2102	0.005	120062	0.1	30.2
601.361	3013	0.0049	122449	0.1	44
601.496	3595	0.0047	128167	0.1	52.8
601.525	2588	0.0063	95216	0.1	37.5
602.469	7038	0.0056	108069	0.3	105.1
602.98	1659	0.0051	117677	0.1	23.4
603.474	3786	0.0049	123004	0.1	55.1
604.466	2535	0.0066	91603	0.1	36.3
604.939	4129	0.0052	115420	0.2	60.3
604.978	1713	0.0054	111458	0.1	24
606.462	1559	0.0055	110898	0.1	21.7
606.898	1914	0.005	121047	0.1	27
606.936	6484	0.0052	116555	0.2	95.6
607.396	1807	0.0047	129740	0.1	25.4
608.149	5990	0.0045	134974	0.2	88.2
608.895	2714	0.0058	104244	0.1	39
608.934	3668	0.0055	110666	0.1	53.3
609.581	2605	0.0049	124050	0.1	37.4
610.454	2230	0.0053	115134	0.1	31.7
610.891	1808	0.0053	114561	0.1	25.4
611.644	9104	0.0044	138018	0.3	134.9
612.408	1546	0.0046	134112	0.1	21.5
612.452	7922	0.0055	110547	0.3	117.2
612.522	19486	0.0045	137208	0.7	290.8
612.81	2190	0.0042	144687	0.1	31.1
613.422	2075	0.0049	124295	0.1	29.4
613.568	4096	0.0063	97588	0.2	59.7
614.449	12454	0.0058	105554	0.5	183.1
614.572	1595	0.0091	67834	0.1	21.9
615.377	2054	0.0053	116815	0.1	28.7
615.583	1523	0.0054	113889	0.1	20.9
615.951	3626	0.0043	144435	0.1	52.1
616.044	75899	0.0048	129509	2.9	1124.5
616.447	10507	0.0062	99225	0.4	154.2
617.356	2788	0.0054	114674	0.1	39.6
618.249	3575	0.0053	116716	0.1	51.3
618.443	5435	0.0065	94752	0.2	78.9
618.468	2426	0.0059	104583	0.1	34.3
618.507	3268	0.0044	142141	0.1	46.7
618.955	2089	0.0051	122001	0.1	29.3
619.638	2821	0.0049	125232	0.1	40.1
620.246	2257	0.0054	115806	0.1	31.8
620.44	2338	0.0055	113667	0.1	33
620.466	3017	0.0057	108930	0.1	43
620.597	3697	0.0053	116207	0.1	53.1
620.864	2782	0.005	124327	0.1	39.5
620.913	2194	0.0053	117379	0.1	30.8
620.952	2939	0.0059	106015	0.1	41.9
621.304	1793	0.005	123934	0.1	24.9
621.6	1504	0.0051	122593	0.1	20.6
622.462	1918	0.0058	107293	0.1	26.7
622.488	1995	0.0052	119906	0.1	27.9
622.91	3500	0.0057	110023	0.1	50.2
622.949	1727	0.0051	122233	0.1	23.9
623.596	11203	0.0055	113129	0.4	164.5
624.485	2792	0.0065	96390	0.1	39.7
624.599	3394	0.0053	117401	0.1	48.6
624.907	1600	0.0054	116657	0.1	22
625.229	2564	0.0045	137554	0.1	35.8
626.483	3235	0.0055	113617	0.1	45.7
627.558	7513	0.0056	112166	0.3	108.3
628.426	2653	0.0055	114001	0.1	37.1
628.551	1733	0.006	104755	0.1	23.7
628.562	2410	0.0059	107281	0.1	33.6
629.49	1689	0.0051	123095	0.1	23
629.555	1788	0.0061	102718	0.1	24.5
630.423	5060	0.006	105334	0.2	72.4
630.549	2674	0.0058	108626	0.1	37.4
630.655	6438	0.0047	134772	0.2	92.6
631.506	5101	0.0054	117035	0.2	73
632.42	3819	0.0059	107237	0.1	54.2
632.446	2986	0.0052	121673	0.1	42
632.546	2800	0.006	104836	0.1	39.3
633.335	1490	0.004	157841	0.1	20.1
633.508	2535	0.007	89961	0.1	35.4
634.417	2290	0.0057	111139	0.1	31.8
634.443	5322	0.0057	110826	0.2	76.2
634.544	1563	0.0057	110687	0.1	21.2
634.905	1561	0.0054	118452	0.1	21.1
635.504	3464	0.0062	102272	0.1	49
636.44	5508	0.0062	102896	0.2	79
636.864	1789	0.0055	116772	0.1	23.9
636.926	1971	0.005	128542	0.1	26.5
637.125	4089	0.0051	124601	0.2	56.9
637.501	3818	0.0057	112476	0.1	53
637.613	3745	0.0056	114012	0.1	52
638.436	3666	0.0055	115302	0.1	50.9
638.462	5379	0.0056	113140	0.2	75.4
638.615	1544	0.0052	121711	0.1	20.4
639.498	1833	0.0059	108041	0.1	24.6
640.459	10209	0.0059	109267	0.4	144.7
641.598	1571	0.0055	115904	0.1	20.8
641.8	1986	0.0048	133054	0.1	26.8
642.457	9005	0.0061	105299	0.3	127.4
644.454	5940	0.0058	111702	0.2	83.4
645.129	1603	0.005	129348	0.1	21.3
645.387	2590	0.0056	115299	0.1	35.4
646.451	2606	0.006	107748	0.1	35.6
646.523	2692	0.0057	113043	0.1	36.9
648.418	2780	0.0056	115615	0.1	38.1
648.501	4216	0.0056	115812	0.2	58.7
648.519	2242	0.0058	111042	0.1	30.4
648.882	3089	0.0053	121613	0.1	41.6
649.481	2905	0.0057	114109	0.1	39.1
649.505	1496	0.0058	112547	0.1	19.3
650.416	4307	0.006	108925	0.2	58.7
650.517	1515	0.0059	110685	0.1	19.6
650.879	4307	0.0057	114360	0.2	58.7
651.478	5344	0.0061	106209	0.2	73.3
651.628	12107	0.006	109167	0.5	168.1
652.414	4564	0.0062	105721	0.2	62.3
652.439	1832	0.0061	107446	0.1	24
652.632	4459	0.006	108599	0.2	60.8
652.876	2917	0.006	109427	0.1	39.2
653.299	2663	0.0058	112806	0.1	35.6
653.475	6113	0.0061	107789	0.2	84
654.411	2877	0.0062	106096	0.1	38.6
654.436	9758	0.0062	105630	0.4	135.2
655.42	1737	0.0075	87347	0.1	22.7
655.472	3432	0.0056	116268	0.1	46.4
655.615	4377	0.0056	117410	0.2	59.7
656.434	17892	0.0062	105580	0.7	249.2
656.618	1466	0.0052	125342	0.1	18.9
657.47	1783	0.0055	118750	0.1	23.3
658.431	18685	0.0061	107486	0.7	260.4
659.403	1522	0.0054	121854	0.1	19.6
659.537	4461	0.0059	112636	0.2	60.8
660.427	11178	0.0063	104920	0.4	155.1
660.54	1884	0.0054	122068	0.1	24.7
661.383	2254	0.0057	116228	0.1	29.2
661.685	2573	0.0064	103400	0.1	33.6
662.425	4879	0.0067	98658	0.2	65.2
662.517	4676	0.0061	107996	0.2	62.4
662.897	2279	0.0056	117984	0.1	29.6
663.189	3243	0.0053	125961	0.1	42.8
663.521	1548	0.0068	97464	0.1	19.5
664.087	4993	0.0053	126172	0.2	66.8
664.422	1582	0.0074	89611	0.1	20
664.856	2545	0.0066	100025	0.1	33.2
664.896	4577	0.0059	112917	0.2	61.1
665.454	2428	0.0064	104250	0.1	31.6
665.643	4952	0.0062	107651	0.2	66.2
666.391	1777	0.0074	90623	0.1	22.7
666.647	2321	0.0057	117764	0.1	30.1
666.853	4883	0.0061	110017	0.2	65.3
666.892	2510	0.0065	102471	0.1	32.7
667.453	3523	0.006	111855	0.1	46.6
668.388	1889	0.0063	106623	0.1	24.2
668.413	2798	0.0061	109186	0.1	36.7
668.851	3465	0.0069	97129	0.1	45.8
669.435	2200	0.0063	106802	0.1	28.5
669.449	4153	0.0076	88549	0.2	55.3
669.457	4669	0.0079	85177	0.2	62.3
669.631	1801	0.0057	117966	0.1	23
670.41	11964	0.0063	105844	0.5	162.4
670.847	1459	0.0058	115381	0.1	18.3
671.259	19343	0.0065	103774	0.7	263.6
671.266	442929	0.0054	124668	16.7	6073.5
671.274	10072	0.0059	113075	0.4	136.4
671.447	2282	0.0067	100670	0.1	29.6
672.269	104893	0.0057	118787	4	1437
672.408	20506	0.0063	106230	0.8	279.5
672.57	1605	0.0065	104232	0.1	20.3
673.263	94501	0.0057	117780	3.6	1294.5
673.273	11016	0.0071	95442	0.4	149.4
673.576	1988	0.0056	119697	0.1	25.5
674.266	23690	0.0064	104571	0.9	316
674.404	21800	0.0064	105723	0.8	290.6
675.27	3415	0.0066	102871	0.1	44.1
676.402	13861	0.0066	102611	0.5	184.2
676.533	2762	0.0061	111002	0.1	35.4
676.659	2004	0.005	134161	0.1	25.2
676.913	1587	0.0052	129233	0.1	19.6
678.399	5779	0.0074	91913	0.2	75.8
678.424	1493	0.0063	108519	0.1	18.3
678.871	2267	0.0064	106621	0.1	28.7
678.91	2235	0.0069	98312	0.1	28.3
679.66	6369	0.0065	104157	0.2	83.7
680.396	2205	0.008	85195	0.1	27.9
680.663	2481	0.0061	111086	0.1	31.6
680.869	4539	0.0066	103613	0.2	59.2
680.908	1605	0.0069	98871	0.1	19.8
682.827	1795	0.0069	99432	0.1	22.4
682.866	3837	0.0069	99604	0.1	49.7
683.646	1611	0.0056	122515	0.1	19.9
684.387	1981	0.0065	105300	0.1	24.9
684.605	2731	0.0064	107762	0.1	34.9
686.385	7689	0.0066	103413	0.3	101.4
686.585	1603	0.0069	99917	0.1	19.8
686.621	1814	0.0059	116171	0.1	22.6
686.856	16865	0.0065	104918	0.6	224.4
687.26	2536	0.0061	113375	0.1	32.3
687.86	1459	0.0062	111569	0.1	17.4
688.381	14669	0.0065	106717	0.6	190.5
688.6	3109	0.007	98223	0.1	39.1
688.766	1535	0.0055	125670	0.1	18.4
689.413	1481	0.0064	107840	0.1	17.7
690.379	14127	0.0069	99836	0.5	183.4
690.58	1532	0.0058	118196	0.1	18.4
691.397	16756	0.0066	104109	0.6	217.8
692.147	2312	0.0138	50176	0.1	28.6
692.376	9369	0.0074	93294	0.4	121.1
692.4	10727	0.0072	96834	0.4	138.9
693.251	2467	0.0057	121422	0.1	30.6
693.394	3373	0.0087	80157	0.1	42.5
693.675	1516	0.0068	101493	0.1	18.2
694.233	6124	0.0056	123282	0.2	78.5
694.373	4226	0.0078	88890	0.2	53.7
694.398	6312	0.0075	92504	0.2	81
694.885	2508	0.0074	93818	0.1	31.2
695.545	2014	0.0062	112962	0.1	24.7
696.37	1584	0.0062	112640	0.1	19.1
696.396	3074	0.007	99645	0.1	38.6
696.843	1517	0.0083	84132	0.1	18.2
696.881	1903	0.0065	107932	0.1	23.2
697.488	1992	0.007	99516	0.1	24.4
697.663	3713	0.0076	92240	0.1	46.9
698.285	10674	0.0066	105725	0.4	138.1
698.417	1566	0.0065	106654	0.1	18.8
698.49	1849	0.006	115482	0.1	22.5
698.664	1786	0.0066	106053	0.1	21.7
698.79	3204	0.0061	114425	0.1	40.3
699.289	3300	0.0066	105600	0.1	41.5
700.415	1896	0.0061	114865	0.1	23.1
700.6	5887	0.007	100346	0.2	75.4
701.269	2564	0.0058	120237	0.1	31.9
701.607	4071	0.0103	68062	0.2	50.4
702.359	2420	0.0066	106080	0.1	29.3
702.617	8124	0.0068	103915	0.3	102.3
703.255	1676	0.0059	119332	0.1	19.8
703.619	3608	0.0065	107978	0.1	44.5
703.732	2285	0.0073	96065	0.1	27.6
704.356	3855	0.0072	97280	0.1	47.7
704.595	2710	0.0067	105441	0.1	33
704.612	2045	0.0069	102661	0.1	24.5
706.352	4242	0.0073	97294	0.2	52.6
706.378	2332	0.0066	107441	0.1	28.2
706.536	3813	0.0055	129157	0.1	47.1
707.311	1898	0.0062	114046	0.1	22.6
707.69	2454	0.0064	110218	0.1	29.7
708.35	3026	0.0075	94458	0.1	37
708.376	5081	0.0073	96581	0.2	63.3
708.839	2125	0.007	101681	0.1	25.5
710.373	5507	0.0079	89784	0.2	68.8
710.835	1587	0.0086	82693	0.1	18.6
711.678	1566	0.0071	100532	0.1	18.3
712.37	4602	0.0077	92474	0.2	57.2
712.395	1957	0.0061	116300	0.1	23.3
712.636	3014	0.0071	100869	0.1	36.9
714.366	2478	0.0075	95504	0.1	30
714.392	4829	0.0067	106905	0.2	60.1
714.616	4516	0.0071	100435	0.2	56.1
714.652	2639	0.0071	101166	0.1	32.1
715.566	4567	0.0069	104054	0.2	56.7
715.619	2470	0.0067	107380	0.1	29.9
715.8	6565	0.007	102382	0.2	82.3
716.27	1633	0.0064	111874	0.1	18.7
716.389	5144	0.0074	97441	0.2	62.6
716.596	3647	0.007	102456	0.1	43.9
716.632	6658	0.0072	99120	0.3	81.5
717.506	1537	0.0069	104040	0.1	17.5
717.597	2193	0.0069	104115	0.1	25.7
717.635	3381	0.0065	110074	0.1	40.6
717.798	2273	0.0066	108444	0.1	26.7
718.387	3533	0.0074	97216	0.1	42.5
718.611	7089	0.0076	94510	0.3	86.9
718.629	1868	0.0082	87470	0.1	21.7
719.614	3038	0.0071	101139	0.1	36.3
720.384	2115	0.0124	58060	0.1	24.8
720.609	1719	0.0076	94221	0.1	19.8
720.858	21220	0.0075	95650	0.8	263.4
721.862	1953	0.0077	93952	0.1	22.7
722.352	2424	0.0077	94122	0.1	28.6
722.814	1829	0.0068	105706	0.1	21.2
722.854	1570	0.0061	118143	0.1	17.9
724.349	4250	0.0071	101834	0.2	51.4
724.467	1605	0.006	120094	0.1	18.4
724.812	4009	0.0078	92878	0.2	48.4
724.851	1877	0.0074	98060	0.1	21.8
725.293	1604	0.0062	116586	0.1	18.4
726.346	5054	0.0071	101851	0.2	61.5
726.81	3597	0.0079	92432	0.1	43.3
728.343	3358	0.0081	90367	0.1	40.3
728.369	3107	0.008	91220	0.1	37.1
728.632	10055	0.0079	91763	0.4	123.9
728.669	1533	0.0077	94125	0.1	17.5
728.807	1821	0.0073	99376	0.1	21.1
728.887	1536	0.0073	100029	0.1	17.5
729.638	43303	0.0075	96970	1.6	539.3
729.675	3006	0.0081	90436	0.1	35.9
730.367	7046	0.0081	90583	0.3	86.3
730.612	3350	0.0081	90578	0.1	40.2
730.643	16581	0.013	56418	0.6	205.5
730.679	1711	0.0061	119786	0.1	19.7
731.521	2040	0.0071	103059	0.1	23.8
731.65	5294	0.0113	64640	0.2	64.3
732.364	8303	0.0081	89953	0.3	101.9
732.627	3655	0.0083	87747	0.1	43.9
732.645	3168	0.0083	88534	0.1	37.8
732.777	2500	0.0146	50202	0.1	29.5
732.796	2905	0.0064	115102	0.1	34.5
733.63	1502	0.0078	94200	0.1	17
733.648	1524	0.0075	97912	0.1	17.3
733.864	3147	0.0059	124459	0.1	37.6
734.361	5944	0.0082	89568	0.2	72.4
734.971	1721	0.0065	112220	0.1	19.8
735.454	4273	0.0078	94754	0.2	51.6
735.865	11820	0.0065	112473	0.4	145.7
736.358	2977	0.0078	94342	0.1	35.4
736.457	2524	0.0076	97519	0.1	29.8
736.54	2216	0.0073	101037	0.1	26
737.593	1965	0.0088	84169	0.1	22.8
738.353	1978	0.0085	86407	0.1	23
738.537	1533	0.0075	98357	0.1	17.4
738.555	1642	0.008	92162	0.1	18.8
738.788	1784	0.0076	97014	0.1	20.6
738.827	3870	0.0076	97737	0.1	46.6
739.71	3016	0.0082	89910	0.1	35.9
740.667	2917	0.0071	104722	0.1	34.7
740.711	1967	0.0068	109723	0.1	22.8
740.785	4030	0.0077	96237	0.2	48.6
740.824	3919	0.0075	98631	0.1	47.2
741.35	4697	0.0065	114935	0.2	56.9
741.502	62329	0.0068	109600	2.3	775.8
742.32	1712	0.0067	110287	0.1	19.7
742.647	3862	0.0078	95697	0.1	46.5
742.683	4228	0.0077	96781	0.2	51
742.783	3306	0.0085	87709	0.1	39.5
742.822	1826	0.0074	100763	0.1	21.1
743.324	1532	0.0074	99784	0.1	17.4
743.597	6581	0.0082	90423	0.2	80.4
743.65	2192	0.0087	85394	0.1	25.6
743.688	1602	0.0099	74875	0.1	18.3
744.342	2970	0.0076	98458	0.1	35.4
744.6	2964	0.0086	86364	0.1	35.3
744.626	7568	0.008	92947	0.3	92.7
744.663	7244	0.0077	96272	0.3	88.7
744.78	1825	0.0072	103767	0.1	21.1
745.538	1502	0.0077	97447	0.1	17
745.63	3407	0.0078	95905	0.1	40.8
745.667	3158	0.0077	96876	0.1	37.7
745.779	1484	0.0093	80158	0.1	16.8
746.34	6899	0.008	93407	0.3	84.4
746.642	7963	0.0082	91571	0.3	97.6
746.659	1882	0.008	93729	0.1	21.8
747.645	3011	0.0081	92018	0.1	36
748.337	8248	0.0082	91273	0.3	101.7
748.639	1706	0.0082	91142	0.1	19.7
750.334	6685	0.0079	94554	0.3	82.1
751.552	78026	0.0075	99670	2.9	976.3
752.331	3012	0.0088	85738	0.1	36
752.356	1715	0.0079	95044	0.1	19.8
752.555	29548	0.0079	95123	1.1	368.6
752.849	10478	0.008	93834	0.4	129.6
753.548	19218	0.0084	90208	0.7	239.2
753.724	1466	0.0075	100477	0.1	16.7
754.353	1783	0.0082	91648	0.1	20.6
754.551	7245	0.0082	91924	0.3	89.1
754.802	3296	0.0087	87038	0.1	39.6
754.831	1866	0.006	125705	0.1	21.7
754.842	1663	0.0075	100507	0.1	19.1
755.555	1707	0.008	94631	0.1	19.7
755.655	1606	0.0097	77633	0.1	18.4
756.663	8045	0.0077	97790	0.3	99.1
756.799	3386	0.0083	91435	0.1	40.7
757.67	106403	0.0074	102683	4	1331.9
758.642	2311	0.01	75939	0.1	27.3
758.673	42216	0.0087	86976	1.6	527.4
758.797	1483	0.0081	93462	0.1	16.9
759.604	3638	0.0065	116377	0.1	43.9
759.677	8749	0.0136	55824	0.3	107.9
760.316	2094	0.0085	89225	0.1	24.5
760.658	3472	0.0084	90237	0.1	41.8
760.675	4074	0.0085	89249	0.2	49.3
760.947	1902	0.0072	105907	0.1	22.1
761.403	14657	0.007	108394	0.6	182
761.661	1615	0.0079	96924	0.1	18.5
761.679	1508	0.0096	79167	0.1	17.2
762.314	3192	0.0087	87527	0.1	38.3
764.311	4605	0.0078	98297	0.2	56.3
764.571	1711	0.0083	91923	0.1	19.8
765.653	4279	0.0085	89895	0.2	52.2
766.308	3118	0.0084	91087	0.1	37.6
766.333	2702	0.0077	99972	0.1	32.3
766.655	2224	0.0079	97207	0.1	26.3
766.888	4208	0.0074	103294	0.2	51.3
768.331	3782	0.0088	86828	0.1	45.9
768.698	2436	0.0088	87118	0.1	29
768.817	1887	0.0072	106238	0.1	22
769.704	1472	0.0093	83117	0.1	16.8
770.329	3656	0.0085	90664	0.1	44.3
770.678	2502	0.0081	94563	0.1	29.8
770.714	3563	0.0077	100688	0.1	43.2
770.814	1665	0.0075	102906	0.1	19.3
770.951	1769	0.0084	92122	0.1	20.6
771.227	3325	0.0076	102098	0.1	40.2
771.502	3194	0.0085	90765	0.1	38.5
771.56	1696	0.0074	104192	0.1	19.6
772.326	2281	0.0079	98071	0.1	27
772.658	4065	0.0085	90454	0.2	49.5
772.694	6369	0.0087	88370	0.2	78.5
773.225	2625	0.0076	101379	0.1	31.4
773.569	3428	0.0079	98166	0.1	41.5
773.661	1770	0.0081	95466	0.1	20.6
773.697	2601	0.0088	87654	0.1	31
774.348	1589	0.0102	75926	0.1	18.3
774.573	1481	0.0093	82917	0.1	16.9
774.673	96614	0.0077	100068	3.6	1215.4
775.677	38070	0.0084	92237	1.4	477.9
776.346	1494	0.0073	105767	0.1	17.1
776.681	7322	0.0084	92097	0.3	90.5
777.284	2387	0.0078	99687	0.1	28.4
778.289	2057	0.0078	99291	0.1	24.2
779.282	1990	0.0081	95643	0.1	23.4
780.286	2313	0.0088	88289	0.1	27.4
781.755	2887	0.0075	103854	0.1	34.8
782.308	3464	0.0089	87811	0.1	42.1
782.772	1771	0.0091	85657	0.1	20.7
783.248	1597	0.0102	76547	0.1	18.5
784.304	4955	0.0085	91799	0.2	61
784.694	5187	0.0085	92387	0.2	64
784.73	1646	0.0104	75726	0.1	19.1
784.767	1832	0.0089	88142	0.1	21.5
785.245	3771	0.01	78154	0.1	46
785.518	3590	0.0094	83866	0.1	43.7
785.576	8455	0.0089	88375	0.3	105.4
785.699	3158	0.011	71524	0.1	38.3
786.247	1614	0.008	97909	0.1	18.7
786.302	3789	0.009	87821	0.1	46.3
786.52	2017	0.0077	101977	0.1	23.8
786.578	3873	0.0087	90932	0.1	47.3
786.71	10160	0.0087	89933	0.4	127
786.85	69986	0.0083	94473	2.6	884.7
787.241	3352	0.0088	89628	0.1	40.7
787.715	4474	0.0091	86627	0.2	54.9
787.828	1479	0.0096	82442	0.1	17
787.855	6042	0.0094	83794	0.2	74.8
787.992	2426	0.0073	108146	0.1	29
788.299	2686	0.0085	92765	0.1	32.3
788.325	2943	0.0096	81918	0.1	35.5
788.689	2268	0.0082	95860	0.1	27
788.706	2736	0.0085	92935	0.1	32.9
790.323	3935	0.0094	83748	0.1	48.1
791.173	1625	0.0087	90605	0.1	18.9
792.319	3177	0.0087	90873	0.1	38.5
792.612	2241	0.0084	94093	0.1	26.7
793.169	1835	0.0112	70821	0.1	21.5
793.467	81340	0.0084	94606	3.1	1028.5
794.317	2080	0.0085	93530	0.1	24.6
794.471	36130	0.0091	86906	1.4	455.9
795.474	7799	0.0098	81177	0.3	97.1
796.731	2187	0.0092	86278	0.1	26
796.787	1504	0.009	88644	0.1	17.3
798.281	1812	0.0092	86966	0.1	21.2
798.745	4926	0.0091	87599	0.2	60.7
798.783	1645	0.0097	82679	0.1	19.1
799.259	2530	0.0092	87247	0.1	30.5
799.533	2256	0.0102	78447	0.1	27
799.591	9056	0.0098	81450	0.3	113.6
800.28	2562	0.0095	83938	0.1	30.9
800.594	4768	0.0096	83226	0.2	59
800.726	2272	0.0096	83712	0.1	27.2
800.742	3422	0.0097	82543	0.1	41.9
801.256	1825	0.0085	94769	0.1	21.5
801.6	2686	0.0098	81572	0.1	32.5
801.729	1919	0.0082	98289	0.1	22.7
802.278	2272	0.0099	81051	0.1	27.2
802.304	1644	0.0096	83434	0.1	19.2
802.705	2678	0.0115	69685	0.1	32.4
802.74	1665	0.009	89383	0.1	19.5
803.191	2030	0.0089	90331	0.1	24.1
804.299	4107	0.0095	84846	0.2	50.6
805.19	5580	0.0093	86708	0.2	69.3
806.192	1698	0.0087	92535	0.1	19.9
806.294	5914	0.0097	83323	0.2	73.6
807.187	5941	0.0095	84612	0.2	73.9
808.19	1853	0.0097	83012	0.1	21.9
808.293	4049	0.0097	83755	0.2	49.9
809.183	2572	0.0093	86685	0.1	31
809.51	1806	0.0103	78785	0.1	21.3
810.291	2253	0.0098	82554	0.1	27
810.685	2233	0.0077	105144	0.1	26.7
810.866	1536	0.007	115222	0.1	17.8
812.288	1490	0.0085	95189	0.1	17.3
812.726	1634	0.0126	64457	0.1	19.1
812.763	2591	0.0095	85857	0.1	31.3
813.606	4805	0.0101	80636	0.2	59.5
814.414	3146	0.0073	112096	0.1	38.4
814.609	2843	0.0089	91314	0.1	34.5
814.718	1746	0.009	90278	0.1	20.5
814.741	3620	0.0089	91918	0.1	44.4
814.757	2841	0.0096	84655	0.1	34.5
815.746	1874	0.0094	86336	0.1	22.2
816.154	2380	0.0075	109182	0.1	28.6
816.716	2339	0.0098	83757	0.1	28.1
817.207	3034	0.0099	82942	0.1	36.9
818.27	3361	0.0087	94509	0.1	41.3
818.454	11663	0.0081	100709	0.4	147.4
818.841	1801	0.0084	97899	0.1	21.3
819.204	8483	0.0097	84063	0.3	106.8
820.209	2348	0.0092	88982	0.1	28.3
820.273	2925	0.0111	74058	0.1	35.7
820.517	3050	0.009	90990	0.1	37.3
820.854	21111	0.0103	79723	0.8	268.2
821.203	7300	0.0099	82955	0.3	91.6
821.855	2382	0.0099	83047	0.1	28.7
822.204	2610	0.0089	91898	0.1	31.7
822.269	3571	0.0097	84682	0.1	43.9
822.97	1758	0.0319	25803	0.1	20.8
823.198	4205	0.0094	87947	0.2	52
823.805	2202	0.0102	81012	0.1	26.4
824.268	3485	0.0102	80625	0.1	42.8
825.484	2944	0.0097	85229	0.1	35.9
826.265	1593	0.01	82712	0.1	18.6
826.776	2030	0.0096	86275	0.1	24.2
827.131	1632	0.0098	84630	0.1	19.1
827.48	2240	0.0104	79516	0.1	26.9
829.445	104403	0.0091	91561	3.9	1333.3
830.447	51872	0.0094	88384	2	661.6
830.731	2487	0.0093	89389	0.1	30.1
831.223	1800	0.0095	87648	0.1	21.3
831.441	20950	0.0104	79884	0.8	266.2
831.453	7976	0.0137	60900	0.3	100.3
832.445	10521	0.0106	78355	0.4	132.8
832.633	2261	0.0103	80611	0.1	27.2
833.22	5664	0.0098	85314	0.2	70.7
833.447	2786	0.0099	83871	0.1	33.9
834.224	2041	0.0106	78792	0.1	24.4
834.532	3289	0.0102	81610	0.1	40.3
835.218	4499	0.0112	74704	0.2	55.8
836.221	2139	0.0097	85927	0.1	25.6
836.339	1524	0.0087	96041	0.1	17.8
837.215	2365	0.01	83769	0.1	28.5
839.149	4684	0.0103	81629	0.2	58
841.149	4918	0.0107	78263	0.2	61
842.15	1891	0.0088	95724	0.1	22.4
842.263	1741	0.0099	84935	0.1	20.5
842.963	3534	0.0087	97342	0.1	43.3
843.143	2807	0.0102	82278	0.1	34.1
844.263	1686	0.0089	95254	0.1	19.8
847.239	1626	0.0097	87015	0.1	19
848.546	1839	0.0095	89226	0.1	21.7
848.606	3831	0.0106	80189	0.1	47.1
849.61	1600	0.0094	90062	0.1	18.7
850.606	1606	0.01	85320	0.1	18.8
851.167	2614	0.0101	84482	0.1	31.6
852.697	94432	0.0097	87751	3.6	1202.3
852.843	38660	0.0108	78645	1.5	491.2
853.168	6026	0.0105	80942	0.2	75.1
853.703	40164	0.0104	81793	1.5	510.4
853.847	4526	0.0112	76577	0.2	56
854.17	2115	0.0111	77278	0.1	25.2
854.693	20355	0.0106	80611	0.8	257.8
854.706	6903	0.0118	72336	0.3	86.3
855.161	7414	0.0103	82884	0.3	92.8
855.697	10542	0.0105	81597	0.4	132.7
856.167	2087	0.0106	80643	0.1	24.9
856.465	3797	0.0109	78514	0.1	46.7
856.703	2945	0.0121	70966	0.1	35.8
857.162	4596	0.0103	83005	0.2	56.9
858.162	1738	0.01	85943	0.1	20.4
858.238	2057	0.0098	87606	0.1	24.5
858.7	1493	0.0093	92271	0.1	17.3
860.236	1826	0.0097	88753	0.1	21.5
864.256	2088	0.0117	74089	0.1	24.8
865.851	1758	0.0101	85870	0.1	20.6
867.183	4804	0.0119	73037	0.2	59.3
868.185	1989	0.0102	85025	0.1	23.6
868.532	1555	0.008	107998	0.1	18
869.178	5522	0.0111	78479	0.2	68.5
870.183	2084	0.0116	75055	0.1	24.8
870.446	1812	0.01	87106	0.1	21.3
870.947	1655	0.0111	78769	0.1	19.3
871.176	3150	0.0109	79903	0.1	38.3
872.441	1656	0.0112	77715	0.1	19.3
872.677	1503	0.0109	80414	0.1	17.4
874.675	1772	0.0111	78844	0.1	20.8
875.109	2004	0.0108	80983	0.1	23.7
875.399	2130	0.0099	88548	0.1	25.3
875.676	2285	0.009	96897	0.1	27.3
875.728	2577	0.011	79580	0.1	31
876.731	1469	0.0097	90615	0.1	16.9
877.397	2090	0.0107	81833	0.1	24.8
878.035	4369	0.0117	74911	0.2	53.8
879.394	1685	0.0102	85858	0.1	19.7
880.229	2250	0.0107	82487	0.1	26.9
880.357	1532	0.0117	75087	0.1	17.7
882.225	2315	0.0109	80976	0.1	27.6
882.351	1672	0.0108	81327	0.1	19.4
883.753	5757	0.0124	71016	0.2	71.2
884.225	1880	0.0113	78251	0.1	22.1
884.532	3661	0.0092	95860	0.1	44.6
884.756	3783	0.0124	71599	0.1	46.2
885.748	1878	0.0108	82304	0.1	22
886.417	1929	0.0097	91787	0.1	22.7
886.844	96888	0.0105	84288	3.7	1225.9
887.126	1970	0.0121	73562	0.1	23.2
887.849	9775	0.0126	70476	0.4	122.1
888.417	2008	0.0111	79949	0.1	23.7
888.692	1833	0.0099	89384	0.1	21.5
889.125	2516	0.0123	72535	0.1	30.1
889.377	2261	0.0113	78553	0.1	26.9
889.743	2794	0.0116	77034	0.1	33.6
890.412	1573	0.0116	76980	0.1	18.2
890.745	1601	0.0119	74619	0.1	18.5
891.122	1522	0.0118	75369	0.1	17.5
891.375	3366	0.0123	72739	0.1	40.9
891.532	9077	0.012	74570	0.3	113.3
892.534	3990	0.0123	72652	0.2	48.8
893.37	3916	0.0119	75363	0.1	47.9
894.332	3062	0.0111	80623	0.1	37
895.369	2806	0.0117	76761	0.1	33.8
896.203	1637	0.0109	81891	0.1	19
896.33	4030	0.0115	78177	0.2	49.3
897.364	1475	0.0115	77925	0.1	16.9
898.2	1502	0.0106	84550	0.1	17.3
898.326	4449	0.0115	77818	0.2	54.6
899.289	1543	0.011	81641	0.1	17.8
900.324	2809	0.0119	75767	0.1	33.8
901.142	1937	0.0109	82938	0.1	22.8
901.284	2885	0.0116	77756	0.1	34.8
901.444	1927	0.0104	87021	0.1	22.6
902.322	1658	0.0114	79355	0.1	19.2
903.141	2524	0.012	75519	0.1	30.2
903.284	2601	0.0121	74369	0.1	31.2
903.761	2400	0.0118	76748	0.1	28.6
904.244	1509	0.012	75142	0.1	17.3
905.278	1985	0.0105	86079	0.1	23.3
905.349	2758	0.0105	86628	0.1	33.1
905.684	2440	0.0102	89120	0.1	29
906.24	2828	0.0117	77136	0.1	33.9
906.708	11485	0.0095	95102	0.4	143.3
907.35	3723	0.0127	71466	0.1	45.2
908.24	2262	0.0124	73466	0.1	26.8
908.31	1568	0.0134	67549	0.1	18
909.344	4071	0.0132	69120	0.2	49.6
910.233	1728	0.0121	75444	0.1	20
910.306	3581	0.0119	76423	0.1	43.4
910.656	2183	0.012	75974	0.1	25.8
911.344	2898	0.0117	77562	0.1	34.8
912.305	5809	0.0124	73432	0.2	71.6
912.654	1656	0.0103	88881	0.1	19.1
913.227	4617	0.01	91280	0.2	56.5
913.34	1859	0.0113	80965	0.1	21.7
913.457	2696	0.0097	94626	0.1	32.3
914.299	6419	0.0127	71985	0.2	79.3
915.262	2878	0.0129	71212	0.1	34.6
915.6	3020	0.0122	75320	0.1	36.4
916.3	4450	0.0134	68421	0.2	54.4
917.259	5049	0.0119	76923	0.2	62
917.774	1641	0.011	83577	0.1	18.9
918.294	2714	0.0115	80091	0.1	32.5
918.834	9003	0.0128	71691	0.3	111.9
919.256	4737	0.0125	73331	0.2	58
919.563	11766	0.0132	69663	0.4	146.8
920.219	3318	0.0133	69060	0.1	40.1
920.566	5412	0.0131	70015	0.2	66.6
920.848	15414	0.0134	68550	0.6	192.9
921.254	3650	0.0136	67801	0.1	44.3
921.85	2244	0.0121	76033	0.1	26.5
922.214	6409	0.0124	74480	0.2	79.1
923.25	1754	0.0126	73163	0.1	20.4
923.322	2221	0.0114	81102	0.1	26.2
924.213	5702	0.0129	71817	0.2	70.2
925.32	2269	0.012	76823	0.1	26.9
926.208	4473	0.0123	75478	0.2	54.7
926.279	2943	0.0124	74583	0.1	35.4
926.63	3253	0.0127	72927	0.1	39.3
927.315	1737	0.0114	81379	0.1	20.1
927.635	1721	0.0123	75489	0.1	19.9
928.208	2349	0.0131	71009	0.1	28.8
928.279	5395	0.0134	69498	0.2	68.5
928.629	2040	0.0138	67448	0.1	24.7
930.275	5970	0.0124	75164	0.2	76
931.235	4293	0.0114	81524	0.2	54.1
932.272	4045	0.0129	72295	0.2	50.9
933.235	5759	0.0141	66410	0.2	73.2
933.454	5067	0.013	71583	0.2	64.2
934.196	2094	0.0117	79888	0.1	25.4
934.27	2540	0.0119	78254	0.1	31.3
934.455	2387	0.0136	68928	0.1	29.3
935.229	7102	0.0127	73843	0.3	90.7
936.19	6231	0.0127	73507	0.2	79.4
936.937	1623	0.0129	72755	0.1	19.3
937.229	5099	0.0134	70152	0.2	64.6
938.191	9672	0.0133	70727	0.4	124.2
938.834	6762	0.0132	71279	0.3	86.3
939.095	2784	0.014	66927	0.1	34.4
939.225	3137	0.0113	82946	0.1	39
939.834	1516	0.012	78506	0.1	17.9
940.184	10636	0.0129	72810	0.4	136.8
940.829	1944	0.0116	81086	0.1	23.5
942.185	7348	0.0146	64650	0.3	93.9
944.092	2125	0.0098	96009	0.1	25.8
944.181	4255	0.0131	71860	0.2	53.6
944.251	2940	0.0128	73964	0.1	36.5
946.178	1906	0.0131	72202	0.1	23
946.249	3202	0.012	78641	0.1	39.9
947.212	3346	0.0128	74016	0.1	41.8
947.469	18656	0.0137	69238	0.7	241.3
948.248	2516	0.0128	74068	0.1	30.9
948.472	10569	0.0136	69495	0.4	135.9
948.61	1692	0.0112	84705	0.1	20.2
949.207	5081	0.0136	69958	0.2	64.4
949.472	2217	0.0135	70569	0.1	27.1
950.167	2807	0.0121	78663	0.1	34.7
951.204	5771	0.0138	68988	0.2	73.4
951.576	23921	0.0139	68570	0.9	310
952.168	6427	0.0133	71751	0.2	81.9
952.582	14173	0.0139	68565	0.5	182.9
952.839	78436	0.0127	75220	3	1020.7
953.203	4237	0.0136	70246	0.2	53.4
953.572	5979	0.0136	70247	0.2	76.1
953.841	8587	0.0145	65792	0.3	114.6
954.162	10682	0.014	68257	0.4	143.1
954.394	1881	0.0116	81946	0.1	23.6
954.574	3518	0.0129	73925	0.1	45.8
955.088	1483	0.0118	80932	0.1	18.2
955.197	2551	0.0125	76177	0.1	32.7
956.159	11549	0.0137	69583	0.4	154.8
957.976	5113	0.011	87261	0.2	67.5
958.159	8591	0.0146	65839	0.3	114.7
960.153	5221	0.0131	73510	0.2	68.9
961.483	21884	0.0137	70268	0.8	295.1
962.154	2401	0.014	68676	0.1	30.7
962.488	10783	0.0141	68473	0.4	144.4
963.491	2336	0.0143	67201	0.1	29.8
965.18	2633	0.0124	77815	0.1	33.8
966.142	2059	0.014	68870	0.1	26
967.09	2563	0.0129	74846	0.1	32.9
967.181	2522	0.0137	70433	0.1	32.3
967.573	3395	0.0137	70430	0.1	44.2
968.142	4296	0.0142	68026	0.2	56.4
968.577	2329	0.0131	74155	0.1	29.7
969.178	1872	0.0133	73099	0.1	23.5
970.135	7619	0.0138	70487	0.3	101.5
970.824	2527	0.0122	79498	0.1	32.4
972.135	8925	0.0148	65513	0.3	119.2
972.837	17349	0.0141	69035	0.7	233.6
973.84	2209	0.0153	63845	0.1	28.1
974.133	6582	0.015	64768	0.2	87.4
974.833	4103	0.0141	69329	0.2	53.8
975.497	12707	0.0138	70843	0.5	170.6
976.127	4442	0.0137	71238	0.2	58.4
976.281	5412	0.0117	83539	0.2	71.6
976.501	6623	0.0139	70076	0.2	88
978.128	1718	0.0149	65498	0.1	21.4
980.658	3022	0.0112	87235	0.1	39.1
982.844	5105	0.0145	67676	0.2	70.5
983.083	2544	0.014	70135	0.1	34.1
984.116	2094	0.016	61473	0.1	27.7
986.111	3889	0.0144	68566	0.1	53.2
986.838	101436	0.0131	75561	3.8	1437.7
987.302	3809	0.0124	79722	0.1	52.1
987.474	2518	0.019	51987	0.1	33.8
987.494	3600	0.0152	64777	0.1	49.1
987.525	3911	0.0146	67638	0.1	53.5
987.842	12558	0.0146	67817	0.5	176.3
988.107	4079	0.0146	67626	0.2	55.9
989.092	3081	0.0133	74526	0.1	41.8
990.108	2759	0.0148	66704	0.1	37.2
992.103	2145	0.0134	74038	0.1	28.5
996.544	5312	0.012	82787	0.2	73.4
996.762	1587	0.0101	98443	0.1	20.6
1004.82	10028	0.0151	66339	0.4	140.4
1005.08	2831	0.0132	75897	0.1	38.2
1005.83	1796	0.0159	63114	0.1	23.6
1006.82	2092	0.017	59098	0.1	27.8
1007.6	1980	0.0132	76375	0.1	26.2
1017.09	3174	0.0136	74618	0.1	44.5
1018.83	24691	0.0152	67080	0.9	359.7
1019.08	1470	0.0134	76218	0.1	19.6
1019.83	3554	0.0157	65090	0.1	50.1
1020.84	8943	0.0157	65229	0.3	129.1
1020.87	1521	0.0157	64989	0.1	20.3
1023.19	1575	0.0118	86813	0.1	21.1
1023.6	3299	0.0156	65660	0.1	46.4
1024.6	1812	0.0135	75731	0.1	24.6
1027.76	1628	0.0158	65230	0.1	21.9
1033.08	2768	0.0148	69732	0.1	38.6
1033.12	3597	0.0124	83454	0.1	50.8
1033.41	1505	0.012	86201	0.1	20.1
1034.88	1634	0.014	73780	0.1	22
1038.83	118437	0.0141	73699	4.5	1733.1
1039.09	2562	0.0163	63561	0.1	35.6
1039.83	13918	0.0162	64065	0.5	202
1040.83	24407	0.017	61268	0.9	355.7
1041.77	1694	0.0152	68320	0.1	22.9
1041.83	4155	0.0156	66743	0.2	59
1048.84	5977	0.0176	59561	0.2	85.7
1052.83	101549	0.0148	71146	3.8	1485.9
1053.83	12458	0.0171	61798	0.5	180.6
1053.88	1626	0.0145	72591	0.1	21.9
1055.08	2367	0.0173	60895	0.1	32.8
1067.08	2888	0.0157	67860	0.1	40.4
1070.82	4077	0.0166	64655	0.2	57.9
1072.83	7905	0.0174	61691	0.3	114
1074.83	2102	0.0151	71035	0.1	28.9
1082.84	7444	0.0193	56044	0.3	107.2
1083.08	3491	0.0173	62740	0.1	49.3
1084.82	3006	0.0177	61366	0.1	42.2
1086.83	61996	0.017	64034	2.3	906.6
1087.84	9442	0.018	60544	0.4	136.5
1088.73	1991	0.017	64083	0.1	27.3
1089.09	1939	0.0162	67113	0.1	26.6
1104.82	112057	0.0163	67870	4.2	1640.1
1105.08	2268	0.0157	70347	0.1	31.4
1105.64	3154	0.0177	62479	0.1	44.4
1105.82	14667	0.0187	59052	0.6	213.1
1106.65	2150	0.0181	61248	0.1	29.4
1106.82	23780	0.0194	57075	0.9	343.3
1107.82	4247	0.0197	56300	0.2	59.8
1114.55	1830	0.0146	76257	0.1	24.7
1114.83	1974	0.0182	61420	0.1	26.8
1117.08	1820	0.0184	60738	0.1	24.6
1117.96	1587	0.0144	77544	0.1	21.2
1118.83	32503	0.0204	54827	1.2	469.8
1119.66	3101	0.0207	54188	0.1	43.2
1119.83	4999	0.0195	57472	0.2	70.7
1120.67	2193	0.0196	57261	0.1	30
1120.83	3219	0.0214	52488	0.1	44.9
1128.94	30972	0.0158	71342	1.2	447.6
1131.84	1700	0.0185	61273	0.1	22.8
1133.07	2861	0.0195	58035	0.1	39.7
1133.67	1692	0.0196	57800	0.1	22.7
1138.83	139997	0.0178	64022	5.3	2029.8
1139.83	19878	0.0212	53823	0.7	286.6
1140.82	30827	0.021	54351	1.2	445.5
1141.04	3913	0.0152	75002	0.1	54.9
1141.82	4697	0.0217	52568	0.2	66.3
1143.7	1715	0.015	76115	0.1	22.5
1148.83	7227	0.0219	52469	0.3	100.7
1149.84	1596	0.022	52282	0.1	20.8
1152.83	62518	0.0209	55271	2.4	885.3
1153.83	10307	0.0216	53465	0.4	144.4
1155.69	5829	0.0188	61421	0.2	80.9
1156.69	4072	0.0199	58147	0.2	56
1157.69	1782	0.0258	44789	0.1	23.5
1165.84	1781	0.0182	64083	0.1	23.4
1170.81	34982	0.0214	54756	1.3	494.5
1171.69	2659	0.0191	61356	0.1	35.9
1171.82	5375	0.023	50943	0.2	74.4
1172.69	2068	0.0203	57764	0.1	27.5
1172.81	8828	0.0238	49339	0.3	123.4
1173.77	1828	0.0232	50681	0.1	24.1
1173.82	1566	0.0248	47279	0.1	20.4
1174.77	1620	0.0216	54463	0.1	21.2
1175.78	4238	0.0249	47222	0.2	58.3
1176.1	1591	0.0164	71543	0.1	20.7
1176.79	2681	0.0273	43141	0.1	36.2
1182.83	4286	0.021	56303	0.2	57.6
1183.07	1741	0.0187	63187	0.1	22.3
1184.82	6789	0.0234	50640	0.3	92.4
1186.83	38018	0.0229	51888	1.4	525.5
1187.84	6558	0.0234	50849	0.2	89.1
1204.82	187289	0.0189	63811	7.1	2595.6
1205.82	25405	0.0223	54059	1	350.5
1206.81	40395	0.022	54979	1.5	558.4
1207.81	7049	0.0216	55918	0.3	95.9
1211.76	136338	0.0201	60315	5.1	1889
1212.76	98062	0.0214	56735	3.7	1358.2
1213.76	46605	0.0278	43601	1.8	644.5
1214.76	27870	0.0239	50738	1.1	384.7
1214.83	3186	0.0276	44016	0.1	42.4
1215.77	8997	0.0262	46417	0.3	123
1216.77	2213	0.0227	53607	0.1	28.9
1218.82	33556	0.0266	45783	1.3	463.5
1219.82	6254	0.0253	48226	0.2	84.9
1220.71	2577	0.0235	51882	0.1	33.9
1227.76	19317	0.0253	48622	0.7	273
1228.76	16160	0.0252	48676	0.6	228
1229.76	9159	0.0287	42824	0.3	128.4
1230.76	5018	0.0244	50418	0.2	69.5
1231.76	1863	0.0224	54931	0.1	24.6
1231.84	3680	0.0234	52743	0.1	50.5
1234.73	2178	0.0228	54097	0.1	29.1
1236.8	7480	0.0229	53908	0.3	104.6
1238.81	103886	0.0208	59655	3.9	1476.3
1239.82	16530	0.0237	52302	0.6	233.3
1240.81	21521	0.0249	49907	0.8	304.3
1241.82	4013	0.0239	52032	0.2	55.2
1243.75	6429	0.0276	45097	0.2	89.6
1244.76	5535	0.0245	50843	0.2	76.9
1245.76	3008	0.0298	41867	0.1	40.9
1246.76	1957	0.0236	52815	0.1	26
1248.83	5601	0.0249	50150	0.2	77.8
1252.82	58050	0.0238	52685	2.2	824.1
1253.82	10112	0.0251	50038	0.4	142
1254.71	2055	0.022	57098	0.1	27.4
1259.07	1781	0.0176	71347	0.1	23.5
1265.85	2030	0.0242	52356	0.1	27
1267.13	1577	0.0227	55821	0.1	20.6
1268.74	1680	0.0225	56268	0.1	22
1270.72	1522	0.0306	41585	0.1	20.3
1270.81	80565	0.0229	55473	3	1177.4
1271.81	14296	0.025	50821	0.5	207.3
1272.8	21618	0.0241	52723	0.8	314.5
1273.8	3424	0.0246	51712	0.1	48.2
1276.74	1612	0.0212	60296	0.1	21.7
1282.84	2429	0.0241	53301	0.1	33.6
1284.82	13940	0.0234	54842	0.5	202.1
1285.7	5682	0.0233	55109	0.2	81.3
1285.79	2080	0.0264	48614	0.1	28.5
1285.82	2243	0.0236	54548	0.1	30.9
1286.26	5280	0.0218	59130	0.2	75.4
1286.7	4079	0.0294	43814	0.2	57.8
1286.83	22801	0.0254	50712	0.9	331.8
1287.33	1993	0.0282	45618	0.1	27.3
1287.69	3528	0.0282	45734	0.1	49.7
1287.83	4353	0.0254	50662	0.2	61.8
1288.69	2338	0.0279	46240	0.1	32.3
1289.69	1589	0.028	46009	0.1	21.3
1297.83	2150	0.0236	54938	0.1	29.6
1298.27	11695	0.0194	66885	0.4	169.3
1304.82	163284	0.0218	59944	6.2	2388.3
1305.09	1475	0.0235	55461	0.1	19.7
1305.82	27967	0.0244	53609	1.1	407.5
1306.82	35598	0.025	52222	1.3	519.2
1307.82	6584	0.0258	50618	0.2	94.5
1314.82	3263	0.0266	49396	0.1	45.9
1317.67	1504	0.019	69413	0.1	20.1
1318.02	18923	0.0219	60144	0.7	296.4
1318.29	8505	0.0252	52354	0.3	132.1
1318.36	10542	0.0228	57740	0.4	164.2
1318.81	37729	0.0255	51625	1.4	592.9
1319.82	6679	0.026	50810	0.3	103.3
1320.71	2675	0.0264	50091	0.1	40.2
1331.84	3492	0.0269	49428	0.1	53.1
1334.73	2448	0.0247	54053	0.1	36.6
1336.8	14588	0.0286	46772	0.5	228
1337.8	2726	0.0284	47104	0.1	41
1338.18	2775	0.0232	57585	0.1	41.8
1338.81	36657	0.0271	49449	1.4	576
1339.81	7414	0.0293	45688	0.3	114.9
1340.8	10030	0.0282	47602	0.4	156.2
1341.81	1639	0.0274	48999	0.1	23.9
1348.83	2564	0.0281	48037	0.1	38.5
1350.82	1930	0.0248	54488	0.1	28.5
1352.83	43131	0.025	54038	1.6	678.2
1353.83	8607	0.0253	53616	0.3	133.8
1355.22	1555	0.0198	68382	0.1	22.6
1370.8	59225	0.0266	51572	2.2	1008.9
1371.81	11092	0.0301	45506	0.4	187.2
1372.8	14200	0.0299	45903	0.5	240.3
1373.81	2972	0.0288	47627	0.1	48.6
1384.82	12428	0.027	51237	0.5	210.1
1385.82	2367	0.0259	53442	0.1	38.3
1386.71	2058	0.0267	51879	0.1	33.1
1386.83	8604	0.0278	49851	0.3	144.8
1397.81	2081	0.026	53742	0.1	33.5
1404.81	43942	0.0301	46607	1.7	748.1
1405.81	9773	0.0321	43826	0.4	164.8
1406.81	13094	0.0311	45184	0.5	221.5
1407.82	2768	0.0309	45628	0.1	45.2
1418.82	20198	0.0302	46982	0.8	342.8
1419.82	4571	0.0302	47056	0.2	76
1428.5	2423	0.0226	63077	0.1	40.6
1431.82	1464	0.0308	46537	0.1	23.7
1436.79	11736	0.0332	43235	0.4	204.5
1437.79	2634	0.03	47891	0.1	44.3
1438.8	7163	0.0427	33724	0.3	124.1
1439.81	1939	0.0342	42141	0.1	32.1
1440.81	2348	0.0321	44824	0.1	39.3
1442.32	1870	0.0237	60963	0.1	30.9
1450.81	1893	0.0292	49757	0.1	31.3
1452.83	12771	0.0321	45308	0.5	222.8
1453.83	3336	0.0323	45048	0.1	56.7
1470.79	22028	0.0335	43851	0.8	385.8
1471.79	5107	0.0334	44083	0.2	87.9
1472.78	6032	0.0344	42787	0.2	104.2
1484.8	4543	0.0362	41065	0.2	78
1498.88	1569	0.0267	56066	0.1	25.9
1504.82	10915	0.038	39635	0.4	192.2
1505.82	2879	0.0345	43608	0.1	49.2
1506.82	3345	0.0378	39863	0.1	57.5
1518.8	5596	0.0419	36248	0.2	97.6
1529.86	12553	0.0437	35037	0.5	221.4
1536.78	4361	0.0402	38183	0.2	75.6
1538.79	1748	0.0448	34323	0.1	29.1
1552.83	2919	0.0343	45273	0.1	50
1570.82	7141	0.0385	40845	0.3	125.3
1571.82	1795	0.0339	46338	0.1	30
1572.82	1587	0.0384	41011	0.1	26.3
1583.18	7119	0.0303	52230	0.3	124.9
1584.8	1463	0.048	33039	0.1	24.1
1590.18	2423	0.0369	43125	0.1	41.2
1604.77	1655	0.0377	42517	0.1	27.5
1612.36	14851	0.0316	51035	0.6	262.8
1618.78	1463	0.043	37656	0.1	24.1
1625.75	1502	0.0629	25831	0.1	24.8
1670.84	2095	0.0446	37428	0.1	36.1
1698.27	3817	0.0325	52304	0.1	67.5
1715.05	2185	0.0347	49457	0.1	37.8
1750.07	3347	0.0368	47592	0.1	58.9
1755.81	14598	0.0391	44854	0.6	263.7
1758.69	3346	0.0368	47751	0.1	58.9
1761.58	1602	0.0352	50018	0.1	27.2
1764.48	1952	0.0373	47297	0.1	33.5
1765.99	1701	0.0356	49601	0.1	29

## Sheet: NEG_blank_7
m/z	I	FWHM	Res.	I %	S/N
289.48	2432	0.0008	352068	0.1	39
289.643	1733	0.001	287194	0.1	27.2
290.129	2021	0.0014	206677	0.1	32.1
290.606	6060	0.001	289778	0.2	100.2
290.779	1711	0.0009	313934	0.1	26.9
291.208	12737	0.0011	267451	0.4	212.7
293.15	2402	0.0011	265271	0.1	38.5
293.18	5157	0.0014	202342	0.2	84.9
294.89	3038	0.0011	263446	0.1	49.2
294.895	9903	0.001	291034	0.3	164.9
295.978	12696	0.0011	277156	0.4	212
296.885	1818	0.0011	262615	0.1	28.7
297.151	15715	0.0015	201799	0.5	262.9
297.153	38840	0.0011	262865	1.2	652.7
298.155	8236	0.0013	237886	0.3	136.8
298.311	3334	0.001	288477	0.1	54.2
298.45	3404	0.001	288930	0.1	55.4
299.149	1884	0.0017	177070	0.1	29.8
299.332	15517	0.0011	279847	0.5	259.6
300.36	10396	0.0011	263825	0.3	173.3
300.748	2151	0.0012	251698	0.1	34.3
301.749	1856	0.0012	258626	0.1	29.3
302.746	1970	0.0012	259366	0.1	31.2
304.122	3006	0.0011	285378	0.1	48.7
306.659	3846	0.0012	254054	0.1	62.8
309.616	6616	0.0012	255146	0.2	109.5
310.014	2901	0.0011	293125	0.1	46.9
310.064	2356	0.0011	283538	0.1	37.7
311.122	2138	0.001	297024	0.1	34
311.165	32196	0.0009	356960	1	540.7
311.167	873315	0.0012	266711	27.6	14718.9
311.169	21995	0.0013	240658	0.7	368.8
311.213	2060	0.001	299775	0.1	32.7
311.295	7501	0.0014	220333	0.2	124.4
311.433	3516	0.0011	271722	0.1	57.3
312.171	119200	0.0014	230251	3.8	2007.3
312.278	45083	0.0012	259017	1.4	757.9
313.162	16601	0.0014	223676	0.5	277.8
313.163	13900	0.0016	197322	0.4	232.3
313.173	5205	0.003	104984	0.2	85.7
313.397	3540	0.0013	233154	0.1	57.7
314.165	2041	0.0016	201909	0.1	32.4
314.167	2855	0.0014	219706	0.1	46.1
314.725	2682	0.0012	256358	0.1	43.2
316.72	4042	0.0016	201473	0.1	66.2
316.722	3331	0.0015	205622	0.1	54.2
318.719	4617	0.0013	238368	0.1	75.8
319.094	5714	0.0014	233083	0.2	94.3
319.238	5470	0.0014	229821	0.2	90.2
319.24	41420	0.0013	237883	1.3	696.2
320.243	5033	0.0016	206260	0.2	82.9
321.21	10647	0.0022	146047	0.3	177.5
321.237	7246	0.0021	150641	0.2	120.2
322.251	1738	0.0014	227908	0.1	27.3
322.296	2941	0.0014	236363	0.1	47.6
323.166	4692	0.0017	193532	0.1	77.1
323.168	7814	0.0014	231938	0.2	129.7
323.978	15130	0.0013	258577	0.5	253.1
324.185	1918	0.0016	198149	0.1	30.4
324.265	2272	0.0012	273784	0.1	36.3
325.133	9864	0.0012	263382	0.3	164.3
325.18	107964	0.0012	266213	3.4	1817.9
325.182	3162260	0.0013	252590	100	53302.1
325.184	95701	0.0026	126259	3	1611.2
325.231	9391	0.0012	266031	0.3	156.3
325.309	1925	0.0019	167381	0.1	30.5
325.31	1744	0.0018	178973	0.1	27.4
325.996	3596	0.0012	271044	0.1	58.6
326.105	2459	0.0011	283772	0.1	39.5
326.18	2917	0.0017	189322	0.1	47.2
326.185	129788	0.0023	140813	4.1	2185.8
326.187	113765	0.0013	254417	3.6	1915.7
326.396	9427	0.0014	240646	0.3	156.9
326.894	1767	0.0014	233554	0.1	27.8
327.177	15782	0.0018	186242	0.5	264
327.179	30375	0.0014	227102	1	510
327.188	7016	0.0016	208296	0.2	116.3
327.19	9871	0.0015	221301	0.3	164.4
328.183	8376	0.0014	240148	0.3	139.2
329.164	2590	0.0016	205339	0.1	41.7
329.306	7750	0.0013	260247	0.2	128.7
330.256	1706	0.0014	236696	0.1	26.8
330.698	2607	0.002	166790	0.1	42
332.694	3981	0.0018	187974	0.1	65.1
332.696	3821	0.0016	210134	0.1	62.4
332.899	3860	0.0013	260489	0.1	63.1
333.848	3397	0.0014	244035	0.1	55.3
334.692	2339	0.0036	93768	0.1	37.4
335.653	2957	0.0012	273062	0.1	47.9
336.057	26653	0.0014	246131	0.8	447.3
337.181	3508	0.0022	154146	0.1	57.2
337.183	3114	0.002	170964	0.1	50.5
337.202	6291	0.0021	160355	0.2	104.1
337.205	6166	0.0017	198687	0.2	102
337.356	2331	0.0014	235780	0.1	37.3
337.888	6025	0.0014	247207	0.2	99.8
338.121	2118	0.0015	233012	0.1	33.8
338.316	2991	0.0013	251563	0.1	48.5
339.145	4799	0.0013	259497	0.2	79.1
339.196	71616	0.0022	155150	2.3	1207.4
339.198	1639965	0.0014	246394	51.9	27692.1
339.2	48913	0.0018	188301	1.5	824
339.252	4914	0.0013	262585	0.2	81
339.326	2291	0.0018	190199	0.1	36.7
340.199	23579	0.0021	163318	0.7	396.2
340.202	207826	0.0014	235957	6.6	3507.6
340.519	18455	0.0015	231105	0.6	309.7
341.194	21249	0.0025	136973	0.7	357.6
341.205	8175	0.0029	119503	0.3	136.4
341.438	2252	0.0014	249811	0.1	36.1
342.197	3133	0.0017	200843	0.1	51
342.198	2766	0.0017	201191	0.1	44.8
342.396	1815	0.0017	200231	0.1	28.7
342.754	9995	0.0014	250313	0.3	167.2
346.086	1730	0.0018	194301	0.1	27.3
347.604	1899	0.0013	264438	0.1	30.2
348.276	1875	0.0014	250280	0.1	29.9
348.922	2794	0.0015	240366	0.1	45.5
349.238	3235	0.0022	161368	0.1	53
349.241	4005	0.0017	207505	0.1	66.1
349.284	3415	0.0023	153626	0.1	56.1
349.287	4203	0.0017	200732	0.1	69.5
351.025	2307	0.0014	246575	0.1	37.2
352.466	2234	0.0015	228259	0.1	36.1
353.199	6231	0.0043	81853	0.2	104.2
353.213	6902	0.0023	152218	0.2	115.6
353.215	5737	0.0016	219213	0.2	95.8
354.477	14884	0.0015	236777	0.5	251.6
355.574	2429	0.0014	247205	0.1	39.5
355.92	12987	0.0015	235145	0.4	219.9
357.971	1955	0.0018	199721	0.1	31.4
360.212	13792	0.0018	198874	0.4	234.2
361.231	16562	0.0016	232673	0.5	281.6
362.256	8779	0.0015	239747	0.3	148.3
363.287	31962	0.0018	202253	1	546.7
364.18	1964	0.0016	228123	0.1	31.7
364.324	4613	0.0022	165508	0.1	77.2
365.074	5212	0.0016	227180	0.2	87.5
366.008	42651	0.0016	222462	1.3	730.2
367.228	1881	0.0022	166362	0.1	30.4
367.355	3456	0.002	185288	0.1	57.5
367.357	4185	0.002	185846	0.1	70
367.413	2586	0.0016	230942	0.1	42.5
367.547	2342	0.0015	242379	0.1	38.3
369.098	3932	0.0018	204588	0.1	65.7
369.124	3661	0.0019	191628	0.1	61
369.126	2275	0.002	181184	0.1	37.2
369.611	2380	0.0016	228620	0.1	39
371.082	2700	0.002	181986	0.1	44.6
371.197	2858	0.0016	226636	0.1	47.3
372.301	40200	0.0022	166770	1.3	691.8
372.303	21434	0.0023	158705	0.7	367.9
373.304	8088	0.0025	150176	0.3	137.6
373.306	4212	0.0023	165585	0.1	70.7
374.298	8309	0.0028	133569	0.3	141.8
374.3	5416	0.002	185319	0.2	91.7
374.375	2194	0.0016	227735	0.1	36
374.678	1745	0.0029	129325	0.1	28.2
375.775	2987	0.0016	236368	0.1	49.7
377.697	3753	0.0017	226198	0.1	62.9
378.35	9751	0.0017	225224	0.3	166.7
381.228	2602	0.0028	136826	0.1	43.2
381.231	4783	0.0022	170896	0.2	81
381.373	1918	0.0029	132763	0.1	31.3
382.834	6001	0.0019	204629	0.2	102.4
383.139	2038	0.0034	113596	0.1	33.5
383.142	3109	0.0027	142234	0.1	52.1
383.352	2046	0.0023	167042	0.1	33.6
385.097	5533	0.0021	179353	0.2	94.3
385.1	5145	0.0021	180812	0.2	87.5
385.554	2808	0.0017	224982	0.1	46.9
387.095	2333	0.0041	94701	0.1	38.7
387.261	8945	0.0019	202835	0.3	154.1
388.983	2033	0.002	190746	0.1	33.5
390.652	2741	0.0033	118515	0.1	45.8
392.65	1999	0.0055	71790	0.1	33
393.277	1826	0.0024	163396	0.1	30
395.266	2090	0.0022	181151	0.1	34.6
396.738	4165	0.002	201890	0.1	71.1
397.223	2355	0.0028	139510	0.1	39.4
397.226	5814	0.002	194956	0.2	100.1
397.797	3475	0.0019	203999	0.1	59
399.116	7664	0.0022	178978	0.2	132.6
399.467	2128	0.0018	226182	0.1	35.4
401.112	2156	0.0042	95667	0.1	36
402.41	2384	0.0019	216561	0.1	40
402.787	2175	0.002	199193	0.1	36.3
404.27	2080	0.0018	222751	0.1	34.7
406.627	1946	0.006	67866	0.1	32.4
407.305	16275	0.0021	194084	0.5	285.6
407.601	7809	0.0019	215761	0.2	136
408.624	2164	0.0045	90345	0.1	36.3
408.698	10476	0.002	207271	0.3	183.1
409.21	7558	0.0023	174735	0.2	131.6
409.815	59893	0.0021	195535	1.9	1056.5
413.131	3432	0.0028	150007	0.1	58.9
417.209	3174	0.0024	177502	0.1	54.5
417.87	2372	0.0018	226102	0.1	40.2
418.158	2526	0.0025	170658	0.1	43
420.993	10872	0.0022	194400	0.3	192.1
421.141	6564	0.0027	154557	0.2	115.2
421.154	10220	0.0026	163782	0.3	180.5
421.225	2649	0.0023	180684	0.1	45.3
421.387	1944	0.0019	227160	0.1	32.7
423.072	1763	0.0024	177947	0.1	29.5
423.138	1718	0.003	139750	0.1	28.7
423.151	2469	0.003	141106	0.1	42.1
423.998	1742	0.0022	190435	0.1	29.1
424.515	1700	0.0021	198508	0.1	28.4
425.257	4374	0.0027	160336	0.1	76.4
426.181	1871	0.0021	201072	0.1	31.5
426.586	10400	0.0022	193616	0.3	184.4
429.075	5350	0.0022	196755	0.2	93.9
429.536	10710	0.0022	192916	0.3	189.9
431.219	1785	0.0034	125726	0.1	30.1
431.656	145116	0.0026	163766	4.6	2608.4
433.091	3398	0.0022	201260	0.1	59.1
437.015	3213	0.0024	181590	0.1	55.8
437.136	3503	0.0026	167262	0.1	61
439.044	2755	0.0049	88711	0.1	47.5
440.888	1794	0.0024	185654	0.1	30.3
441.252	4471	0.0026	167290	0.1	78.4
444.787	11746	0.0026	172734	0.4	208.4
445.228	2236	0.0023	193349	0.1	38.1
445.361	3431	0.0023	189666	0.1	59.5
447.133	9281	0.0029	153140	0.3	163.7
448.612	3615	0.0033	135395	0.1	62.6
450.61	4309	0.0031	145997	0.1	75
451.035	6492	0.0025	183024	0.2	113.9
451.224	2224	0.0023	194783	0.1	37.7
451.451	2562	0.0034	132399	0.1	43.8
452.607	2297	0.003	148728	0.1	39
453.13	7363	0.0033	139420	0.2	129
453.313	1726	0.0029	157980	0.1	28.7
455.109	2404	0.0026	174088	0.1	40.8
455.128	1888	0.003	151422	0.1	31.6
456.707	31243	0.0027	168873	1	553.8
458.528	2102	0.0026	176517	0.1	35.4
459.032	2103	0.0031	149980	0.1	35.3
459.325	2247	0.003	150960	0.1	37.9
459.457	2146	0.0024	187667	0.1	36.1
460.777	1716	0.0025	185897	0.1	28.5
461.628	1957	0.0036	126625	0.1	32.7
462.589	2762	0.003	151912	0.1	47
464.587	7717	0.0031	150469	0.2	134.8
465.303	29306	0.0029	160953	0.9	515.5
466.306	7207	0.003	156951	0.2	125.3
466.584	7880	0.0033	140756	0.2	137.2
468.581	4460	0.0036	131102	0.1	76.8
469.283	3370	0.0028	166327	0.1	57.6
470.578	1848	0.004	118037	0.1	30.7
471.433	5265	0.0028	166049	0.2	91
473.048	2410	0.003	160205	0.1	40.4
473.281	25369	0.003	160261	0.8	444.3
473.399	34671	0.0029	161363	1.1	607.9
473.988	4145	0.0026	180409	0.1	71
474.284	6551	0.003	157546	0.2	113.3
474.402	10038	0.003	156603	0.3	174.6
475.045	1802	0.0036	130543	0.1	29.8
478.457	1754	0.0028	171881	0.1	28.8
478.563	3449	0.003	160945	0.1	58.5
478.669	2408	0.0029	164439	0.1	40.3
479.223	6659	0.003	158058	0.2	114.7
480.561	8233	0.0032	149134	0.3	142.3
481.22	2909	0.003	162106	0.1	49
482.558	9581	0.0034	140544	0.3	165.9
482.647	2724	0.0027	177188	0.1	45.8
483.441	2196	0.0033	147497	0.1	36.5
484.555	5791	0.0038	125901	0.2	99.5
484.845	9269	0.0029	166873	0.3	159.8
485.277	4126	0.0034	144487	0.1	70.1
485.33	32312	0.0029	168309	1	562
485.823	2267	0.0026	184295	0.1	37.6
486.552	2062	0.0039	124191	0.1	34.1
487.427	2717	0.003	160892	0.1	45.5
487.548	7344	0.0032	153433	0.2	126.2
487.945	1996	0.0029	169977	0.1	32.9
489.276	4511	0.0037	132535	0.1	76.8
493.497	2949	0.0033	150904	0.1	49.3
494.324	7103	0.0033	147780	0.2	121.5
495.302	6922	0.0035	143135	0.2	118.4
496.305	2206	0.0032	156299	0.1	36.4
497.091	5254	0.0032	153995	0.2	89.4
497.299	1938	0.0034	147485	0.1	31.8
499.088	1883	0.0039	127823	0.1	30.7
501.474	1865	0.0031	162209	0.1	30.4
503.613	2185	0.0036	139068	0.1	35.9
504.366	3078	0.0029	171819	0.1	51.4
504.889	2482	0.0028	183353	0.1	41
504.959	4502	0.0031	162956	0.1	76
506.571	4049	0.0033	153526	0.1	67.9
508.568	5472	0.0035	144817	0.2	92.4
509.375	180602	0.0031	163864	5.7	3110.2
509.38	4479	0.0043	118245	0.1	75.3
510.379	40066	0.0033	152864	1.3	688.5
510.565	3158	0.0039	131235	0.1	52.5
511.372	38924	0.0034	151527	1.2	668.8
511.382	4528	0.0033	155806	0.1	76.1
511.472	85948	0.0032	158444	2.7	1479.1
512.375	11040	0.0035	145035	0.3	188.3
512.475	23846	0.0034	149385	0.8	409
512.562	1747	0.0041	124700	0.1	28.2
513.309	2810	0.0035	144826	0.1	46.5
513.479	2836	0.0033	154545	0.1	47
516.671	11988	0.003	170419	0.4	203.8
516.677	96041	0.0034	152862	3	1645.7
516.991	2777	0.0036	143845	0.1	45.7
517.59	2273	0.0036	143194	0.1	37.1
517.788	2447	0.0031	164524	0.1	40.1
518.988	3014	0.0035	146827	0.1	49.8
519.586	3156	0.0033	159488	0.1	52.2
519.747	3763	0.0035	147269	0.1	62.6
520.548	3737	0.0036	145373	0.1	62.2
521.584	1854	0.0042	123841	0.1	29.8
522.545	11634	0.0038	137287	0.4	196.8
523.585	2234	0.0042	124685	0.1	36.3
523.738	5226	0.0032	161737	0.2	87.3
524.542	14842	0.004	129997	0.5	251.6
525.487	4383	0.0037	141902	0.1	73
525.589	2982	0.0034	156831	0.1	49
526.539	10809	0.0041	128684	0.3	182.7
527.445	2384	0.0036	145217	0.1	38.8
528.537	4611	0.0043	122713	0.1	76.9
529.304	3468	0.0038	139227	0.1	57.3
529.357	1798	0.0031	172720	0.1	28.7
529.461	29087	0.0037	141581	0.9	492.3
529.474	3731	0.0037	141889	0.1	61.5
530.465	8912	0.0039	135430	0.3	149.5
530.987	1816	0.0038	138826	0.1	29
531.007	3274	0.0036	146353	0.1	53.7
531.49	1748	0.0038	138673	0.1	27.8
532.965	3486	0.0039	136815	0.1	57.3
533.003	3735	0.0039	137314	0.1	61.6
534.073	1991	0.0031	171955	0.1	31.9
534.962	3608	0.0042	125882	0.1	59.4
535.544	3101	0.004	134873	0.1	50.8
536.521	4747	0.0044	123298	0.2	78.7
537.488	8251	0.0041	132070	0.3	138.3
538.49	2284	0.0046	118149	0.1	36.4
538.519	16383	0.0041	130655	0.5	272.9
538.905	1903	0.0036	151639	0.1	30
539.502	349876	0.0035	153193	11.1	5866
539.508	7857	0.0047	114149	0.2	129.9
539.582	2266	0.0036	150630	0.1	36.1
540.506	85858	0.0038	143720	2.7	1438.1
540.516	20776	0.0045	119323	0.7	346.6
541.509	10809	0.004	135610	0.3	179.4
542.513	17734	0.0044	123773	0.6	295.6
543.538	1960	0.0036	152439	0.1	31
544.316	50065	0.004	136167	1.6	837.8
544.511	7376	0.0046	117927	0.2	121.8
545.319	11274	0.0042	129745	0.4	187.2
546.313	13238	0.0043	127089	0.4	217.3
546.508	2455	0.0047	115109	0.1	38.8
546.98	4149	0.0041	133155	0.1	66.8
547.019	2068	0.0042	129935	0.1	32.4
547.317	2835	0.0044	125765	0.1	45.1
548.338	1901	0.0045	121539	0.1	29.6
548.977	4335	0.0042	131540	0.1	69.9
552.339	3804	0.0035	159288	0.1	61.1
552.496	2627	0.0042	132813	0.1	41.6
553.518	4875	0.0043	128379	0.2	78.8
554.493	8657	0.0045	123026	0.3	141.5
556.49	12122	0.0046	120927	0.4	196.2
557.335	2492	0.0042	132064	0.1	38.9
557.505	1761	0.0042	132626	0.1	26.9
558.487	8199	0.0051	109423	0.3	132.1
560.378	2046	0.0035	158809	0.1	31.6
560.484	4736	0.0047	119388	0.1	75.5
560.996	1924	0.0044	127934	0.1	29.6
562.506	1798	0.0045	124614	0.1	27.5
562.993	2218	0.0043	130168	0.1	34.4
564.524	8258	0.0044	127720	0.3	131.2
565.437	105520	0.004	141738	3.3	1698.3
565.518	12124	0.0043	131632	0.4	193.5
566.441	29679	0.0044	129782	0.9	476.4
566.522	3428	0.0048	117381	0.1	53.4
566.527	3055	0.004	142636	0.1	47.4
566.986	2074	0.0041	138958	0.1	31.6
567.434	23987	0.0044	129663	0.8	384.7
567.444	3876	0.0045	125533	0.1	60.6
567.534	259441	0.0039	145633	8.2	4178.1
567.54	6052	0.0045	126741	0.2	95.7
568.438	8025	0.0044	129848	0.3	127.5
568.537	71147	0.0041	139009	2.2	1144.5
569.541	9423	0.0046	123488	0.3	150
571.11	4440	0.0047	121585	0.1	69.7
571.521	5502	0.0044	130158	0.2	86.8
572.086	2349	0.0037	153691	0.1	36
572.589	1814	0.0048	119422	0.1	27.4
573.107	2222	0.0045	128584	0.1	34
573.133	2129	0.0038	150446	0.1	32.5
573.329	3367	0.0041	139353	0.1	51.7
573.437	1870	0.0038	150151	0.1	27.9
574.949	2162	0.0044	130192	0.1	32.6
576.483	2130	0.0051	112690	0.1	32.1
576.946	2811	0.0048	120382	0.1	42.9
577.482	1808	0.0046	125666	0.1	27
577.545	3507	0.0048	119200	0.1	54
577.591	3803	0.0044	129941	0.1	58.6
578.481	2452	0.0044	130416	0.1	37.2
578.506	1749	0.0048	121777	0.1	26
578.905	2323	0.0046	124684	0.1	35.1
579.211	2641	0.004	143182	0.1	40.2
579.542	3174	0.0045	130200	0.1	48.7
580.504	7443	0.0048	120286	0.2	116.5
581.433	2481	0.0042	139630	0.1	37.6
581.55	1753	0.0043	135970	0.1	26.1
582.5	12754	0.0049	118844	0.4	200.9
582.88	1994	0.004	147168	0.1	29.9
583.865	5959	0.0041	141651	0.2	91.6
584.498	9704	0.005	117868	0.3	150.3
585.537	2456	0.0063	92731	0.1	36.7
586.495	5092	0.0051	114780	0.2	78
588.491	2115	0.006	97702	0.1	31.4
588.965	2311	0.0048	122556	0.1	34.5
590.923	4761	0.0051	115047	0.2	72.8
590.962	2813	0.0045	130351	0.1	42.3
591.522	2373	0.0049	119702	0.1	35.4
592.565	3926	0.0051	116209	0.1	59.7
592.92	7300	0.005	119343	0.2	112.6
593.297	5927	0.0043	139496	0.2	89.8
593.519	4295	0.0051	115355	0.1	64.6
594.481	4908	0.005	120043	0.2	74.1
594.878	1784	0.0055	107864	0.1	25.8
594.917	4645	0.0049	121094	0.1	70
595.517	3593	0.0051	117881	0.1	53.7
595.566	7045	0.0051	116413	0.2	107
596.477	15827	0.0052	114026	0.5	242.6
596.568	2601	0.0047	128194	0.1	38.4
596.995	1982	0.0053	113074	0.1	28.9
597.427	3875	0.0051	117812	0.1	58.1
597.476	1746	0.0052	113995	0.1	25.2
597.514	1933	0.0052	115287	0.1	28.1
598.474	28876	0.005	118839	0.9	444.1
599.443	1822	0.0045	132346	0.1	26.4
599.473	2449	0.0054	110648	0.1	36.1
599.527	5329	0.0048	124632	0.2	80.5
599.552	2615	0.005	120694	0.1	38.6
600.472	22729	0.0053	113575	0.7	349.2
601.361	2190	0.0048	125157	0.1	32.1
602.469	11169	0.0057	105166	0.4	170.7
603.475	4401	0.005	121117	0.1	65.2
604.466	4135	0.0061	99291	0.1	61.2
604.939	4775	0.005	121331	0.2	70.9
605.324	1926	0.0043	139395	0.1	27.6
606.461	2398	0.0065	93051	0.1	34.8
606.897	3322	0.0052	116552	0.1	48.8
606.936	7561	0.0054	113214	0.2	113.3
607.46	2652	0.006	100503	0.1	38.6
608.15	9654	0.0052	117519	0.3	145.1
608.458	2181	0.0057	106616	0.1	31.5
608.894	4979	0.0055	110862	0.2	74
608.933	4139	0.0055	111315	0.1	61.2
609.493	2343	0.0053	114992	0.1	33.9
609.581	1831	0.0053	114141	0.1	26.1
610.454	4584	0.0058	105174	0.1	68
610.891	3477	0.0057	107335	0.1	51.2
611.007	1909	0.005	122066	0.1	27.3
611.49	1933	0.0071	85593	0.1	27.7
612.409	2148	0.0049	125769	0.1	31
612.452	17394	0.0054	112893	0.6	262.9
612.521	1962	0.0043	143862	0.1	28.1
613.422	2985	0.0055	112118	0.1	43.7
613.568	7102	0.0054	114533	0.2	106.3
614.163	2366	0.0046	132925	0.1	33.8
614.449	28684	0.0055	111271	0.9	428.1
614.571	2283	0.0073	83975	0.1	32.5
615.564	1937	0.005	124012	0.1	27.3
615.583	3061	0.005	122385	0.1	44.2
616.043	17723	0.0046	132512	0.6	263.9
616.446	24972	0.0057	109060	0.8	372.5
617.356	2803	0.0047	131208	0.1	40.3
618.249	6135	0.0057	108689	0.2	90.2
618.443	13807	0.0059	104545	0.4	205.2
618.507	4145	0.0044	141247	0.1	60.4
618.955	2620	0.0051	121569	0.1	37.6
619.638	3248	0.0052	120313	0.1	47
620.245	3825	0.0058	106694	0.1	55.6
620.44	5413	0.006	103953	0.2	79.4
620.597	3901	0.0053	116986	0.1	56.8
620.913	3894	0.0051	122599	0.1	56.7
620.952	3242	0.0056	111495	0.1	46.9
621.304	2323	0.0051	121400	0.1	33.1
622.911	6221	0.0057	108466	0.2	91.5
622.949	1734	0.0058	107485	0.1	24.3
623.571	3242	0.0046	134763	0.1	46.9
623.596	6015	0.0054	114975	0.2	88.4
624.907	3243	0.0058	108067	0.1	46.9
625.593	2477	0.005	124207	0.1	34.8
626.428	2090	0.0056	110980	0.1	29.1
627.558	3293	0.0053	118233	0.1	46.9
627.583	1876	0.0065	96528	0.1	26
627.59	1985	0.006	105049	0.1	27.6
628.426	8721	0.0056	112478	0.3	126.9
628.551	2664	0.0055	114626	0.1	37.6
628.903	1802	0.0047	135069	0.1	24.9
629.505	2684	0.0051	124549	0.1	37.9
629.772	1816	0.0045	139421	0.1	25.1
630.423	14058	0.0058	109012	0.4	205.6
630.549	4021	0.0059	106874	0.1	57.6
630.655	10385	0.0049	129941	0.3	151.4
631.506	8397	0.0054	117318	0.3	122.1
632.42	12569	0.0061	103375	0.4	183.6
632.509	2407	0.0061	102934	0.1	33.8
632.546	4249	0.0059	107422	0.1	61
634.417	8160	0.0059	107325	0.3	118.6
634.442	2577	0.0068	92760	0.1	36.3
634.486	2338	0.0058	109411	0.1	32.8
634.543	2703	0.0055	116424	0.1	38.2
634.928	1862	0.0055	115044	0.1	25.8
635.504	3739	0.0059	106912	0.1	53.4
636.414	3149	0.0061	103683	0.1	44.7
636.439	3214	0.0062	102581	0.1	45.7
636.926	2244	0.0059	107280	0.1	30.6
637.124	6348	0.0058	109838	0.2	89.6
637.438	1746	0.0056	114713	0.1	23.4
637.501	3118	0.0056	114078	0.1	43.2
637.613	2274	0.0053	121123	0.1	31
638.436	2100	0.0061	104104	0.1	28.5
638.462	4051	0.0054	117667	0.1	56.6
639.498	2379	0.0055	116672	0.1	32.5
640.459	7304	0.0057	112489	0.2	103.3
641.599	2472	0.0055	115841	0.1	33.9
641.801	2556	0.0066	96951	0.1	35.1
642.457	6614	0.0061	105584	0.2	93.4
644.427	1813	0.0055	116950	0.1	24.4
644.455	3997	0.0063	102240	0.1	55.8
644.526	3174	0.0055	116320	0.1	44
645.129	1938	0.0056	116237	0.1	26.2
646.451	1726	0.0061	105859	0.1	23.1
646.523	5215	0.006	107958	0.2	73.3
648.501	10337	0.0056	114854	0.3	146.9
648.519	5633	0.0058	112076	0.2	79.3
648.882	2285	0.0057	113835	0.1	30.4
649.481	4351	0.0062	104663	0.1	59.3
649.505	3095	0.0057	114366	0.1	41.7
650.417	3333	0.0056	115201	0.1	45.1
650.517	3614	0.0064	102184	0.1	49
650.645	1804	0.0051	128093	0.1	23.6
650.879	4404	0.0055	117797	0.1	60.1
651.478	6736	0.0061	106250	0.2	92.7
651.628	5377	0.0056	116857	0.2	73.7
652.414	2883	0.0066	99329	0.1	38.7
652.439	2455	0.0058	112239	0.1	32.8
652.631	1753	0.0064	101721	0.1	22.9
652.837	1993	0.0059	110576	0.1	26.3
652.876	2460	0.0061	106759	0.1	32.8
653.299	3699	0.0056	117515	0.1	50.2
653.475	9891	0.0065	100741	0.3	137
654.411	2205	0.0066	98921	0.1	29.2
654.436	11514	0.0059	110227	0.4	159.7
655.42	1938	0.0067	97500	0.1	25.5
655.472	5032	0.006	109944	0.2	68.9
655.505	1728	0.0052	125313	0.1	22.6
655.614	6564	0.006	110080	0.2	90.3
655.766	2194	0.0054	121251	0.1	29.1
656.433	19992	0.0063	104912	0.6	278.5
656.618	2338	0.0054	122559	0.1	31.1
657.47	2345	0.006	110153	0.1	31.2
657.631	2058	0.0059	111401	0.1	27.2
658.431	19783	0.0063	104699	0.6	275.6
659.537	6574	0.0062	105874	0.2	90.5
660.427	12513	0.0063	104553	0.4	173.7
660.539	2495	0.0056	118702	0.1	33.3
661.534	1889	0.0055	120814	0.1	24.2
661.685	2581	0.0059	111514	0.1	33.6
662.425	4811	0.0065	101247	0.2	64.1
662.497	2459	0.0065	102480	0.1	31.9
662.517	10320	0.0061	108340	0.3	139.3
662.897	2200	0.0057	115939	0.1	28.4
663.521	4027	0.006	110599	0.1	53.3
664.088	7578	0.0058	113723	0.2	101.8
664.421	1957	0.0075	88180	0.1	25.1
664.494	2739	0.006	110935	0.1	35.8
664.857	3332	0.006	110858	0.1	43.9
664.895	3258	0.0065	103029	0.1	42.8
665.454	4288	0.0061	108759	0.1	56.9
665.643	2517	0.0061	109588	0.1	32.7
666.152	2051	0.0052	129271	0.1	26.4
666.491	1838	0.0065	101995	0.1	23.4
666.853	6132	0.0063	105663	0.2	82.1
666.891	2944	0.0064	104518	0.1	38.6
667.452	7782	0.0067	99798	0.2	104.6
668.413	4269	0.0059	113809	0.1	56.6
668.85	4647	0.0064	104491	0.1	61.8
669.449	8175	0.0067	100304	0.3	110
669.457	2502	0.0068	98934	0.1	32.5
669.631	2424	0.0062	108252	0.1	31.4
670.41	18612	0.0063	106560	0.6	252.5
670.847	2575	0.0056	120248	0.1	33.5
671.258	23278	0.0054	125345	0.7	316.2
671.265	699453	0.0054	124506	22.1	9548.8
671.274	15221	0.0063	105771	0.5	206.2
671.446	4833	0.0067	100945	0.2	64.3
671.476	1859	0.0049	136471	0.1	23.7
672.269	189336	0.0055	122624	6	2583.6
672.408	33933	0.0062	108593	1.1	461.7
673.262	162898	0.0056	121076	5.2	2222.6
673.272	16724	0.0065	103940	0.5	226.7
673.443	2573	0.0064	105390	0.1	33.5
673.576	2152	0.0058	115671	0.1	27.7
674.266	36977	0.0062	108827	1.2	490.2
674.404	36246	0.0063	107173	1.1	480.4
675.27	5233	0.0074	91100	0.2	68
676.402	22195	0.0066	102027	0.7	293.6
676.533	6284	0.0062	109594	0.2	82
676.659	1916	0.0053	128376	0.1	23.8
677.536	2300	0.0062	109475	0.1	29
678.399	10490	0.0068	99085	0.3	137.9
678.871	3347	0.006	112891	0.1	42.9
678.91	1709	0.0057	118655	0.1	21.1
679.659	2113	0.0061	110609	0.1	26.5
680.396	3763	0.0079	85715	0.1	48.4
680.869	6144	0.0068	100364	0.2	80.1
681.294	1715	0.0057	120438	0.1	21.2
681.428	1924	0.0061	111166	0.1	23.9
682.827	3620	0.0063	108752	0.1	46.5
682.866	5166	0.0065	105447	0.2	67.1
683.427	4015	0.0064	107383	0.1	51.7
683.647	2510	0.0059	116442	0.1	31.7
684.387	4064	0.0063	109232	0.1	52.4
684.825	3041	0.0067	102161	0.1	38.8
684.863	1714	0.0072	94492	0.1	21.1
685.423	3961	0.0067	102315	0.1	51
686.385	17222	0.0066	103777	0.5	227.4
686.856	4748	0.0059	117181	0.2	61.5
687.26	3485	0.0067	103317	0.1	44.7
687.421	2528	0.007	97604	0.1	32
688.381	30888	0.0067	103115	1	398.4
690.379	32527	0.0066	104250	1	419.6
691.015	1961	0.0056	123995	0.1	23.8
691.396	32196	0.0065	106960	1	415.3
692.147	2862	0.0122	56833	0.1	35.4
692.182	2610	0.0064	108051	0.1	32.2
692.376	21975	0.007	98297	0.7	282.9
692.4	12360	0.0068	101149	0.4	158.4
693.25	2581	0.006	115976	0.1	31.8
693.394	7729	0.0066	105013	0.2	98.5
694.178	3606	0.0069	99940	0.1	45.1
694.373	10445	0.0073	95281	0.3	133.6
694.397	4021	0.0073	94924	0.1	50.4
694.885	2720	0.007	99905	0.1	33.6
696.37	3197	0.0077	89907	0.1	39.8
696.843	3865	0.0064	109136	0.1	48.4
696.881	2285	0.0071	97753	0.1	27.9
697.662	6328	0.007	99001	0.2	80.3
698.284	3882	0.0064	108849	0.1	48.6
698.664	2699	0.0061	114882	0.1	33.3
698.79	5435	0.0075	93318	0.2	68.7
698.839	2706	0.0068	103201	0.1	33.4
699.678	2080	0.007	100218	0.1	25.3
700.6	2338	0.0071	98591	0.1	28.6
701.558	2588	0.0076	92151	0.1	31.9
701.607	3079	0.0074	95025	0.1	37.2
702.359	6916	0.0068	103449	0.2	85.6
703.256	1895	0.0068	103695	0.1	22.3
703.732	2604	0.0066	106064	0.1	31.2
704.355	12976	0.0072	97346	0.4	161.9
706.352	15196	0.0072	98274	0.5	189.9
706.478	2064	0.0067	105977	0.1	24.4
706.536	4111	0.0058	121343	0.1	50.2
707.311	2961	0.0066	106503	0.1	35.7
707.392	2099	0.0064	110675	0.1	24.8
708.35	10018	0.0077	92371	0.3	124.6
708.375	1802	0.0065	109527	0.1	21.1
710.348	4738	0.0075	94818	0.1	58.1
710.373	2596	0.007	100996	0.1	31.1
711.678	2520	0.0068	104445	0.1	30.1
712.345	2074	0.0076	94236	0.1	24.5
712.37	1855	0.0073	98217	0.1	21.7
712.394	1721	0.0069	103265	0.1	20
713.467	2047	0.0067	105935	0.1	24.2
714.392	3411	0.0071	100729	0.1	41.4
714.465	1816	0.0064	111461	0.1	21.2
715.465	1837	0.0064	111246	0.1	21.5
715.565	3112	0.0074	96162	0.1	37.6
715.8	15346	0.007	102460	0.5	191.8
715.944	2180	0.0073	98418	0.1	25.8
716.336	4584	0.0075	95854	0.1	54.6
716.389	4173	0.0076	94177	0.1	49.6
716.805	1867	0.0063	113066	0.1	21.3
716.944	2256	0.0071	101552	0.1	26.1
717.798	4125	0.0076	95030	0.1	49
717.942	2340	0.0066	108150	0.1	27.1
718.387	2974	0.0072	99294	0.1	34.9
718.422	1884	0.006	118810	0.1	21.5
720.378	2402	0.01	71948	0.1	27.8
720.858	11365	0.0075	96161	0.4	137.8
722.451	1994	0.0068	106302	0.1	22.8
724.348	2225	0.0068	107247	0.1	25.7
724.811	4231	0.0074	98113	0.1	50.3
724.93	2214	0.0072	100266	0.1	25.5
725.293	3083	0.0068	106997	0.1	36.2
725.41	2004	0.0073	98724	0.1	22.9
725.693	2014	0.0066	110394	0.1	23.1
725.928	2447	0.007	103806	0.1	28.4
726.346	2410	0.0073	98830	0.1	27.9
726.409	2086	0.0081	90000	0.1	24
726.81	3938	0.0075	97463	0.1	46.7
727.407	2716	0.0078	93596	0.1	31.7
728.343	2186	0.0073	100155	0.1	25.2
728.369	3446	0.0076	95397	0.1	40.6
728.407	2468	0.0076	96042	0.1	28.6
728.632	3365	0.0065	112490	0.1	39.6
728.768	1778	0.0074	98647	0.1	20.2
729.405	1925	0.0079	92070	0.1	22
729.638	51217	0.0071	102988	1.6	626.5
729.885	1862	0.0078	93841	0.1	21.2
730.366	7696	0.0077	95262	0.2	92.7
730.643	20075	0.0075	97241	0.6	244.5
730.884	1791	0.0075	97579	0.1	20.3
731.644	4217	0.0074	98860	0.1	50.1
732.364	9497	0.0078	94170	0.3	115
732.782	10777	0.0085	86385	0.3	130.7
733.397	1847	0.0074	99758	0.1	21
733.863	4509	0.0062	118638	0.1	53.7
734.361	6972	0.008	91720	0.2	84
734.396	2188	0.0082	89031	0.1	25.2
735.395	2113	0.0078	94653	0.1	24.3
735.453	5249	0.0081	90262	0.2	62.8
735.865	2807	0.0068	107658	0.1	32.8
736.358	3600	0.0084	88039	0.1	42.6
736.457	4457	0.0071	103062	0.1	53.1
736.874	1754	0.0078	93886	0.1	19.9
737.872	1952	0.0084	87606	0.1	22.3
738.353	2167	0.0087	84993	0.1	25
738.788	2393	0.0067	109554	0.1	27.7
738.827	3784	0.0074	99979	0.1	44.8
738.87	2163	0.0082	89769	0.1	24.9
739.71	5631	0.0075	97976	0.2	67.5
740.349	1953	0.0077	96112	0.1	22.3
740.711	2766	0.007	105569	0.1	32.3
740.785	5736	0.0076	97469	0.2	68.8
740.823	3405	0.0081	91540	0.1	40.2
741.35	3472	0.0072	103235	0.1	41
741.501	25959	0.0066	111713	0.8	317.1
742.346	1749	0.008	92435	0.1	19.8
742.782	5859	0.008	93077	0.2	70.3
743.597	4030	0.0077	96586	0.1	47.8
744.342	5600	0.008	93231	0.2	67.1
744.6	2325	0.0074	101006	0.1	26.9
744.626	2642	0.0082	90466	0.1	30.8
744.779	2881	0.0073	102700	0.1	33.7
744.86	2106	0.0077	97300	0.1	24.2
745.779	2022	0.0079	94877	0.1	23.2
746.34	10739	0.008	93231	0.3	130.2
746.642	1716	0.007	105949	0.1	19.4
748.337	12589	0.0083	90201	0.4	154.4
750.334	10083	0.0081	92542	0.3	123.3
751.028	1829	0.0068	110892	0.1	21
751.551	197885	0.0069	109583	6.3	2451.8
752.136	1981	0.0074	101306	0.1	22.9
752.332	5547	0.0086	87436	0.2	67.1
752.554	60842	0.0076	99038	1.9	752.7
752.805	1956	0.0071	106507	0.1	22.6
752.849	3726	0.0088	85182	0.1	44.5
753.549	37268	0.008	94515	1.2	460.4
753.56	6433	0.0103	73359	0.2	78.1
753.724	2777	0.0077	97263	0.1	32.8
753.909	1765	0.0073	103855	0.1	20.2
754.327	2768	0.0089	84878	0.1	32.6
754.551	15750	0.0079	95497	0.5	193.6
754.802	4585	0.0087	86854	0.1	55.2
755.556	2396	0.0078	96391	0.1	28
756.324	2304	0.008	94122	0.1	26.9
756.663	2041	0.0107	70669	0.1	23.6
756.76	2358	0.0082	92180	0.1	27.6
756.798	4703	0.0087	86611	0.1	56.6
757.67	74699	0.0075	101018	2.4	924.5
758.673	31923	0.0081	94131	1	394.1
758.757	2765	0.0087	87402	0.1	32.6
758.796	2413	0.0089	85335	0.1	28.2
759.677	6769	0.0086	87991	0.2	82.3
760.316	3488	0.0083	91142	0.1	41.6
761.403	3111	0.0069	109597	0.1	36.9
761.896	1843	0.0076	100332	0.1	21.2
762.314	7613	0.0081	94238	0.2	92.7
764.31	9543	0.0083	92143	0.3	117.9
764.579	1789	0.0076	100864	0.1	20.7
766.308	7884	0.0086	89495	0.2	97.1
766.886	5995	0.0086	89654	0.2	73.4
767.741	1885	0.0073	104846	0.1	21.9
768.306	3678	0.0081	95195	0.1	44.4
768.33	2120	0.0085	89889	0.1	24.9
768.816	2280	0.0086	89643	0.1	26.9
769.331	1833	0.0101	76039	0.1	21.3
770.329	2030	0.0094	81778	0.1	23.7
770.774	3311	0.0081	95588	0.1	39.8
770.813	2544	0.008	96008	0.1	30.2
771.501	4647	0.0091	84903	0.1	56.5
771.56	4186	0.0086	89348	0.1	50.8
772.505	1935	0.0087	89295	0.1	22.6
772.563	2014	0.0077	100445	0.1	23.5
772.772	2713	0.0082	94229	0.1	32.3
773.568	1719	0.0087	88535	0.1	19.8
774.673	185324	0.0073	105554	5.9	2319.7
774.684	4220	0.0079	97667	0.1	51.2
775.677	63040	0.0082	95167	2	788
776.68	10526	0.0092	84317	0.3	130.2
777.316	2065	0.0091	85417	0.1	24.2
778.288	2957	0.0089	87153	0.1	35.4
778.315	1730	0.0085	91684	0.1	20
779.313	1794	0.0094	82674	0.1	20.8
780.286	3345	0.0084	93175	0.1	40.2
781.755	4849	0.0082	95229	0.2	59.7
782.282	2141	0.0085	91720	0.1	25.4
782.76	1972	0.0089	87711	0.1	23.3
784.304	3270	0.0088	88941	0.1	39.7
785.518	5486	0.0092	85471	0.2	67.8
785.576	17796	0.0093	84108	0.6	223.7
786.302	3220	0.0092	85695	0.1	39.1
786.52	2689	0.0085	92865	0.1	32.4
786.577	9486	0.0088	89363	0.3	118.4
786.849	34835	0.0087	90683	1.1	439.4
787.855	3207	0.0085	92541	0.1	38.9
788.299	1943	0.0092	85898	0.1	22.9
788.324	2658	0.0091	86828	0.1	32
790.323	3889	0.0084	94615	0.1	47.5
792.319	2190	0.0101	78260	0.1	26
792.612	2093	0.0084	94619	0.1	24.8
793.467	23636	0.0093	85467	0.7	297.6
794.471	12104	0.0094	84560	0.4	151.6
795.474	2692	0.0088	90275	0.1	32.4
795.771	2043	0.0079	100198	0.1	24.2
798.744	3325	0.0089	89279	0.1	40.4
799.534	2638	0.0098	81429	0.1	32.1
799.591	19671	0.0096	82920	0.6	250.3
800.279	2084	0.0094	85493	0.1	25
800.593	9722	0.0096	83483	0.3	122.8
800.741	3376	0.0084	95239	0.1	41.5
801.34	1983	0.009	88832	0.1	23.7
801.598	2057	0.011	72757	0.1	24.6
802.303	2023	0.0096	83382	0.1	24.2
802.7	2062	0.0124	64648	0.1	24.7
802.739	1856	0.0093	86503	0.1	22.1
803.337	1860	0.0087	91956	0.1	22.1
804.299	4415	0.0089	90583	0.1	54.9
805.19	2256	0.0097	83188	0.1	27.2
806.295	7517	0.0096	84104	0.2	94.6
807.186	2227	0.009	89677	0.1	26.8
808.293	5215	0.0098	82230	0.2	65.1
809.51	2260	0.0089	90517	0.1	27.2
810.291	3426	0.0091	89434	0.1	42.2
812.288	1725	0.0106	76497	0.1	20.4
812.762	3036	0.0088	92625	0.1	37.2
813.606	11856	0.0097	83566	0.4	150.2
814.414	3561	0.0073	111110	0.1	43.9
814.609	5855	0.0096	84991	0.2	73.3
814.718	2666	0.0097	83564	0.1	32.5
814.757	2692	0.0095	85467	0.1	32.8
816.715	3948	0.0094	87255	0.1	48.9
816.755	1741	0.0098	83627	0.1	20.6
818.274	2599	0.0118	69196	0.1	31.7
818.454	4392	0.008	102149	0.1	54.7
818.713	2178	0.0097	84547	0.1	26.3
819.204	3638	0.0093	87956	0.1	45
820.273	4397	0.0102	80670	0.1	54.8
820.516	5425	0.0096	85349	0.2	68
820.854	14892	0.0104	79217	0.5	189.5
821.203	2738	0.0099	82793	0.1	33.5
821.519	2431	0.0107	76441	0.1	29.5
822.269	7215	0.0096	85528	0.2	90.9
822.588	1833	0.0086	96030	0.1	21.8
823.034	1739	0.0248	33225	0.1	20.6
823.804	3399	0.0101	81895	0.1	42
824.268	5424	0.0105	78848	0.2	68
824.806	1774	0.0094	87951	0.1	21.1
825.484	6032	0.0099	82997	0.2	75.8
826.265	3294	0.0107	77516	0.1	40.6
826.488	1813	0.011	75085	0.1	21.6
827.48	4056	0.0091	90646	0.1	50.4
828.736	2438	0.0099	83693	0.1	29.6
829.445	51751	0.0097	85641	1.6	662.9
830.446	26851	0.0097	85839	0.8	343.1
830.73	3406	0.0092	90540	0.1	42
831.44	9696	0.011	75525	0.3	122.8
831.452	4022	0.0115	72568	0.1	49.9
832.445	5597	0.0099	84033	0.2	70.2
832.633	2494	0.0106	78582	0.1	30.3
832.729	2023	0.01	83457	0.1	24.3
833.219	2098	0.0097	85598	0.1	25.2
834.532	6321	0.01	83745	0.2	79.5
835.218	2148	0.0097	86265	0.1	25.9
835.535	2519	0.0114	73337	0.1	30.6
836.246	2622	0.0094	88825	0.1	32
838.245	2960	0.0108	77277	0.1	35.3
839.149	1966	0.0092	90892	0.1	22.9
840.242	2636	0.0111	75672	0.1	31.2
841.149	1780	0.0106	79171	0.1	20.5
848.546	2986	0.0105	80854	0.1	35.6
848.605	5503	0.0111	76424	0.2	67
849.609	2241	0.0097	87364	0.1	26.3
852.697	225063	0.0089	96116	7.1	2806.2
852.71	4894	0.0087	98316	0.2	59.4
852.842	23521	0.0108	79281	0.7	291.8
853.167	2333	0.0103	83100	0.1	27.4
853.702	83190	0.0097	88273	2.6	1036.2
853.847	2623	0.0111	77109	0.1	31.1
854.693	39347	0.0103	82778	1.2	489.2
854.706	11108	0.0122	70183	0.4	136.9
855.162	2909	0.0102	83683	0.1	34.6
855.697	19229	0.0104	81923	0.6	238.2
856.703	4890	0.0114	75328	0.2	59.3
858.024	2816	0.0111	77239	0.1	33.5
865.851	3247	0.0109	79614	0.1	37.7
866.254	1977	0.0099	87323	0.1	22.3
868.533	1887	0.0086	101433	0.1	21.2
869.178	1906	0.0103	84461	0.1	21.4
870.446	2300	0.0103	84438	0.1	26.2
872.441	2535	0.0107	81757	0.1	29
872.841	2852	0.0114	76374	0.1	32.9
874.675	2099	0.0108	80971	0.1	23.8
877.396	1900	0.0124	70987	0.1	21.4
878.022	4441	0.0119	73963	0.1	52.1
878.232	2027	0.0106	82504	0.1	22.9
880.231	3424	0.0107	82099	0.1	39.8
881.463	1722	0.0096	92114	0.1	18.6
882.225	3313	0.0105	83629	0.1	37.3
883.753	13144	0.0118	74805	0.4	152.9
884.226	2154	0.0111	79413	0.1	23.7
884.422	2160	0.0115	76726	0.1	23.8
884.757	6850	0.0121	73382	0.2	78.9
885.748	3406	0.0102	86548	0.1	38.4
886.417	4123	0.0113	78125	0.1	46.8
886.843	78010	0.0106	83876	2.5	915.2
887.849	7492	0.0119	74522	0.2	86.4
888.417	4024	0.0116	76326	0.1	45.7
888.692	1860	0.0108	82314	0.1	20.2
889.376	3179	0.0106	83535	0.1	35.7
889.742	1775	0.011	80646	0.1	19.2
890.412	3211	0.0108	82441	0.1	36.1
890.648	1972	0.0108	82636	0.1	21.5
891.374	4386	0.0126	70704	0.1	49.9
891.531	8496	0.0118	75755	0.3	98.2
892.535	4117	0.0117	76233	0.1	46.7
893.37	4838	0.0109	82005	0.2	55.2
894.206	2198	0.0133	67308	0.1	24.2
894.331	2440	0.0108	82977	0.1	27
895.369	3733	0.0124	72333	0.1	42.2
896.203	3224	0.0112	80122	0.1	36.2
896.33	3622	0.0112	79681	0.1	40.9
897.364	2155	0.0122	73512	0.1	23.7
898.2	3038	0.012	75042	0.1	34
898.326	3737	0.0122	73825	0.1	42.3
899.363	1903	0.0123	72890	0.1	20.7
900.198	2553	0.0101	89007	0.1	28.3
900.324	2802	0.0112	80478	0.1	31.3
900.395	1737	0.0118	76454	0.1	18.7
901.284	1800	0.011	82110	0.1	19.5
901.356	1880	0.0106	85288	0.1	20.4
901.445	2459	0.0106	85017	0.1	27.2
902.392	3513	0.0119	75772	0.1	39.6
903.284	1755	0.0108	83881	0.1	19
903.355	2200	0.011	82358	0.1	24.2
904.39	3427	0.013	69593	0.1	37.4
904.664	1842	0.0117	77465	0.1	19.4
905.35	5041	0.0114	79738	0.2	55.8
906.387	2674	0.0115	78783	0.1	28.8
906.708	12021	0.0098	92755	0.4	135.4
907.35	8004	0.0126	71839	0.3	89.6
907.899	1972	0.0112	80814	0.1	20.8
908.311	1785	0.012	75944	0.1	18.7
909.344	8267	0.0124	73407	0.3	92.6
910.306	4840	0.0123	74222	0.2	53.5
910.655	2707	0.0123	73874	0.1	29.2
911.344	5929	0.0127	71848	0.2	65.9
912.179	1790	0.012	75907	0.1	18.8
912.305	7982	0.0127	71676	0.3	89.3
913.228	2105	0.0095	96239	0.1	22.4
913.338	3438	0.0118	77530	0.1	37.5
914.3	8510	0.0125	73103	0.3	95.3
915.263	2434	0.0129	71082	0.1	26.1
915.337	1738	0.0137	66678	0.1	18.2
916.299	6412	0.0129	70862	0.2	71.4
917.09	1851	0.0135	68069	0.1	19.5
917.258	4538	0.0131	69820	0.1	50.1
918.294	3543	0.0127	72349	0.1	38.7
918.834	5875	0.0119	77101	0.2	65.3
919.256	4611	0.0134	68847	0.1	50.9
919.563	7851	0.0124	74372	0.2	87.8
919.972	1729	0.0132	69628	0.1	18.1
920.217	2174	0.0112	81994	0.1	23.1
920.292	1852	0.0136	67901	0.1	19.5
920.566	3494	0.0126	73269	0.1	38.2
920.847	10900	0.0133	69210	0.3	122.6
921.254	3249	0.0123	74729	0.1	35.4
921.325	4174	0.0123	74803	0.1	45.9
922.213	4035	0.0123	75137	0.1	44.3
922.286	1738	0.011	84043	0.1	18.2
923.25	1856	0.0115	80631	0.1	19.5
923.322	5953	0.013	71085	0.2	66.2
924.213	3756	0.0122	75784	0.1	41.1
924.284	2820	0.0117	78758	0.1	30.5
925.319	6775	0.0126	73560	0.2	75.5
926.207	3153	0.0125	74337	0.1	34.3
926.279	6703	0.0126	73703	0.2	74.7
926.63	5850	0.0124	74656	0.2	65
927.316	4866	0.0127	72910	0.2	53.8
927.634	2539	0.0135	68767	0.1	27.3
928.207	1969	0.011	84415	0.1	21.7
928.279	10811	0.0133	69993	0.3	127.1
928.629	3973	0.0139	67022	0.1	45.6
929.241	2106	0.0129	72035	0.1	23.4
929.315	2793	0.0124	75011	0.1	31.6
929.632	1793	0.0136	68336	0.1	19.6
930.274	11827	0.013	71646	0.4	139.2
931.235	5356	0.0126	73930	0.2	62.1
932.272	8672	0.0128	73090	0.3	101.6
933.235	9349	0.0131	71026	0.3	109.7
933.453	6911	0.0129	72445	0.2	80.6
934.195	2374	0.0117	79764	0.1	26.6
934.27	4366	0.0141	66454	0.1	50.3
934.454	3099	0.0132	70785	0.1	35.2
935.229	10117	0.0127	73362	0.3	118.9
936.19	5947	0.0121	77421	0.2	69.2
936.264	2421	0.0115	81452	0.1	27.1
937.228	7248	0.0133	70555	0.2	84.7
938.19	9188	0.0136	69006	0.3	107.8
938.834	14728	0.0133	70355	0.5	173.8
939.094	3890	0.0122	76814	0.1	44.6
939.225	4324	0.0126	74603	0.1	49.8
939.296	2278	0.013	72352	0.1	25.4
939.835	2147	0.0121	77746	0.1	23.9
940.184	10369	0.0129	72617	0.3	121.9
940.256	2541	0.0128	73221	0.1	28.5
940.828	3301	0.011	85816	0.1	37.6
941.221	1965	0.0128	73561	0.1	21.7
941.293	2665	0.0123	76738	0.1	30
942.185	7263	0.013	72406	0.2	84.8
942.256	5095	0.0135	69936	0.2	59
943.292	1946	0.0127	74009	0.1	21.5
944.18	4038	0.0125	75291	0.1	46.4
944.251	7973	0.0138	68644	0.3	93.3
945.212	2326	0.0137	69160	0.1	26
946.177	1787	0.0122	77627	0.1	19.6
946.249	8781	0.0133	71227	0.3	102.9
947.212	6803	0.0135	70274	0.2	79.3
947.469	27006	0.0133	71318	0.9	320.2
948.248	6974	0.0134	70758	0.2	81.4
948.472	13496	0.0137	69421	0.4	159.1
949.207	10844	0.0139	68085	0.3	127.5
949.473	3233	0.013	73183	0.1	36.8
949.943	1834	0.0107	88891	0.1	20.1
950.167	3636	0.0131	72297	0.1	41.6
950.242	3835	0.0132	71803	0.1	44
951.204	11554	0.0139	68577	0.4	136
951.576	23089	0.014	68167	0.7	273.5
952.168	8529	0.014	67859	0.3	99.9
952.243	1799	0.012	79661	0.1	19.7
952.582	14010	0.014	67887	0.4	165.2
952.838	61157	0.0127	74758	1.9	727.2
953.203	9482	0.0138	69048	0.3	111.3
953.573	5131	0.0153	62323	0.2	59.4
953.841	7544	0.0135	70886	0.2	93.9
954.162	13932	0.0137	69396	0.4	174.9
954.574	3620	0.0125	76556	0.1	44.1
955.087	2646	0.0128	74817	0.1	31.7
955.197	5282	0.0133	71556	0.2	65.2
956.159	14961	0.0141	67723	0.5	188
957.198	2808	0.0128	74553	0.1	33.8
957.977	2871	0.0115	83330	0.1	34.6
958.159	12661	0.0138	69360	0.4	158.8
959.193	1745	0.0129	74491	0.1	20.3
960.153	7823	0.0134	71737	0.2	97.4
960.224	2775	0.0132	72875	0.1	33.4
961.172	1837	0.0172	55827	0.1	21.5
961.186	1998	0.0166	57887	0.1	23.5
961.483	28624	0.0137	70167	0.9	361.4
962.152	2981	0.0144	67013	0.1	36
962.225	3726	0.0128	75387	0.1	45.4
962.488	14694	0.0143	67196	0.5	184.6
963.186	4826	0.0144	67049	0.2	59.4
963.49	2868	0.0153	63119	0.1	34.5
964.22	2221	0.0142	67966	0.1	26.3
965.179	7801	0.014	68903	0.2	97.1
966.141	4276	0.0137	70292	0.1	52.4
967.089	3460	0.0132	73345	0.1	42.1
967.18	8514	0.014	69244	0.3	106.2
967.573	3920	0.0134	71988	0.1	47.9
968.142	8942	0.0142	68301	0.3	111.6
968.577	3228	0.0138	70316	0.1	39.1
969.176	6240	0.0145	66741	0.2	77.3
970.135	16097	0.014	69088	0.5	202.4
970.824	2786	0.0127	76319	0.1	33.5
971.172	3647	0.0139	70023	0.1	44.4
972.134	17531	0.0145	67139	0.6	220.6
972.837	21715	0.0142	68421	0.7	273.7
973.84	3218	0.0128	75882	0.1	39
974.132	14803	0.0146	66883	0.5	186
974.832	5661	0.0145	67395	0.2	70
975.497	15803	0.0141	69422	0.5	198.7
976.127	8285	0.0146	66841	0.3	103.3
976.282	7828	0.0121	80953	0.2	97.5
976.5	8227	0.0143	68176	0.3	102.6
977.505	1887	0.0129	75824	0.1	22.1
978.128	4398	0.0138	70711	0.1	54
980.661	10453	0.0111	88373	0.3	130.8
981.154	2440	0.0136	72387	0.1	31.3
982.115	2431	0.0132	74338	0.1	31.2
982.843	3493	0.0145	67717	0.1	45.6
983.083	2987	0.0147	66874	0.1	38.7
983.152	2451	0.014	70419	0.1	31.4
984.115	6495	0.0141	69718	0.2	86.5
985.151	2030	0.0144	68223	0.1	25.7
986.111	10816	0.0149	66208	0.3	145.4
986.837	80419	0.0131	75352	2.5	1093.4
987.304	7163	0.0118	83443	0.2	95.6
987.475	2844	0.0205	48127	0.1	36.8
987.496	4037	0.0136	72834	0.1	53
987.526	5379	0.0153	64630	0.2	71.3
987.841	10635	0.0143	69232	0.3	142.9
988.107	12087	0.0146	67769	0.4	162.7
989.091	4446	0.0147	67513	0.1	58.6
990.108	9245	0.0151	65431	0.3	124
992.102	5722	0.0145	68545	0.2	76
994.1	3008	0.0142	69770	0.1	39
999.846	1729	0.0133	75340	0.1	21.6
1000.09	2307	0.0133	75349	0.1	29.5
1000.56	2041	0.0141	71170	0.1	25.9
1002.09	3571	0.0148	67724	0.1	46.7
1004.08	4473	0.0144	69741	0.1	59
1004.82	20507	0.0149	67377	0.6	277.4
1005.08	3873	0.0139	72209	0.1	50.9
1005.83	2372	0.0156	64459	0.1	30.4
1006.08	3122	0.0142	70692	0.1	40.6
1006.82	4718	0.0154	65334	0.1	62.4
1008.08	1971	0.0137	73396	0.1	24.9
1017.09	5549	0.0151	67257	0.2	77.4
1018.83	19028	0.0154	66088	0.6	270.3
1019.08	2445	0.0154	66086	0.1	33
1019.83	2181	0.0151	67429	0.1	29.3
1020.84	5798	0.0153	66743	0.2	81
1027.76	3879	0.0152	67460	0.1	53.6
1028.76	1849	0.0164	62601	0.1	24.5
1033.08	4868	0.0158	65499	0.2	67.7
1038.83	150849	0.0137	75649	4.8	2156.8
1039.09	4085	0.0147	70512	0.1	56.5
1039.83	17864	0.0161	64650	0.6	252.4
1040.83	30600	0.0167	62454	1	433.6
1041.77	4032	0.0158	65914	0.1	55.5
1041.83	5019	0.0164	63714	0.2	69.5
1042.78	2530	0.0145	72104	0.1	34.1
1045.08	1745	0.0166	62784	0.1	22.9
1048.84	3782	0.0178	58908	0.1	51.9
1052.83	74247	0.015	70007	2.3	1054.8
1053.83	9937	0.0166	63602	0.3	139.6
1055.08	3513	0.0168	62726	0.1	48.1
1055.78	2159	0.0156	67681	0.1	28.9
1067.08	4700	0.0167	64041	0.1	65
1069.08	1718	0.0166	64439	0.1	22.6
1070.82	6844	0.017	63030	0.2	95.6
1072.83	12031	0.017	63204	0.4	168.4
1073.84	1800	0.0167	64149	0.1	23.6
1074.83	2709	0.0168	63979	0.1	36.5
1082.84	4879	0.0176	61488	0.2	67.2
1083.08	4998	0.0185	58610	0.2	68.9
1084.82	2303	0.0159	68083	0.1	30.8
1085.07	1972	0.0149	72661	0.1	26.1
1086.83	47204	0.0171	63548	1.5	666.1
1087.84	7155	0.0185	58762	0.2	99.4
1088.73	2335	0.0164	66292	0.1	31.2
1089.09	2332	0.0185	58922	0.1	31.2
1099.08	2056	0.0176	62473	0.1	27.3
1104.82	153075	0.0157	70490	4.8	2164.1
1105.08	3036	0.017	64915	0.1	41.1
1105.64	2195	0.0169	65290	0.1	29.2
1105.82	18912	0.0187	59234	0.6	265.8
1106.82	31064	0.0192	57732	1	434.2
1107.82	5484	0.0185	59815	0.2	75.2
1114.55	3394	0.0161	69182	0.1	45.8
1117.08	3176	0.0185	60325	0.1	42.8
1117.96	2149	0.014	79581	0.1	28.4
1118.83	23985	0.0192	58272	0.8	334.9
1119.66	1779	0.0188	59492	0.1	23.2
1119.83	3761	0.0182	61494	0.1	51
1120.83	2225	0.0177	63471	0.1	29.4
1128.9	3213	0.019	59303	0.1	43.3
1128.94	31868	0.0162	69869	1	445.5
1129.91	1890	0.0225	50276	0.1	24.7
1133.07	3932	0.018	62796	0.1	53.4
1138.83	206469	0.0167	68341	6.5	2896.4
1139.83	26509	0.0207	55155	0.8	370.3
1140.82	39569	0.0204	55956	1.3	553.6
1141.82	6032	0.0215	53116	0.2	82.9
1142.91	2654	0.0191	59955	0.1	35.4
1143.7	1835	0.0153	74743	0.1	23.7
1143.92	1844	0.0196	58276	0.1	23.8
1148.83	4587	0.0214	53797	0.1	61.9
1149.07	1810	0.0215	53428	0.1	23.3
1152.83	49434	0.0202	57048	1.6	684.6
1153.83	7753	0.0204	56533	0.2	105.8
1155.08	2140	0.018	64286	0.1	27.9
1156.93	1866	0.0198	58302	0.1	24.1
1165.16	2808	0.0164	71128	0.1	37.2
1170.81	46363	0.0205	57185	1.5	642
1171.82	8001	0.0215	54517	0.3	109.3
1172.81	10962	0.0225	52193	0.3	150.4
1173.82	1861	0.0191	61485	0.1	24
1182.83	2966	0.0209	56614	0.1	38.9
1183.07	2763	0.0211	56125	0.1	36.1
1184.82	4528	0.0223	53055	0.1	60.4
1186.83	29150	0.0223	53170	0.9	398.6
1187.84	5453	0.0219	54135	0.2	73.1
1204.81	255974	0.0181	66554	8.1	3514.7
1205.82	31780	0.0218	55416	1	434.7
1206.81	48991	0.0214	56371	1.5	671.2
1207.81	9164	0.0222	54421	0.3	124
1209.03	2387	0.0184	65616	0.1	30.9
1211.76	28329	0.0237	51237	0.9	387.3
1212.76	21840	0.0245	49599	0.7	298.2
1213.76	11278	0.032	37937	0.4	153.1
1214.76	7076	0.0248	49015	0.2	95.3
1214.83	1725	0.023	52708	0.1	21.8
1215.77	2553	0.0221	54919	0.1	33.2
1218.82	24524	0.0246	49537	0.8	335
1219.82	4510	0.0224	54474	0.1	60.1
1220.71	2472	0.0223	54639	0.1	32.1
1227.76	8161	0.0253	48506	0.3	115
1228.76	7601	0.0235	52390	0.2	107
1229.76	3747	0.0284	43332	0.1	51.7
1230.76	2135	0.024	51201	0.1	28.6
1234.73	2003	0.0253	48800	0.1	26.7
1236.8	8422	0.0247	50010	0.3	118.7
1238.81	138735	0.0201	61764	4.4	1986.3
1239.82	18932	0.025	49548	0.6	269.4
1240.81	29091	0.0239	51946	0.9	414.9
1241.82	5148	0.0238	52104	0.2	71.8
1243.75	5140	0.0258	48281	0.2	71.7
1244.76	3827	0.0258	48203	0.1	52.9
1245.75	2341	0.0296	42081	0.1	31.6
1248.83	3721	0.0235	53070	0.1	51.4
1252.82	40759	0.0243	51549	1.3	582.2
1253.82	7418	0.0256	49045	0.2	104.4
1254.71	1807	0.0249	50298	0.1	24
1270.81	106514	0.0216	58718	3.4	1599
1271.81	17905	0.0247	51559	0.6	267.1
1272.8	25254	0.0245	51857	0.8	377.6
1273.81	4647	0.0237	53725	0.1	67.8
1276.74	2179	0.0225	56735	0.1	30.7
1282.84	1766	0.0233	54992	0.1	24.5
1284.82	9910	0.0227	56644	0.3	147
1285.76	2169	0.0233	55203	0.1	30.6
1285.82	1778	0.0212	60706	0.1	24.7
1286.26	4833	0.021	61221	0.2	70.7
1286.71	2085	0.0321	40090	0.1	29.3
1286.83	18500	0.0246	52344	0.6	276.1
1287.3	2158	0.0226	57073	0.1	30.4
1287.83	3176	0.0265	48609	0.1	45.7
1298.27	11785	0.0199	65168	0.4	175.2
1300.73	1752	0.0237	54855	0.1	24.4
1304.79	9838	0.0248	52514	0.3	145.9
1304.82	237326	0.0208	62728	7.5	3565.2
1305.82	35882	0.0234	55756	1.1	537.4
1306.82	47529	0.0239	54704	1.5	712.4
1307.82	8986	0.0243	53805	0.3	133.1
1314.81	1825	0.0235	55922	0.1	25.5
1317.68	2094	0.0221	59549	0.1	29.6
1318.02	23351	0.0228	57763	0.7	349.1
1318.28	8507	0.0268	49136	0.3	134
1318.36	12698	0.0249	52901	0.4	201.1
1318.81	27638	0.0249	52948	0.9	440.1
1319.82	5654	0.0253	52187	0.2	88.4
1320.71	3227	0.0261	50594	0.1	49.6
1334.73	2477	0.0255	52410	0.1	37.6
1336.8	20228	0.0267	50058	0.6	321.6
1337.8	4081	0.0274	48828	0.1	63.3
1338.81	52362	0.026	51585	1.7	835.6
1339.81	10337	0.0285	46959	0.3	163.4
1340.8	13912	0.0279	48127	0.4	220.5
1341.81	3023	0.0294	45675	0.1	46.4
1348.83	1710	0.0242	55815	0.1	25.4
1352.83	34195	0.0249	54399	1.1	545
1353.83	6402	0.025	54121	0.2	100.4
1367.65	3300	0.0238	57437	0.1	50.8
1370.8	84943	0.0253	54132	2.7	1450.1
1371.8	15270	0.0285	48066	0.5	259
1372.8	19483	0.0298	46096	0.6	331
1373.81	3657	0.0276	49823	0.1	60.5
1384.82	8906	0.026	53195	0.3	150.2
1386.71	2713	0.0282	49212	0.1	44.3
1386.83	6816	0.0286	48519	0.2	114.5
1402.79	1927	0.028	50037	0.1	30.9
1404.81	63746	0.0286	49066	2	1087.7
1405.81	12447	0.0323	43552	0.4	210.7
1406.81	17643	0.0315	44625	0.6	299.6
1407.82	4012	0.0281	50073	0.1	66.5
1418.82	16973	0.0294	48180	0.5	288.1
1419.82	3252	0.0266	53353	0.1	53.6
1420.71	2044	0.0283	50208	0.1	32.9
1428.5	5383	0.0254	56336	0.2	93.9
1436.79	15235	0.0328	43789	0.5	269.6
1437.79	3566	0.0336	42838	0.1	61.5
1438.8	11354	0.0354	40681	0.4	200.4
1439.81	2376	0.038	37899	0.1	40.3
1440.8	2955	0.031	46473	0.1	50.6
1452.83	10999	0.0299	48510	0.3	194
1453.83	2578	0.0299	48632	0.1	43.9
1462.12	1891	0.0325	44939	0.1	31.6
1470.79	30975	0.0322	45696	1	550.3
1471.79	7006	0.0338	43520	0.2	122.9
1472.78	7897	0.0351	41937	0.2	138.8
1484.8	3084	0.0387	38351	0.1	52.9
1504.82	15589	0.0366	41102	0.5	275.5
1505.82	3964	0.038	39619	0.1	68.6
1506.81	4123	0.0375	40219	0.1	71.4
1518.8	3700	0.0433	35106	0.1	63.9
1529.99	7167	0.0734	20836	0.2	125.6
1536.78	5847	0.0398	38650	0.2	102.1
1538.78	2460	0.0426	36128	0.1	41.8
1552.83	1912	0.0398	39025	0.1	32.1
1570.82	10028	0.0352	44672	0.3	173.6
1571.82	2654	0.0338	46549	0.1	44.5
1572.81	2392	0.0366	42956	0.1	39.9
1583.17	11804	0.0315	50236	0.4	204.7
1589.18	2731	0.0342	46517	0.1	45.9
1604.77	2761	0.0351	45784	0.1	46.4
1612.36	15957	0.0322	50145	0.5	277.4
1625.75	2021	0.0411	39577	0.1	33.4
1636.81	1930	0.0438	37365	0.1	32.9
1670.84	2421	0.0423	39457	0.1	41.8
1698.23	3903	0.0318	53430	0.1	68.6
1715.05	2373	0.0348	49331	0.1	41
1750.05	2789	0.0359	48786	0.1	48.5
1755.78	14820	0.0392	44840	0.5	266.2
1758.66	3668	0.037	47510	0.1	64.4
1764.45	1915	0.0363	48567	0.1	32.7

## Sheet: NEG_blank_8
m/z	I	FWHM	Res.	I %	S/N
289.48	7960	0.0001	2097268	0.3	132.9
289.625	7053	0.001	292545	0.3	117.5
290.162	1413	0.0023	126201	0.1	21.9
290.302	1717	0.0009	332808	0.1	27.1
290.78	1742	0.0012	245387	0.1	27.5
291.208	10138	0.0011	270915	0.4	169.8
291.831	3133	0.0012	234327	0.1	51.1
293.176	1413	0.0015	201325	0.1	21.9
293.179	1384	0.0018	162217	0.1	21.5
293.207	1392	0.0018	159420	0.1	21.6
294.182	1950	0.001	281106	0.1	31.1
294.535	6635	0.0011	274073	0.3	110.4
294.797	2621	0.0012	241792	0.1	42.4
294.89	4268	0.0011	260578	0.2	70.3
294.895	40550	0.0011	278342	1.6	685.2
295.978	18496	0.0011	271037	0.7	311.5
296.01	2453	0.001	302886	0.1	39.6
297.151	6867	0.0012	249775	0.3	114.4
297.153	17992	0.0011	259459	0.7	302.9
297.243	1507	0.0011	271107	0.1	23.5
298.155	2495	0.0013	236018	0.1	40.3
298.45	3734	0.001	297856	0.1	61.3
298.752	1492	0.001	295918	0.1	23.3
298.924	1778	0.0011	282986	0.1	28.1
299.123	8167	0.0011	282826	0.3	136.4
299.838	2474	0.001	286095	0.1	39.9
300.035	3246	0.0011	282509	0.1	53
300.236	13957	0.0011	274774	0.6	234.6
300.542	2856	0.001	293389	0.1	46.4
300.597	1478	0.0011	282114	0.1	23
300.748	3626	0.0012	260742	0.1	59.4
301.217	4648	0.0012	245102	0.2	76.8
302.388	1643	0.001	296576	0.1	25.9
302.746	2478	0.0012	247226	0.1	40
302.93	1407	0.0011	272496	0.1	21.8
303.07	2653	0.001	304924	0.1	43
303.327	2951	0.0012	258312	0.1	48
303.375	1973	0.0012	260970	0.1	31.4
303.58	2203	0.001	295812	0.1	35.3
303.729	14924	0.0011	273652	0.6	250.9
303.783	1973	0.001	314617	0.1	31.4
304.122	3371	0.001	294400	0.1	55.1
305.432	2104	0.0014	225543	0.1	33.7
306.27	2139	0.0011	284500	0.1	34.3
306.928	3238	0.001	298359	0.1	52.9
307.545	5242	0.0011	282298	0.2	86.8
309.182	1886	0.0013	236242	0.1	30
309.907	1782	0.001	304183	0.1	28.2
309.926	1501	0.0011	275176	0.1	23.4
310.014	3296	0.001	295766	0.1	53.9
311.168	162166	0.0013	235988	6.4	2746.4
311.295	5662	0.0021	145507	0.2	94
312.17	22131	0.0019	168509	0.9	373.1
312.171	18211	0.0016	196559	0.7	306.6
312.467	1793	0.0011	279364	0.1	28.4
313.076	2699	0.0031	100125	0.1	43.7
313.162	5504	0.0014	230576	0.2	91.3
313.163	4224	0.0014	221099	0.2	69.6
313.189	2107	0.0016	193059	0.1	33.7
313.191	1439	0.0016	191056	0.1	22.4
314.167	1403	0.0013	236677	0.1	21.8
314.725	2576	0.0024	130662	0.1	41.7
315.67	1612	0.0011	276988	0.1	25.3
315.889	1846	0.0011	289930	0.1	29.3
316.111	6308	0.0012	253912	0.2	104.9
316.72	2672	0.0016	193786	0.1	43.3
316.722	4316	0.0014	225830	0.2	71.1
317.765	1785	0.0012	273047	0.1	28.2
318.174	2245	0.0012	264412	0.1	36
318.719	4024	0.0015	210974	0.2	66.2
318.858	1789	0.0012	267084	0.1	28.3
319.24	20485	0.0015	210011	0.8	345.2
319.651	7238	0.0013	254156	0.3	120.7
320.243	2615	0.0021	148987	0.1	42.3
320.244	3029	0.0018	180124	0.1	49.3
321.208	2490	0.0014	223359	0.1	40.2
321.236	3726	0.0018	182745	0.1	61.1
321.237	2577	0.0017	190382	0.1	41.7
321.826	1537	0.0012	267453	0.1	24
322.104	1678	0.0012	258576	0.1	26.4
322.139	2134	0.0012	271008	0.1	34.2
322.366	2499	0.0012	277007	0.1	40.4
322.598	6607	0.0012	260695	0.3	110
323.168	2299	0.0019	167431	0.1	37
324.716	4104	0.0015	218231	0.2	67.5
324.948	4959	0.0015	213557	0.2	82
325.183	439641	0.0018	179704	17.4	7449.1
325.302	1521	0.0012	274069	0.1	23.8
325.308	2009	0.002	165298	0.1	32.1
325.311	2404	0.0015	214350	0.1	38.7
325.418	4710	0.0016	207890	0.2	77.8
325.651	3904	0.0016	202738	0.2	64.2
326.185	27725	0.0015	220953	1.1	467.9
326.187	52119	0.0014	229808	2.1	881.3
327.177	3637	0.0014	228723	0.1	59.6
327.179	12705	0.0015	211996	0.5	213.3
327.19	4100	0.0016	201931	0.2	67.5
327.208	1422	0.0013	254450	0.1	22.1
327.443	1672	0.0012	265684	0.1	26.3
327.682	4627	0.0013	248177	0.2	76.4
328.183	2640	0.0014	233069	0.1	42.7
328.764	4674	0.0013	252962	0.2	77.2
329.164	3446	0.0022	149113	0.1	56.4
329.306	30627	0.0013	253879	1.2	517.1
330.61	3634	0.0013	256531	0.1	59.6
330.697	2878	0.0016	201565	0.1	46.8
332.694	3638	0.0014	232862	0.1	59.7
332.696	3409	0.0016	205802	0.1	55.8
334.692	2122	0.0035	96089	0.1	34
335.155	3953	0.0014	232058	0.2	65
335.402	4771	0.0015	228029	0.2	78.9
335.405	4177	0.0014	245040	0.2	68.8
335.627	6927	0.0016	211634	0.3	115.4
335.63	4639	0.0014	246498	0.2	76.6
335.652	31645	0.0014	233304	1.3	534.3
335.9	4395	0.0014	243651	0.2	72.5
335.903	22371	0.0014	245431	0.9	377.1
336.056	27412	0.0013	250137	1.1	462.6
336.132	2118	0.0013	253263	0.1	33.9
336.151	18045	0.0013	249066	0.7	303.8
336.154	3063	0.0015	222857	0.1	49.9
336.401	3549	0.0016	210169	0.1	58.1
336.628	1767	0.0014	243286	0.1	28
336.651	2331	0.0013	265479	0.1	37.5
336.764	1624	0.0013	259048	0.1	25.5
337.016	4053	0.0013	252727	0.2	66.7
337.202	1840	0.0021	160989	0.1	29.2
337.204	3523	0.0017	192926	0.1	57.7
338.301	1788	0.0013	258802	0.1	28.3
338.691	3082	0.0013	260527	0.1	50.3
338.943	3768	0.0013	257634	0.1	61.9
339.008	6254	0.0014	247247	0.2	104.1
339.197	34591	0.0023	148945	1.4	585
339.199	383263	0.0014	240068	15.2	6501.7
339.326	2652	0.0019	176953	0.1	43
339.455	3979	0.0013	255133	0.2	65.5
339.708	3388	0.0013	254891	0.1	55.5
340.202	30462	0.0027	126172	1.2	514.9
341.193	5117	0.0019	176002	0.2	85
341.195	4616	0.0018	191755	0.2	76.4
341.205	1865	0.0032	106910	0.1	29.7
341.22	1948	0.0018	194623	0.1	31.1
341.222	1382	0.0017	201332	0.1	21.5
342.13	3915	0.0014	247050	0.2	64.5
342.754	33099	0.0014	237316	1.3	560.5
342.908	2028	0.0013	265412	0.1	32.5
342.929	2160	0.0016	212121	0.1	34.7
347.664	1777	0.0017	204883	0.1	28.2
349.287	3057	0.0019	182588	0.1	50.1
349.639	2054	0.0014	250667	0.1	33
353.198	3286	0.002	173458	0.1	54.1
353.2	2867	0.002	176435	0.1	46.9
353.213	1910	0.002	176557	0.1	30.6
353.215	2005	0.0019	187994	0.1	32.2
354.314	1759	0.0015	237652	0.1	28
354.594	9394	0.0015	235692	0.4	158.4
354.817	2305	0.0014	248002	0.1	37.3
355.95	2038	0.0014	248255	0.1	32.8
356.103	1787	0.0015	241425	0.1	28.6
357.195	2358	0.0034	106083	0.1	38.3
357.372	1582	0.0017	211207	0.1	25.1
357.441	5331	0.0015	238364	0.2	89.2
357.656	1741	0.0015	241871	0.1	27.8
357.937	2001	0.0015	236117	0.1	32.2
359.371	1415	0.0014	263836	0.1	22.2
359.658	8705	0.0015	237009	0.3	147.1
359.875	2461	0.0015	243622	0.1	40.2
360.191	8735	0.0035	102992	0.3	147.6
361.223	13695	0.0018	200965	0.5	232.6
362.121	4337	0.0015	246905	0.2	72.3
362.261	8243	0.0016	224183	0.3	139.2
362.409	5370	0.0015	238640	0.2	90
362.519	3628	0.0016	231598	0.1	60.3
362.553	2082	0.002	181472	0.1	33.7
362.701	13979	0.0016	223285	0.6	237.9
363.305	18368	0.0032	112044	0.7	313.2
363.657	2552	0.0015	244509	0.1	41.8
363.733	1407	0.0015	241213	0.1	22.1
364.356	2229	0.0036	100553	0.1	36.3
366.009	2578	0.0018	203756	0.1	42.2
366.484	1634	0.0015	248768	0.1	26.1
366.779	1970	0.0015	240973	0.1	31.9
366.882	2015	0.0016	234532	0.1	32.6
367.078	6581	0.0016	230006	0.3	111.1
367.141	2817	0.0021	178166	0.1	46.4
367.355	3939	0.0019	192171	0.2	65.7
367.358	4642	0.0018	200011	0.2	77.8
368.818	1454	0.0019	197008	0.1	23
369.611	2048	0.0015	250627	0.1	33.2
371.033	5482	0.0016	230877	0.2	92.4
371.234	1537	0.0015	253981	0.1	24.5
372.302	2223	0.0043	85827	0.1	36.3
374.595	3176	0.0016	229037	0.1	52.8
374.993	1713	0.0015	244578	0.1	27.6
375.301	2455	0.0018	203743	0.1	40.4
375.615	11662	0.0017	223099	0.5	199.2
375.81	3212	0.0016	240271	0.1	53.4
378.301	2847	0.0017	228998	0.1	47.1
378.35	9735	0.0016	230202	0.4	166
378.616	3827	0.0016	236036	0.2	64.1
378.695	2786	0.0016	231474	0.1	46.2
378.935	9893	0.0018	216014	0.4	169
380.062	1788	0.0016	231046	0.1	28.9
380.542	2391	0.0017	228316	0.1	39.3
380.864	2978	0.0017	220440	0.1	49.5
381.183	1823	0.0016	240972	0.1	29.5
381.231	2202	0.002	192267	0.1	36.1
381.373	2590	0.0019	196609	0.1	42.8
382.67	1477	0.0016	236875	0.1	23.6
383.141	3335	0.0019	197012	0.1	55.8
384.072	3284	0.0017	219990	0.1	54.9
384.396	4109	0.0017	225221	0.2	69.2
384.462	2691	0.0017	227525	0.1	44.6
384.725	10912	0.0018	213272	0.4	187
385.1	2264	0.0045	84914	0.1	37.2
385.107	2437	0.0017	229767	0.1	40.2
390.654	1835	0.0026	150203	0.1	29.8
390.732	2287	0.0018	219999	0.1	37.7
392.651	2071	0.0026	149280	0.1	34
395.389	2912	0.0021	187013	0.1	48.6
397.225	3420	0.0021	187530	0.1	57.6
399.116	3110	0.0023	175848	0.1	52.2
404.65	7020	0.0019	207666	0.3	120.6
406.502	11196	0.0019	210153	0.4	194
406.628	1770	0.0032	125193	0.1	29
407.295	1380	0.0035	116663	0.1	22.2
407.388	1433	0.0032	128492	0.1	23.1
407.591	1528	0.002	200675	0.1	24.7
407.602	64897	0.0021	198312	2.6	1134
407.801	3292	0.0019	213876	0.1	55.6
408.334	1634	0.0019	213849	0.1	26.6
408.337	3586	0.0019	217070	0.1	60.8
408.625	1670	0.003	135736	0.1	27.2
408.699	76693	0.0021	197075	3	1340.5
408.704	8829	0.003	134356	0.3	152.5
409.07	4926	0.002	201528	0.2	84.2
409.075	20701	0.0021	197762	0.8	360.4
409.404	3289	0.0034	122030	0.1	55.6
409.443	25348	0.0021	197013	1	441.7
409.448	2974	0.0022	189487	0.1	50
409.738	1474	0.0019	219712	0.1	23.8
409.816	208856	0.0021	191454	8.3	3654
409.82	2208	0.0016	255511	0.1	36.7
409.895	1659	0.0018	223471	0.1	27.1
410.185	3464	0.002	203575	0.1	58.8
413.131	1520	0.0027	154766	0.1	24.7
415.688	3325	0.002	204258	0.1	56.5
417.21	1510	0.0023	178242	0.1	24.6
417.593	2833	0.002	208159	0.1	47.8
417.84	1418	0.0021	197248	0.1	22.9
417.87	2234	0.0019	218775	0.1	37.3
418.685	1440	0.0019	223959	0.1	23.3
420.991	2091	0.0025	165395	0.1	34.8
421.141	12938	0.0026	160568	0.5	226.1
421.154	29187	0.0025	168751	1.2	512.5
422.145	2794	0.0027	156491	0.1	47.2
422.158	4219	0.0026	162802	0.2	72.4
422.36	3754	0.0022	192945	0.1	64.2
423.072	3720	0.0029	148362	0.1	63.6
423.138	3774	0.0029	148231	0.1	64.5
423.151	7311	0.003	142335	0.3	126.9
423.42	1900	0.003	143307	0.1	31.5
423.997	1783	0.0022	192232	0.1	29.4
425.256	1514	0.0036	116747	0.1	24.8
426.38	1564	0.0019	220225	0.1	25.6
426.585	8092	0.0027	155929	0.3	141
429.075	5451	0.0021	207049	0.2	94.3
431.117	5023	0.0022	197980	0.2	87
431.657	6357	0.0045	95022	0.3	110.6
431.66	9151	0.0039	111057	0.4	160.1
435.393	2396	0.0021	203193	0.1	40.5
435.435	3738	0.0022	195771	0.1	64.2
437.136	5081	0.0026	166412	0.2	87.9
437.152	1977	0.0021	205570	0.1	33
437.435	2264	0.0026	170338	0.1	38.1
437.982	1494	0.0023	188381	0.1	24.4
439.063	3160	0.0043	102045	0.1	53.9
439.133	1419	0.0028	154936	0.1	23.1
439.279	1468	0.0021	206855	0.1	24
441.251	1921	0.0027	166219	0.1	31.8
443.247	4508	0.0027	161623	0.2	77.4
443.274	4731	0.0023	189716	0.2	81.4
444.876	2109	0.0022	206568	0.1	35.2
445.381	1390	0.0023	190887	0.1	22.5
447.133	3103	0.004	110517	0.1	52.5
448.613	3327	0.0031	145402	0.1	56.4
449.435	1769	0.0029	155710	0.1	29.1
450.61	3204	0.0037	123111	0.1	54.2
451.451	4481	0.0033	135741	0.2	76.6
451.863	4108	0.0023	192846	0.2	70.1
452.607	1933	0.0037	121198	0.1	31.9
453.13	7441	0.0032	141743	0.3	128
453.313	1896	0.0033	135668	0.1	31.2
453.373	2314	0.0024	190328	0.1	38.5
453.514	1583	0.0022	210627	0.1	25.7
454.134	1750	0.0028	164677	0.1	28.6
455.128	2383	0.0026	174317	0.1	39.7
459.325	4648	0.0032	145533	0.2	78.9
460.351	1769	0.0024	189685	0.1	28.8
460.357	2282	0.0024	191988	0.1	37.7
460.817	2385	0.0024	191900	0.1	39.5
461.29	5505	0.0026	179197	0.2	93.8
462.589	2428	0.0032	142702	0.1	40.3
462.684	3493	0.0025	186493	0.1	58.8
463.361	1909	0.0023	204066	0.1	31.3
464.587	7479	0.003	156502	0.3	128.1
465.236	4625	0.0026	181503	0.2	78.1
465.303	6354	0.0029	160508	0.3	108.1
465.466	2174	0.003	156035	0.1	35.7
466.307	1635	0.0026	179649	0.1	26.4
466.584	7681	0.0031	149824	0.3	131.1
468.581	4419	0.0032	146110	0.2	74.6
469.283	2117	0.0028	167995	0.1	34.7
470.507	1793	0.0027	175388	0.1	29.1
470.578	1565	0.0035	136144	0.1	25.2
473.281	21498	0.003	158995	0.9	368.6
473.399	113320	0.0027	173392	4.5	1951.1
474.284	5378	0.0029	163702	0.2	90.8
474.402	26919	0.0029	161921	1.1	462
475.405	2544	0.0032	150273	0.1	41.9
475.884	3201	0.0027	176865	0.1	53.2
477.466	1404	0.0032	149896	0.1	22.3
477.762	4624	0.0026	184216	0.2	77.8
477.857	1478	0.0027	178614	0.1	23.5
477.995	2793	0.0026	186435	0.1	46
478.263	5774	0.0027	180089	0.2	97.1
478.27	1467	0.0027	177163	0.1	23.2
478.563	2905	0.0031	154076	0.1	47.9
478.773	14444	0.0029	166667	0.6	245.9
479.223	9306	0.003	159737	0.4	157.7
479.276	1424	0.0027	177385	0.1	22.5
479.283	1854	0.0029	166302	0.1	29.9
479.482	2772	0.0031	155601	0.1	45.6
479.788	1456	0.0027	179007	0.1	23.1
480.226	1599	0.003	159511	0.1	25.5
480.561	8912	0.0032	152112	0.4	151
480.607	2627	0.0027	180714	0.1	43.2
481.114	3177	0.0026	186844	0.1	52.6
481.22	2754	0.0032	149949	0.1	45.3
481.63	8548	0.0028	170965	0.3	144.7
482.085	2204	0.0028	171629	0.1	35.9
482.558	8725	0.0037	131086	0.3	147.8
483.441	2728	0.003	160579	0.1	44.9
484.554	5599	0.0037	130568	0.2	94.1
485.277	1967	0.0037	130141	0.1	31.7
485.33	32487	0.0028	173094	1.3	552.7
486.551	1901	0.0045	108460	0.1	30.5
487.305	8769	0.0033	146787	0.3	147.8
487.427	2883	0.0036	136038	0.1	47.3
488.308	1752	0.0035	140986	0.1	28
489.276	3194	0.0036	134528	0.1	52.6
489.301	2538	0.0035	140983	0.1	41.4
489.924	1990	0.0026	185674	0.1	32.1
491.482	2637	0.0038	127942	0.1	43.1
493.497	7649	0.0035	141345	0.3	128
494.324	14479	0.0034	144127	0.6	244.1
494.501	2400	0.0034	144825	0.1	38.9
495.302	10375	0.0035	142374	0.4	174.4
495.327	3135	0.0039	126974	0.1	51.4
495.829	2532	0.0028	177941	0.1	41.1
496.305	2843	0.0033	149260	0.1	46.4
497.091	10024	0.0034	146823	0.4	168.4
497.299	2461	0.0033	148545	0.1	39.9
498.091	2416	0.0038	132332	0.1	39.2
499.088	4535	0.0034	147183	0.2	74.8
501.443	1666	0.0036	139431	0.1	26.3
506.405	1457	0.0029	173553	0.1	22.6
506.571	3893	0.0035	145220	0.2	63.6
507.338	2026	0.0028	184448	0.1	32.2
507.514	2884	0.0033	151822	0.1	46.6
507.904	2544	0.003	170851	0.1	40.9
508.478	6625	0.0031	164300	0.3	109.5
508.568	5211	0.0036	141950	0.2	85.8
508.798	1851	0.0029	174991	0.1	29.3
509.375	313799	0.0031	163760	12.4	5275.3
509.38	7564	0.0033	156667	0.3	125.3
509.952	1922	0.0029	178061	0.1	30.5
510.379	67087	0.0033	154302	2.7	1126.3
510.565	3492	0.0035	146847	0.1	56.8
511.372	67088	0.0033	154020	2.7	1126.3
511.382	6762	0.0035	145793	0.3	111.8
511.472	115295	0.0032	159004	4.6	1937.1
512.375	17760	0.0036	143450	0.7	296.8
512.475	29280	0.0035	147517	1.2	490.5
513.309	1786	0.0037	137823	0.1	28.2
513.379	2017	0.0041	125211	0.1	32
513.478	3350	0.0035	148431	0.1	54.5
515.458	2067	0.0035	148184	0.1	32.7
516.671	11956	0.0031	168303	0.5	198.1
516.681	14844	0.0036	143189	0.6	246.5
517.589	1550	0.0039	133510	0.1	24.1
519.513	1380	0.0042	124668	0.1	21.2
519.586	1653	0.0038	136303	0.1	25.8
520.548	3696	0.0035	147651	0.1	60
521.529	4253	0.0037	140481	0.2	68.9
522.545	11705	0.0038	138468	0.5	192.9
524.542	14142	0.0041	129465	0.6	233.4
525.488	5319	0.0037	140748	0.2	86.6
526.106	1379	0.0033	157088	0.1	21.1
526.491	1466	0.0042	126432	0.1	22.5
526.539	10379	0.0042	125188	0.4	170.8
527.446	25075	0.0039	135966	1	415.4
528.448	7943	0.0039	134203	0.3	130.3
528.536	4642	0.0041	128519	0.2	75.4
529.304	1566	0.0037	141760	0.1	24
529.461	115987	0.0035	151910	4.6	1915.2
529.474	5620	0.0042	125546	0.2	91
530.465	31268	0.0038	140165	1.2	515
530.478	1644	0.0038	137990	0.1	25.3
531.467	3278	0.005	105714	0.1	52.3
531.49	2471	0.004	133182	0.1	39
532.964	1385	0.0037	143573	0.1	21.1
533.529	2931	0.0042	127598	0.1	46.6
534.962	1691	0.0044	122339	0.1	26.1
535.544	7746	0.0045	118970	0.3	126.2
536.521	4819	0.0042	127116	0.2	77.8
536.547	3002	0.0039	138215	0.1	47.8
537.488	7303	0.0042	127952	0.3	118.9
538.219	1664	0.0032	169992	0.1	25.1
538.409	1873	0.0051	105586	0.1	28.5
538.491	2343	0.0043	125755	0.1	36.1
538.519	17475	0.0043	126258	0.7	280.7
538.856	1861	0.0031	174901	0.1	28.3
539.502	381288	0.0035	153616	15.1	6163.1
539.508	8713	0.0041	132187	0.3	139.1
540.15	2152	0.0032	168795	0.1	33
540.506	93666	0.0037	144796	3.7	1512.6
540.516	20858	0.0047	114804	0.8	335.4
540.792	1578	0.0033	165140	0.1	23.7
541.509	10870	0.0044	123630	0.4	173.9
541.832	3090	0.0033	163627	0.1	48.2
542.477	3606	0.0033	166118	0.1	56.5
542.513	17795	0.0045	119692	0.7	285.9
543.128	17469	0.0037	145562	0.7	280.6
543.133	586065	0.0035	153631	23.2	9474
543.138	12840	0.004	136987	0.5	205.8
543.49	2341	0.0039	139520	0.1	36
543.79	4190	0.0034	158155	0.2	65.9
544.137	159157	0.0037	149066	6.3	2571.5
544.143	6396	0.0031	174028	0.3	101.6
544.316	99673	0.0038	142493	3.9	1609.7
544.44	3338	0.0034	160506	0.1	52.2
544.51	7578	0.005	108601	0.3	120.7
545.14	16764	0.0044	124422	0.7	269.2
545.149	2013	0.0058	94427	0.1	30.7
545.319	19627	0.0043	127081	0.8	315.5
546.313	23162	0.0042	130330	0.9	364.5
546.508	2359	0.0053	103679	0.1	35.5
546.98	1728	0.0041	132764	0.1	25.5
547.317	5086	0.0044	125124	0.2	78.7
548.977	1422	0.0042	131451	0.1	20.7
549.427	1646	0.0042	130548	0.1	24.3
549.56	3094	0.0041	133760	0.1	47.2
550.218	1812	0.0035	155016	0.1	26.9
551.143	16083	0.0044	126141	0.6	252.6
552.145	5068	0.0038	145166	0.2	78.4
552.339	3627	0.0033	165028	0.1	55.6
552.496	2765	0.0041	134542	0.1	41.9
553.072	2034	0.0032	172034	0.1	30.4
553.14	4130	0.0043	129795	0.2	63.5
553.495	7589	0.0036	151753	0.3	118.2
553.518	5014	0.0043	130209	0.2	77.5
554.177	2157	0.0033	169665	0.1	32.3
554.493	9871	0.0044	126009	0.4	154.3
554.522	1666	0.0063	88155	0.1	24.6
554.852	2236	0.0036	154447	0.1	33.6
555.383	1975	0.0043	130480	0.1	28.8
556.49	13556	0.0045	124061	0.5	207.9
557.405	3534	0.0043	129901	0.1	52.9
557.456	1921	0.0043	130684	0.1	28
557.505	3623	0.0042	131395	0.1	54.3
558.487	9581	0.005	111488	0.4	146.4
559.128	4326	0.004	140005	0.2	65.2
560.484	4956	0.0052	107898	0.2	74.9
561.485	1418	0.0041	137063	0.1	20.2
561.56	1512	0.0043	131758	0.1	21.6
562.481	1750	0.0046	123038	0.1	25.3
563.576	4038	0.0045	125082	0.2	60.7
563.753	3386	0.0036	158218	0.1	49.5
564.529	2179	0.0039	143308	0.1	31.2
564.578	1464	0.0041	136339	0.1	20.4
565.367	1758	0.0043	130404	0.1	24.9
565.437	170836	0.0039	145275	6.8	2580.6
565.519	9576	0.0047	120515	0.4	143
566.441	47643	0.0044	129580	1.9	718.5
566.521	2700	0.0056	100915	0.1	39.1
566.527	2484	0.0052	108110	0.1	35.9
567.434	35796	0.0045	126382	1.4	539.4
567.444	5685	0.005	113105	0.2	84.2
567.534	266012	0.0039	145445	10.5	4019.3
567.539	6426	0.0039	146066	0.3	95.4
568.438	10833	0.0049	116376	0.4	162
568.524	1997	0.0058	97459	0.1	28.5
568.537	72325	0.0041	137594	2.9	1091.6
569.441	1604	0.0043	133137	0.1	22.6
569.495	1584	0.0045	127176	0.1	22.2
569.541	8515	0.0048	117486	0.3	127
569.549	1999	0.0051	110730	0.1	28.5
570.493	1662	0.0044	129383	0.1	23.4
571.11	9320	0.0059	97576	0.4	139.2
571.496	3413	0.0058	98137	0.1	49.9
571.521	8215	0.0046	124051	0.3	122.5
572.086	2614	0.0036	160427	0.1	37.8
572.112	1457	0.0119	48235	0.1	20.3
572.524	3160	0.0046	125318	0.1	46.1
573.107	3790	0.0052	109270	0.2	55.6
573.127	3945	0.0046	125936	0.2	57.9
573.329	1528	0.0043	132929	0.1	20.9
573.518	2471	0.0049	116667	0.1	34.8
573.537	3291	0.0048	118512	0.1	47
574.386	2420	0.0046	124962	0.1	34.1
575.443	1496	0.0043	132608	0.1	20.4
575.575	4143	0.0048	118826	0.2	59.5
576.483	1783	0.0049	117073	0.1	24.7
577.138	2583	0.0043	135012	0.1	36.5
577.459	1908	0.0051	113040	0.1	26.5
577.483	1650	0.0046	124655	0.1	22.7
577.545	2113	0.0047	121746	0.1	29.5
577.592	9239	0.0048	121186	0.4	134.8
578.48	1699	0.0059	98323	0.1	23.4
578.506	1997	0.0051	113246	0.1	27.8
578.594	3458	0.0044	132301	0.1	49.4
579.479	1455	0.0044	130426	0.1	19.8
579.542	1649	0.0058	100651	0.1	22.7
579.764	1563	0.0038	151459	0.1	21.4
579.994	2393	0.0039	146962	0.1	33.7
580.504	8155	0.0051	112852	0.3	118.8
581.433	4039	0.0046	126248	0.2	58
581.55	2062	0.0048	121499	0.1	28.8
581.68	1546	0.0037	157164	0.1	21.2
582.5	13707	0.0051	113258	0.5	200.8
583.471	1733	0.0048	121912	0.1	23.4
584.498	10530	0.0054	107361	0.4	150.4
585.328	2654	0.0048	121002	0.1	36.7
585.437	3391	0.0048	121769	0.1	47.3
585.488	4502	0.0045	129119	0.2	63.3
585.537	3930	0.0046	126154	0.2	55.1
586.495	5798	0.0047	123632	0.2	82.1
587.443	1623	0.0045	129620	0.1	21.8
588.491	2091	0.0052	113102	0.1	28.6
589.459	1497	0.005	117896	0.1	20
590.488	2000	0.0054	110271	0.1	27.2
590.923	1941	0.0046	127777	0.1	26.4
591.486	1711	0.0054	109373	0.1	23.1
591.522	1827	0.0047	124605	0.1	24.7
591.606	3615	0.0048	122640	0.1	50.6
591.627	1414	0.0039	151448	0.1	18.8
592.212	5122	0.004	147114	0.2	72.3
592.484	1615	0.005	118982	0.1	21.7
592.921	3227	0.005	118289	0.1	44.9
592.993	1557	0.0037	161372	0.1	20.4
593.296	6404	0.0041	144730	0.3	88.7
593.519	3005	0.0049	121049	0.1	40.8
594.481	4426	0.0052	113436	0.2	60.8
594.521	1493	0.0043	139438	0.1	19.4
594.917	2018	0.0048	122778	0.1	26.9
595.517	3033	0.005	118223	0.1	41.2
595.566	5287	0.0056	107120	0.2	72.9
596.477	19484	0.0053	113059	0.8	273.1
596.568	2173	0.0047	127253	0.1	29
596.995	1940	0.005	118612	0.1	25.8
597.427	10718	0.005	118822	0.4	149.5
597.476	1683	0.0048	125486	0.1	22.1
597.581	2744	0.0051	117047	0.1	37.1
598.43	3321	0.0051	117883	0.1	45.2
598.474	33799	0.0051	116936	1.3	475
599.424	2629	0.005	119799	0.1	35.5
599.472	3145	0.0052	114845	0.1	42.7
599.527	10180	0.0054	111866	0.4	141.9
599.552	5187	0.0056	107017	0.2	71.5
600.388	3208	0.0047	127827	0.1	43.6
600.472	28558	0.0054	110498	1.1	401.1
600.531	2947	0.0053	113953	0.1	40
600.556	1801	0.0047	129066	0.1	23.8
601.121	1632	0.0051	118618	0.1	21.4
601.459	2475	0.0052	116534	0.1	33.3
601.525	2251	0.0054	110978	0.1	30.1
601.568	1710	0.005	119445	0.1	22.5
602.274	4141	0.0055	110059	0.2	56.8
602.469	13565	0.0058	103038	0.5	189.7
603.475	3569	0.0054	112328	0.1	47.6
603.606	1521	0.0053	112847	0.1	19.4
604.272	2562	0.0055	110254	0.1	33.7
604.466	4956	0.0066	91157	0.2	66.7
604.939	1790	0.0049	123331	0.1	23.1
605.462	1898	0.0057	105996	0.1	24.6
605.622	4685	0.0055	110658	0.2	62.9
605.981	1418	0.0049	122805	0.1	18
606.461	3183	0.0059	102217	0.1	42.3
606.476	5660	0.0043	142544	0.2	76.4
606.626	1489	0.0054	111334	0.1	18.9
606.936	3011	0.0055	110106	0.1	39.9
607.295	1514	0.0039	154803	0.1	19.3
607.46	2952	0.0058	104159	0.1	39.1
608.458	3071	0.0054	111913	0.1	40.7
608.896	3072	0.005	121502	0.1	40.7
608.934	1553	0.0059	102699	0.1	19.8
609.448	1518	0.0089	68475	0.1	19.3
609.457	1949	0.0082	74354	0.1	25.3
609.494	1621	0.0058	105938	0.1	20.7
609.581	2158	0.005	121111	0.1	28.1
610.454	6063	0.0055	110730	0.2	81.9
610.891	1443	0.0049	125780	0.1	18.3
610.917	1561	0.0055	110597	0.1	19.9
611.49	1632	0.007	87827	0.1	20.9
612.452	23111	0.0053	116040	0.9	316.7
612.521	1421	0.0042	144209	0.1	18
613.423	2858	0.0054	113241	0.1	37.8
613.45	1497	0.0053	116500	0.1	19
613.568	11291	0.0056	108709	0.4	153.9
614.449	38886	0.0054	114588	1.5	521.2
614.572	3967	0.0055	111076	0.2	51.8
615.447	1985	0.0053	115604	0.1	25.1
615.474	1517	0.0048	127537	0.1	18.8
615.565	3213	0.0053	116119	0.1	41.6
615.583	5444	0.0054	113980	0.2	71.6
616.043	17882	0.0045	136634	0.7	238.9
616.446	34733	0.0054	113371	1.4	465.4
616.587	1969	0.0052	118099	0.1	24.9
617.622	2958	0.0052	117753	0.1	38.2
618.249	12921	0.0056	111353	0.5	172.2
618.443	18870	0.0058	106081	0.7	252.1
618.506	1411	0.0047	131837	0.1	17.4
619.252	2981	0.0055	112537	0.1	38.5
619.638	7941	0.0055	112136	0.3	105.2
620.246	8883	0.0056	111188	0.4	117.9
620.441	7157	0.0062	100135	0.3	94.7
620.641	3240	0.0051	120728	0.1	42
620.952	1463	0.0062	100718	0.1	18.1
621.044	1639	0.005	124997	0.1	20.5
621.249	1612	0.006	102949	0.1	20.1
621.304	5180	0.0051	121663	0.2	68.1
622.243	1391	0.0045	136953	0.1	17.1
622.437	2391	0.0068	91408	0.1	30.6
622.488	1408	0.0049	127976	0.1	17.4
622.91	2042	0.0059	105396	0.1	25.9
623.042	1464	0.006	104421	0.1	18.1
623.571	8439	0.0045	138027	0.3	111.9
623.596	3799	0.0054	116290	0.2	49.5
624.484	1571	0.0059	106742	0.1	19.6
626.428	3046	0.0057	110256	0.1	38.5
626.482	1515	0.0052	120227	0.1	18.4
627.454	1581	0.0059	105825	0.1	19.2
627.558	6148	0.0056	111272	0.2	79.2
627.584	4894	0.0054	116049	0.2	62.7
628.426	12489	0.0057	110800	0.5	162.4
628.452	1939	0.0059	106327	0.1	23.9
628.561	2252	0.0051	122919	0.1	28
628.587	1952	0.005	126715	0.1	24.1
629.451	2096	0.0054	116638	0.1	26
629.49	2154	0.0052	120692	0.1	26.7
629.556	1663	0.0056	111805	0.1	20.3
629.563	1700	0.005	124894	0.1	20.8
630.423	21482	0.0058	109324	0.9	280.5
630.658	7975	0.0062	101293	0.3	103.2
631.506	6259	0.0053	118143	0.2	80.6
632.42	18878	0.006	104657	0.7	246.3
632.51	2515	0.0053	120270	0.1	31.5
632.546	1388	0.0055	115155	0.1	16.7
633.503	1490	0.0065	98056	0.1	18
633.654	3115	0.0059	108085	0.1	39.4
634.417	11689	0.0061	104191	0.5	151.9
634.442	2386	0.0053	119854	0.1	29.8
635.289	11077	0.0057	111534	0.4	143.9
635.441	2719	0.0054	117916	0.1	34.2
635.504	1679	0.0057	112338	0.1	20.5
636.292	3303	0.0051	124945	0.1	41.8
636.414	4413	0.0066	96835	0.2	56.4
636.439	3282	0.0061	104295	0.1	41.5
637.305	9322	0.0059	108570	0.4	118.6
637.438	2420	0.0057	111357	0.1	29.7
637.501	1715	0.0058	109922	0.1	20.6
637.613	1809	0.0058	110867	0.1	21.8
638.307	2772	0.0054	118680	0.1	34.2
638.411	1526	0.0059	108173	0.1	18.1
638.436	2653	0.0051	126418	0.1	32.7
638.461	5167	0.0053	119611	0.2	65
639.248	1402	0.0059	108819	0.1	16.6
640.459	8405	0.0057	111681	0.3	106.7
641.404	5550	0.0061	105669	0.2	70
641.417	8401	0.0058	110225	0.3	106.7
641.599	6506	0.0059	108618	0.3	82.3
642.408	2169	0.0066	97258	0.1	26.4
642.421	2536	0.0065	98860	0.1	31.1
642.43	1588	0.0065	98416	0.1	18.9
642.457	7369	0.0063	101478	0.3	93.4
642.602	2754	0.0061	105514	0.1	34
643.428	2885	0.0055	116658	0.1	35.6
643.597	1708	0.0063	102305	0.1	20.5
643.615	1788	0.0069	93145	0.1	21.5
644.427	2991	0.0059	109059	0.1	37
644.454	5485	0.0057	113482	0.2	69.1
645.128	1399	0.0056	114296	0.1	16.5
645.425	2627	0.0063	103105	0.1	32.3
645.654	1682	0.0055	117604	0.1	20.1
646.424	2160	0.0071	90475	0.1	26.3
646.451	2075	0.0059	108666	0.1	25.2
646.522	1498	0.0053	121660	0.1	17.8
647.669	3683	0.0063	103271	0.1	45.9
648.419	1641	0.0065	99406	0.1	19.6
648.519	1886	0.0056	115820	0.1	22.8
648.673	1416	0.0065	100184	0.1	16.4
649.481	2614	0.0063	102284	0.1	31.5
650.416	2764	0.0058	113016	0.1	33.4
651.415	1426	0.006	108042	0.1	16.5
651.478	3996	0.0062	105102	0.2	49
651.628	4690	0.0057	113359	0.2	57.7
652.414	2944	0.0068	96135	0.1	35.7
652.439	3945	0.0058	112662	0.2	48.3
652.632	1790	0.0065	101096	0.1	21.1
653.299	3868	0.0055	117935	0.2	47.4
653.412	1920	0.0062	105129	0.1	22.7
653.475	6382	0.0062	106233	0.3	79.1
654.41	2241	0.0068	96509	0.1	26.8
654.436	14721	0.006	108344	0.6	184.4
655.271	3034	0.0059	111669	0.1	36.8
655.419	7403	0.006	109015	0.3	92
655.441	1443	0.006	108833	0.1	16.7
655.472	2639	0.0068	97088	0.1	31.8
655.614	12798	0.0058	112167	0.5	160.2
656.433	26568	0.0063	104857	1.1	334.1
656.618	4708	0.0061	107322	0.2	58
657.4	1654	0.0072	91600	0.1	19.4
657.612	2893	0.0058	114156	0.1	35
657.63	3729	0.0062	106889	0.1	45.6
658.431	25850	0.0065	101162	1	325
658.634	1785	0.0056	117349	0.1	21
659.537	6012	0.0061	108832	0.2	74.4
659.67	3237	0.0061	108907	0.1	39.4
660.427	18275	0.0063	104430	0.7	229.3
660.54	2148	0.0057	116392	0.1	25.6
660.672	1517	0.0056	118819	0.1	17.6
661.399	1382	0.0057	115413	0.1	15.6
661.534	1421	0.0067	98332	0.1	16.1
661.685	7484	0.0061	108152	0.3	91.2
662.425	6958	0.0071	92915	0.3	84.7
662.688	3317	0.0062	107065	0.1	39.6
664.421	3469	0.0075	88248	0.1	41.5
664.857	1445	0.005	132072	0.1	16.4
664.895	1665	0.0055	120144	0.1	19.1
665.418	2331	0.0063	106366	0.1	27.4
665.454	3287	0.0061	109080	0.1	39.2
665.643	2378	0.0063	105039	0.1	28
666.417	2257	0.0077	86040	0.1	26.5
666.852	2388	0.0062	107532	0.1	28.1
667.316	1389	0.008	83389	0.1	15.7
667.416	1724	0.0064	104385	0.1	19.8
667.452	4974	0.0065	101992	0.2	60.1
668.283	2413	0.0056	119893	0.1	28.4
668.289	1752	0.0042	160501	0.1	20.2
668.413	6631	0.0067	100481	0.3	80.6
668.851	2219	0.0057	118059	0.1	26
669.279	10329	0.0056	120285	0.4	126.4
669.436	6776	0.007	95209	0.3	82.4
669.448	10275	0.0076	87697	0.4	125.7
669.457	4604	0.0074	90298	0.2	55.5
669.631	5058	0.0061	109424	0.2	61.1
670.263	12456	0.0055	121470	0.5	152.7
670.277	3080	0.005	134558	0.1	36.6
670.409	28776	0.0062	108101	1.1	354.9
670.438	2534	0.0065	102534	0.1	29.9
670.451	2026	0.0074	90201	0.1	23.6
670.459	1663	0.0068	98403	0.1	19.1
670.633	2194	0.0057	117327	0.1	25.7
671.054	8423	0.0052	128987	0.3	102.8
671.256	56097	0.0057	117049	2.2	693.2
671.265	2523872	0.0054	123560	100	31254.8
671.273	60367	0.0071	95149	2.4	746.1
671.446	3557	0.0072	93028	0.1	42.5
671.475	8273	0.0052	129930	0.3	100.9
672.058	2310	0.005	134713	0.1	27.1
672.26	25500	0.0063	106175	1	314.3
672.268	847610	0.0054	123960	33.6	10495.5
672.277	19300	0.0058	115848	0.8	237.5
672.408	50879	0.0061	109793	2	628.6
672.479	2327	0.0049	137648	0.1	27.3
673.05	1553	0.0049	136631	0.1	17.7
673.254	22889	0.0074	90886	0.9	282
673.262	731706	0.0055	123130	29	9060.1
673.271	72157	0.0061	109606	2.9	892.1
673.405	3214	0.0063	106292	0.1	38.3
673.443	1662	0.0073	92291	0.1	19.1
673.473	1714	0.0047	142766	0.1	19.7
673.576	3811	0.0068	98766	0.2	45.7
674.266	193414	0.0055	121773	7.7	2346
674.277	5623	0.0073	92303	0.2	66.8
674.404	57567	0.006	112098	2.3	697.2
674.579	1412	0.0064	105898	0.1	15.7
675.27	16580	0.0078	86823	0.7	199.7
675.404	2241	0.0069	98174	0.1	25.7
675.7	2905	0.006	112506	0.1	33.8
676.207	4837	0.0061	111129	0.2	57.2
676.271	1632	0.009	74790	0.1	18.3
676.402	35260	0.0065	104736	1.4	426.5
676.66	2106	0.0051	133311	0.1	24.1
678.205	4528	0.0065	104775	0.2	53.5
678.399	15640	0.0068	99333	0.6	188.3
679.659	2200	0.0064	105576	0.1	25.2
680.396	6875	0.0077	88238	0.3	82
680.869	2298	0.0061	112222	0.1	26.4
681.294	13157	0.0066	103388	0.5	158.2
681.392	2842	0.0068	100709	0.1	33
682.298	3556	0.0064	105888	0.1	41.7
682.391	3902	0.0075	90987	0.2	45.9
682.827	1727	0.0064	107346	0.1	19.5
682.865	1660	0.0066	102884	0.1	18.6
683.391	2337	0.0068	101105	0.1	26.9
683.427	2291	0.0069	99282	0.1	26.3
683.647	6469	0.0064	107583	0.3	77
684.386	6989	0.0069	98687	0.3	83.3
684.606	2198	0.007	97569	0.1	25.2
684.65	2454	0.0063	108267	0.1	28.3
684.851	2029	0.0062	110029	0.1	23.1
685.422	2504	0.0079	86940	0.1	28.9
685.601	7269	0.0055	123986	0.3	86.7
685.642	1619	0.0066	104298	0.1	18.1
685.662	1950	0.0066	103881	0.1	22.2
686.385	28574	0.0064	106762	1.1	345.3
686.648	1421	0.0055	124151	0.1	15.7
686.856	5496	0.0066	104631	0.2	65.2
687.26	12953	0.0068	101222	0.5	155.7
687.42	1541	0.0058	118789	0.1	17.2
687.702	1485	0.0065	105138	0.1	16.2
688.264	4042	0.0063	109332	0.2	46.6
688.381	59301	0.0063	109506	2.3	703.6
689.258	3117	0.0062	110412	0.1	35.6
689.38	2278	0.0069	99819	0.1	25.6
689.716	3180	0.0072	95453	0.1	36.3
690.379	61361	0.0063	108816	2.4	728.1
690.72	1761	0.0079	87184	0.1	19.5
691.377	1954	0.0074	93206	0.1	21.7
691.396	32515	0.0066	104912	1.3	385.1
692.182	7259	0.0067	102564	0.3	84.8
692.376	39017	0.0069	100652	1.5	462.4
692.4	13227	0.0068	101421	0.5	155.8
693.394	7962	0.0068	102211	0.3	93.2
694.178	8939	0.0069	100641	0.4	104.8
694.373	17935	0.0072	96168	0.7	211.8
694.397	4677	0.0069	100009	0.2	54.1
695.182	1872	0.0065	106354	0.1	20.8
695.311	5739	0.0068	102788	0.2	66.7
695.646	1583	0.0065	106785	0.1	17.3
696.176	2462	0.007	99852	0.1	27.8
696.314	2041	0.0072	97223	0.1	22.8
696.37	5559	0.0083	84084	0.2	64.6
697.488	1859	0.0072	97119	0.1	20.6
697.501	1534	0.0073	95094	0.1	16.7
697.663	11526	0.007	99375	0.5	135.6
698.284	8333	0.0068	103305	0.3	97.6
698.365	2154	0.0079	87989	0.1	24.1
698.664	5441	0.0066	106198	0.2	63.2
699.289	2236	0.0074	94494	0.1	25.1
699.478	2025	0.0071	98943	0.1	22.6
699.66	3238	0.0071	98307	0.1	37
699.678	4313	0.0073	95630	0.2	49.8
700.361	3198	0.0072	97612	0.1	36.5
700.6	2959	0.007	99577	0.1	33.7
701.386	1733	0.0071	99073	0.1	19.1
701.558	5387	0.0075	93720	0.2	62.5
701.607	5697	0.0074	94944	0.2	64.9
701.716	2031	0.0068	102821	0.1	22.2
702.359	14165	0.0071	98709	0.6	163.5
702.386	2402	0.0073	96471	0.1	26.5
702.563	1693	0.0098	71558	0.1	18.2
702.612	2120	0.0135	52011	0.1	23.2
703.256	4766	0.0069	102601	0.2	54
703.384	1897	0.0077	91089	0.1	20.6
703.732	6156	0.0073	97034	0.2	70.2
704.355	28855	0.0069	101547	1.1	334.5
704.383	2069	0.0067	105654	0.1	22.6
704.735	3052	0.007	100428	0.1	34.1
706.352	31973	0.0069	102066	1.3	370.8
706.537	4072	0.0056	126780	0.2	45.9
707.311	37617	0.0064	110255	1.5	436.5
707.391	1920	0.0066	107540	0.1	20.9
707.69	1399	0.0068	104601	0.1	14.8
708.314	10996	0.0071	99672	0.4	126.5
708.35	20043	0.0075	94186	0.8	231.9
708.375	1840	0.0063	112508	0.1	19.9
709.316	2021	0.0077	92527	0.1	22
709.373	1804	0.0066	106976	0.1	19.5
710.348	9134	0.0076	92907	0.4	104.9
710.373	2860	0.0081	87339	0.1	31.8
711.305	1475	0.0069	102383	0.1	15.7
711.37	2886	0.0081	87943	0.1	32.1
711.678	4763	0.0068	104285	0.2	54
712.345	3290	0.0078	91710	0.1	36.8
712.37	3392	0.0083	85838	0.1	38
712.394	1831	0.0069	102521	0.1	19.8
712.636	2309	0.0069	103574	0.1	25.4
712.681	2224	0.0068	104472	0.1	24.4
714.392	4024	0.0068	105127	0.2	45.4
714.616	2036	0.0069	103769	0.1	22.2
714.653	1491	0.0066	107633	0.1	15.9
715.414	2822	0.0059	121259	0.1	31.4
715.566	5860	0.0073	97737	0.2	66.7
715.8	12667	0.007	102538	0.5	146
716.346	6848	0.0059	122187	0.3	76.6
716.389	4125	0.0073	98005	0.2	45.5
716.569	2315	0.007	102099	0.1	24.9
716.596	2269	0.0074	97207	0.1	24.4
716.943	1974	0.0071	100962	0.1	21
717.361	1943	0.0081	88420	0.1	20.7
717.747	2775	0.0064	112023	0.1	30.2
717.797	3660	0.007	102554	0.1	40.2
717.941	1407	0.0071	101342	0.1	14.6
718.36	2135	0.0075	96279	0.1	22.9
718.387	2570	0.0076	94851	0.1	27.8
718.423	1949	0.008	90328	0.1	20.7
718.61	2586	0.0102	70629	0.1	28
719.149	3871	0.0071	101821	0.2	42.7
719.357	2803	0.0069	104051	0.1	30.5
719.42	1691	0.0071	100886	0.1	17.8
720.337	1547	0.0079	90763	0.1	16.2
720.357	2120	0.0081	88833	0.1	22.7
720.384	1642	0.0067	107189	0.1	17.2
720.42	1709	0.0075	96091	0.1	18
720.858	6896	0.0075	96620	0.3	77.1
721.354	1637	0.0073	99317	0.1	17.2
721.613	48319	0.0063	113943	1.9	549.2
721.898	1788	0.0078	92708	0.1	18.9
722.353	1633	0.0071	102276	0.1	17.1
723.931	1732	0.0081	89207	0.1	18.3
724.348	1811	0.0076	95859	0.1	19.2
724.376	1578	0.0069	105708	0.1	16.5
724.476	1914	0.0055	130612	0.1	20.3
724.812	1778	0.0071	102050	0.1	18.8
724.93	1590	0.0081	89847	0.1	16.7
725.41	1715	0.0076	95172	0.1	18.1
725.693	6388	0.0074	97654	0.3	71.3
725.928	1695	0.0082	88903	0.1	17.8
726.346	2893	0.0074	98158	0.1	31.5
726.373	1769	0.0085	85276	0.1	18.7
726.409	2661	0.0074	98041	0.1	28.9
726.698	2834	0.0069	105132	0.1	30.8
726.811	1594	0.0078	93477	0.1	16.7
727.345	1442	0.0073	99178	0.1	15
727.408	3117	0.0074	98315	0.1	34
727.708	2381	0.0072	101491	0.1	25.7
727.887	1554	0.0074	97803	0.1	16.2
728.343	2315	0.0074	98872	0.1	24.9
728.369	4832	0.0076	95801	0.2	53.6
728.406	2269	0.0079	92045	0.1	24.4
728.632	4120	0.0077	94076	0.2	45.5
728.888	1999	0.0079	92558	0.1	21.3
729.405	1507	0.0075	97229	0.1	15.7
729.638	116440	0.0067	109636	4.6	1325.6
729.885	2478	0.0085	85597	0.1	26.8
730.367	11196	0.0077	94790	0.4	126.1
730.611	1455	0.0084	86742	0.1	15.1
730.643	40974	0.0072	101230	1.6	465.5
730.884	2376	0.0073	100325	0.1	25.6
731.364	2512	0.0072	100935	0.1	27.2
731.644	7999	0.0076	96905	0.3	89.8
731.763	2887	0.0081	89995	0.1	31.5
731.882	1550	0.0072	101692	0.1	16.2
732.364	12765	0.0077	95408	0.5	144.2
732.768	1762	0.0073	100742	0.1	18.6
732.903	5656	0.0155	47336	0.2	63.1
733.361	2357	0.0071	103051	0.1	25.4
733.397	1753	0.0076	96543	0.1	18.5
734.361	9387	0.0078	93810	0.4	105.6
734.396	2092	0.0088	83192	0.1	22.4
735.394	2340	0.0082	89620	0.1	25.2
735.454	10003	0.0078	93823	0.4	112.7
735.865	3263	0.0063	116556	0.1	35.8
735.876	2225	0.0075	98118	0.1	23.9
736.358	4852	0.0086	85965	0.2	53.9
736.393	2371	0.0075	98370	0.1	25.6
736.457	5487	0.0075	97970	0.2	61.1
736.873	2794	0.0072	102683	0.1	30.4
737.355	1551	0.0091	81241	0.1	16.2
737.391	1530	0.0072	102633	0.1	16
737.45	2772	0.0079	93774	0.1	30.1
737.592	1853	0.0076	97158	0.1	19.7
737.873	2884	0.0084	88295	0.1	31.4
738.354	3057	0.0089	82790	0.1	33.4
738.454	1519	0.0069	107062	0.1	15.9
738.827	1438	0.007	104918	0.1	14.9
738.871	3449	0.0079	93742	0.1	37.9
739.353	3644	0.0077	95696	0.1	40.1
739.71	9852	0.0079	93319	0.4	111
739.87	2228	0.008	92037	0.1	23.9
740.349	4395	0.0083	89305	0.2	48.7
740.667	1815	0.0069	107741	0.1	19.2
740.711	5171	0.0074	99894	0.2	57.5
740.785	2604	0.0072	103405	0.1	28.2
740.824	1411	0.0074	100353	0.1	14.6
741.349	3206	0.0089	83705	0.1	35.1
741.502	28387	0.0066	112003	1.1	322.5
741.529	1486	0.0071	104650	0.1	15.5
741.707	2222	0.0085	87716	0.1	23.9
741.726	3178	0.0084	87864	0.1	34.8
742.346	3845	0.0079	93908	0.2	42.4
742.383	1996	0.0074	100728	0.1	21.3
742.646	1871	0.0075	98947	0.1	19.9
742.683	1770	0.008	92359	0.1	18.7
742.782	2040	0.0075	98813	0.1	21.8
743.346	2135	0.0083	89534	0.1	22.9
743.382	2008	0.0078	95586	0.1	21.4
743.597	5160	0.008	92957	0.2	57.4
743.764	2378	0.0076	98199	0.1	25.6
743.861	1861	0.0085	88005	0.1	19.8
744.342	8102	0.0081	91838	0.3	91
744.379	1902	0.0079	94776	0.1	20.2
744.6	2412	0.0074	99983	0.1	26
744.626	3896	0.0078	95509	0.2	43
744.662	1520	0.0091	81746	0.1	15.9
744.779	1402	0.0073	101793	0.1	14.5
744.861	2687	0.0084	88776	0.1	29.2
745.199	2882	0.008	93205	0.1	31.4
745.343	1811	0.0088	84307	0.1	19.2
745.379	1430	0.0081	91717	0.1	14.8
745.631	1830	0.007	106213	0.1	19.4
745.78	5336	0.0081	92123	0.2	59.4
745.859	2878	0.0092	81236	0.1	31.4
746.34	17383	0.0082	90543	0.7	196.9
746.641	2539	0.0085	88343	0.1	27.5
746.782	2605	0.0075	99472	0.1	28.2
746.857	3037	0.0085	88259	0.1	33.2
747.196	1843	0.0086	86882	0.1	19.7
747.338	4056	0.0087	86086	0.2	45.2
747.423	1632	0.0078	96060	0.1	17.3
747.856	2033	0.0101	74045	0.1	21.9
748.337	22656	0.0081	92193	0.9	259.2
749.336	4512	0.0087	85900	0.2	50.4
749.766	1736	0.0079	95209	0.1	18.5
750.139	3627	0.0077	97225	0.1	40.2
750.334	17716	0.008	93613	0.7	202.3
751.334	2135	0.0093	80887	0.1	23.1
751.551	398418	0.0068	109906	15.8	4582.8
751.562	8892	0.0071	106161	0.4	100.8
751.781	1598	0.0074	102240	0.1	16.9
751.849	1426	0.0083	90939	0.1	14.9
752.136	5129	0.008	94378	0.2	57.5
752.331	8794	0.0084	89635	0.3	99.7
752.554	126597	0.0072	105155	5	1455.2
752.808	2035	0.007	107280	0.1	21.9
752.849	7095	0.0083	90715	0.3	80.1
753.33	1795	0.008	94190	0.1	19.1
753.548	74645	0.0076	99412	3	857.4
753.559	12307	0.0092	82191	0.5	140.1
753.725	4481	0.0078	96274	0.2	50.1
753.846	2263	0.0106	70949	0.1	24.5
754.133	2051	0.0077	97490	0.1	22.1
754.327	5011	0.0091	82649	0.2	56.2
754.551	27375	0.0081	93722	1.1	313.5
754.728	2037	0.0079	95703	0.1	21.9
754.802	2036	0.0087	86605	0.1	21.9
754.845	2217	0.0092	82371	0.1	24
755.327	4024	0.0078	96772	0.2	44.8
755.556	4711	0.0082	92409	0.2	52.7
755.655	2657	0.0096	79051	0.1	29.1
755.843	1498	0.0079	95360	0.1	15.7
756.324	5626	0.009	83601	0.2	63.2
756.663	2855	0.0099	76694	0.1	31.4
756.798	2020	0.0081	93210	0.1	21.7
756.841	1480	0.0089	85485	0.1	15.5
757.325	8464	0.0107	70573	0.3	95.9
757.67	124832	0.0072	105560	4.9	1434.9
758.32	4007	0.0099	76728	0.2	44.6
758.673	50964	0.0078	97552	2	584.9
758.783	1514	0.0084	90227	0.1	15.9
759.321	2111	0.0099	76523	0.1	22.8
759.677	9494	0.009	84535	0.4	107.7
759.794	2472	0.008	95517	0.1	26.9
760.316	7816	0.0083	92002	0.3	88.4
760.342	1486	0.0094	80760	0.1	15.6
760.679	1574	0.0132	57502	0.1	16.6
760.947	1728	0.0071	106769	0.1	18.4
761.343	1767	0.008	94690	0.1	18.8
762.314	14112	0.0088	86883	0.6	160.9
762.341	1608	0.0089	85307	0.1	17
763.202	1934	0.0081	94726	0.1	20.8
763.313	2591	0.0083	92055	0.1	28.3
764.31	19300	0.0085	90181	0.8	222.5
764.579	4514	0.0091	84397	0.2	50.9
765.311	2865	0.0081	94685	0.1	31.7
765.585	1848	0.0084	91098	0.1	19.9
766.113	3150	0.009	85451	0.1	35
766.308	15182	0.0085	90532	0.6	174.7
766.333	1437	0.008	95351	0.1	15.2
767.333	2074	0.0081	94999	0.1	22.6
767.741	5246	0.0078	98999	0.2	59.4
767.851	1407	0.0077	100009	0.1	14.8
768.111	4857	0.0088	86955	0.2	54.9
768.306	7096	0.0097	79343	0.3	80.8
768.33	3045	0.009	85362	0.1	33.8
768.698	1791	0.0082	93404	0.1	19.3
768.743	2717	0.008	95790	0.1	30
769.33	3435	0.0088	87040	0.1	38.4
769.757	1545	0.0079	97108	0.1	16.4
770.109	3110	0.0087	88790	0.1	34.6
770.303	3071	0.0104	74061	0.1	34.1
770.328	3742	0.0095	81035	0.1	41.9
770.713	1983	0.0068	112701	0.1	21.5
771.327	2389	0.0087	88888	0.1	26.2
771.342	6081	0.0087	88528	0.2	69.1
771.406	3158	0.008	95945	0.1	35.1
772.3	1695	0.0086	89355	0.1	18.2
772.326	1822	0.0087	89098	0.1	19.6
772.346	1984	0.0119	65095	0.1	21.5
772.657	1914	0.0083	93397	0.1	20.7
772.694	1474	0.0092	84442	0.1	15.6
772.839	1413	0.0103	75158	0.1	14.9
773.322	1558	0.0083	92645	0.1	16.6
773.569	2066	0.0073	105864	0.1	22.5
773.811	2392	0.0085	90801	0.1	26.2
773.841	1918	0.0086	90454	0.1	20.7
774.322	1766	0.0092	84296	0.1	19
774.673	380263	0.0072	107372	15.1	4411.8
774.684	8294	0.0077	100193	0.3	94.8
774.838	1691	0.0092	84175	0.1	18.1
775.319	2776	0.0085	91373	0.1	30.7
775.677	135987	0.0075	103046	5.4	1576.7
776.292	3156	0.0081	96181	0.1	35.1
776.319	4047	0.0081	95564	0.2	45.5
776.68	20836	0.0091	85764	0.8	240.3
777.316	5105	0.0083	93763	0.2	57.7
777.682	2890	0.0096	80831	0.1	32
778.288	5803	0.0091	85582	0.2	65.8
778.316	4236	0.0095	81855	0.2	47.7
779.313	4010	0.008	97043	0.2	45
780.286	7057	0.0099	78847	0.3	80.4
780.313	2856	0.0091	86211	0.1	31.6
781.31	2514	0.0079	98780	0.1	27.9
781.755	8859	0.0085	92470	0.4	102.2
782.283	6175	0.009	87042	0.2	70.8
782.308	2272	0.0094	83233	0.1	25.1
782.761	3977	0.0087	89793	0.2	45.1
782.827	1644	0.0081	97121	0.1	17.7
783.308	3684	0.0084	92919	0.1	41.6
783.753	2039	0.0101	77854	0.1	22.4
783.772	2791	0.0089	87926	0.1	31.2
784.279	3745	0.0085	92404	0.1	42.3
784.304	5691	0.009	86912	0.2	65.1
784.694	2291	0.008	97780	0.1	25.3
784.775	1549	0.009	87508	0.1	16.6
785.305	5580	0.0081	96504	0.2	63.8
785.576	4458	0.0091	86036	0.2	50.7
785.699	1579	0.0114	68883	0.1	17
786.302	6415	0.009	87033	0.3	73.6
786.578	2596	0.0078	100556	0.1	28.9
786.709	2279	0.0079	99653	0.1	25.2
786.814	1430	0.0097	81053	0.1	15.2
786.85	25233	0.0088	88973	1	294
787.301	4380	0.0095	83157	0.2	49.8
787.828	3704	0.0082	95581	0.1	41.9
787.855	1995	0.0087	90122	0.1	21.8
788.299	2996	0.009	87658	0.1	33.6
788.325	2928	0.0088	89610	0.1	32.8
788.829	2276	0.0084	94394	0.1	25.1
789.297	2214	0.0084	93520	0.1	24.4
790.297	2085	0.0113	70045	0.1	22.9
790.323	4204	0.0088	89510	0.2	47.7
791.293	2885	0.0087	91000	0.1	32.3
791.812	2972	0.0091	87242	0.1	33.3
792.292	3586	0.0095	83608	0.1	40.5
792.319	3554	0.0093	85578	0.1	40.1
792.612	5110	0.0093	85676	0.2	58.3
793.291	4739	0.009	88210	0.2	54
793.467	150501	0.0078	101401	6	1761.1
793.614	2290	0.0086	91820	0.1	25.3
793.829	2419	0.0087	90746	0.1	26.8
794.289	4466	0.0095	83215	0.2	50.8
794.317	1833	0.0088	90404	0.1	19.9
794.471	60109	0.0085	93762	2.4	702.5
794.834	1527	0.009	88544	0.1	16.4
795.288	3539	0.0106	75080	0.1	39.9
795.474	12163	0.01	79856	0.5	140.9
795.772	3177	0.0089	89711	0.1	35.7
796.287	2673	0.0096	83198	0.1	29.8
796.477	1828	0.0096	83327	0.1	19.9
796.775	1727	0.0097	81989	0.1	18.7
797.285	1967	0.0094	85221	0.1	21.5
798.282	2179	0.0091	87286	0.1	24
798.309	2112	0.0083	95790	0.1	23.2
798.744	1878	0.0103	77418	0.1	20.5
799.28	1716	0.0093	85776	0.1	18.8
799.307	1760	0.008	100202	0.1	19.3
799.438	2237	0.0103	77848	0.1	24.9
799.591	5210	0.0099	80732	0.2	60.1
800.279	2638	0.01	80325	0.1	29.7
800.306	1475	0.0117	68426	0.1	15.9
800.594	2441	0.0088	90999	0.1	27.3
800.742	1588	0.0089	89867	0.1	17.2
801.277	2336	0.0092	86653	0.1	26.1
801.34	1540	0.0102	78841	0.1	16.7
801.843	1945	0.0084	95697	0.1	21.5
802.278	2990	0.0093	86094	0.1	33.8
802.303	2788	0.0094	85761	0.1	31.4
802.669	1685	0.01	80146	0.1	18.4
802.7	2584	0.0143	56203	0.1	29
803.274	2398	0.0096	83818	0.1	26.8
803.336	1402	0.0107	75280	0.1	15
803.705	1429	0.0124	64853	0.1	15.4
804.273	1857	0.0101	79641	0.1	20.4
804.3	5833	0.0109	73674	0.2	67.4
804.405	5440	0.0076	105482	0.2	62.8
805.274	1413	0.0096	84282	0.1	15.2
805.298	1772	0.0102	78693	0.1	19.4
806.295	10981	0.0092	87721	0.4	128.3
806.499	1508	0.0084	96050	0.1	16.3
807.296	2640	0.0093	86925	0.1	29.7
808.293	7965	0.0099	81858	0.3	92.7
809.291	1691	0.0102	79243	0.1	18.5
809.511	6360	0.0094	86488	0.3	73.7
809.788	3082	0.0093	87355	0.1	34.9
810.291	5136	0.0097	83899	0.2	59.2
810.514	2186	0.009	90016	0.1	24.3
810.651	2096	0.0089	90920	0.1	23.3
810.791	1850	0.0094	85953	0.1	20.3
811.506	4030	0.0094	86023	0.2	46.1
812.287	2986	0.0106	76366	0.1	33.8
812.763	1604	0.0094	86119	0.1	17.4
813.286	3000	0.0093	87745	0.1	34
813.606	2749	0.0096	85182	0.1	31
814.282	4291	0.0095	85530	0.2	49.2
814.413	3155	0.0072	113500	0.1	35.8
814.608	1403	0.0086	94612	0.1	15.1
815.283	3268	0.0104	78245	0.1	37.1
815.859	1543	0.0087	93263	0.1	16.7
816.28	3651	0.0104	78838	0.1	41.6
816.715	1764	0.0093	88085	0.1	19.3
817.278	1991	0.0098	83446	0.1	22
818.277	4159	0.0108	75873	0.2	47.6
818.487	4725	0.0101	81044	0.2	54.3
819.275	1853	0.0094	87115	0.1	20.4
819.489	2556	0.0084	98076	0.1	28.7
820.274	8067	0.0105	78380	0.3	93.8
820.517	4890	0.0107	76748	0.2	56.3
820.854	7713	0.0105	78447	0.3	89.6
821.272	2405	0.0104	79048	0.1	26.9
821.395	1633	0.0072	114534	0.1	17.8
821.52	2151	0.0094	87507	0.1	23.9
821.858	1510	0.013	63284	0.1	16.3
822.269	13562	0.0099	83198	0.5	158.7
822.587	3886	0.0097	84852	0.2	44.4
822.869	1963	0.0266	30896	0.1	21.7
823.269	3352	0.0103	80218	0.1	38.1
823.593	1676	0.0099	83073	0.1	18.3
823.804	5481	0.0096	85904	0.2	63.2
824.073	1450	0.0098	83929	0.1	15.6
824.268	10906	0.0106	78019	0.4	127.4
824.806	2856	0.0101	81933	0.1	32.2
825.265	2057	0.0091	90873	0.1	22.8
825.484	15636	0.0103	80197	0.6	183.2
825.819	1669	0.011	74767	0.1	18.2
826.07	2694	0.0101	82045	0.1	30.3
826.265	6164	0.0111	74127	0.2	71.3
826.488	5882	0.0101	81818	0.2	68
826.939	1559	0.0122	67973	0.1	16.9
827.48	11045	0.0101	82112	0.4	129
828.067	2076	0.0094	87823	0.1	23
828.26	3121	0.012	69282	0.1	35.3
828.485	4298	0.0099	83432	0.2	49.3
829.26	1587	0.0102	80911	0.1	17.2
829.444	246231	0.0084	99207	9.8	2908.3
829.457	5991	0.0103	80457	0.2	69.3
829.873	2883	0.0102	81636	0.1	32.5
830.257	3332	0.0098	84794	0.1	37.8
830.446	104550	0.0089	93236	4.1	1234
830.731	1702	0.0094	88142	0.1	18.6
830.876	1680	0.0088	93931	0.1	18.3
831.256	2101	0.0101	81913	0.1	23.3
831.441	42158	0.0098	85236	1.7	496.7
831.453	13914	0.011	75678	0.6	162.9
832.256	2434	0.0101	82612	0.1	27.2
832.446	20672	0.01	82867	0.8	242.8
832.633	7221	0.0105	79616	0.3	83.8
833.252	1422	0.0103	80894	0.1	15.3
833.446	5066	0.0101	82904	0.2	58.3
833.635	3118	0.0091	91980	0.1	35.3
833.86	2420	0.0103	81261	0.1	27.1
834.25	2779	0.0107	78246	0.1	31.3
834.532	4869	0.0103	81388	0.2	56
834.629	1795	0.01	83427	0.1	19.7
835.536	1768	0.0103	80764	0.1	19.4
835.876	3158	0.0097	85752	0.1	35.8
836.246	5169	0.0098	85558	0.2	59.5
836.879	1511	0.0107	78350	0.1	16.3
837.821	2734	0.0092	91027	0.1	30.8
838.245	6875	0.0113	74020	0.3	76.9
838.822	1503	0.009	92778	0.1	15.7
840.241	6142	0.0111	75932	0.2	68.5
841.359	1528	0.0098	85479	0.1	15.9
842.043	2062	0.0097	86409	0.1	22
842.237	4060	0.0099	84949	0.2	44.8
842.263	1692	0.009	93793	0.1	17.8
843.262	1518	0.011	76926	0.1	15.8
844.043	1411	0.0102	82978	0.1	14.6
844.238	1728	0.011	76976	0.1	18.2
844.263	2197	0.0098	86479	0.1	23.5
848.546	2494	0.0103	82577	0.1	26.9
848.605	17873	0.0105	81073	0.7	202.3
849.61	7279	0.0105	80936	0.3	81.5
850.253	1521	0.0102	83171	0.1	15.8
850.605	5322	0.0103	82284	0.2	59.2
851.249	2047	0.0103	82481	0.1	21.8
851.605	2124	0.0114	74890	0.1	22.7
851.833	3624	0.0095	89717	0.1	39.8
852.247	2314	0.01	85280	0.1	24.9
852.697	479225	0.0087	97730	19	5462.2
852.71	10148	0.0085	100669	0.4	114.2
852.842	16362	0.0118	72441	0.6	185
853.249	1453	0.0137	62362	0.1	15.1
853.702	176538	0.0089	95412	7	2011.2
853.847	1684	0.015	56793	0.1	17.7
854.219	1560	0.0105	81704	0.1	16.3
854.245	1559	0.0118	72380	0.1	16.3
854.693	78452	0.0098	87105	3.1	892.9
854.705	21188	0.0117	72859	0.8	240.1
855.309	1867	0.0102	83511	0.1	19.8
855.697	36991	0.0101	84926	1.5	420.2
855.711	2742	0.0102	83950	0.1	29.7
856.703	8097	0.0112	76447	0.3	90.8
857.704	1396	0.0106	81267	0.1	14.4
858.238	1798	0.0089	96331	0.1	19
859.236	2035	0.0104	83013	0.1	20.9
859.982	1506	0.0115	74636	0.1	15.1
860.237	2915	0.0104	82771	0.1	30.6
861.234	1625	0.0111	77924	0.1	16.4
862.232	1828	0.0107	80777	0.1	18.6
862.258	1989	0.0101	85082	0.1	20.4
863.5	2266	0.0111	77822	0.1	23.4
863.909	1968	0.011	78859	0.1	20.2
864.255	3144	0.0104	82725	0.1	33.1
865.851	4511	0.011	78586	0.2	48.1
866.254	2912	0.011	78478	0.1	30.5
866.856	2374	0.0115	75133	0.1	24.6
867.866	1482	0.0093	93140	0.1	14.8
868.22	1748	0.0111	78386	0.1	17.7
868.248	1843	0.0099	87970	0.1	18.8
868.319	1719	0.0092	93978	0.1	17.4
869.326	2202	0.0106	82205	0.1	22.7
871.919	2413	0.011	79399	0.1	25
872.84	3413	0.0107	81716	0.1	36
872.924	1722	0.0107	81211	0.1	17.4
875.274	1856	0.0113	77602	0.1	18.9
875.906	2382	0.0137	64033	0.1	24.7
876.235	1473	0.0113	77436	0.1	14.7
877.273	2101	0.012	73307	0.1	21.6
877.924	3566	0.0112	78246	0.1	37.7
878.058	4644	0.0109	80375	0.2	49.5
878.232	3812	0.0114	77248	0.2	40.4
878.517	5917	0.0091	96961	0.2	63.5
878.926	2307	0.0116	75621	0.1	23.8
879.866	2250	0.0114	77078	0.1	23.2
880.23	5890	0.0106	83219	0.2	63.2
882.225	6516	0.0118	74625	0.3	67.6
883.342	1402	0.0124	71446	0.1	13.4
883.443	3906	0.0115	77114	0.2	39.9
883.753	24051	0.0118	75079	1	253.4
884.226	3290	0.0121	73071	0.1	33.4
884.448	1497	0.0101	87318	0.1	14.4
884.757	12578	0.0118	74689	0.5	131.8
885.44	3933	0.0116	76485	0.2	40.2
885.747	6261	0.0109	81136	0.2	64.9
886.219	2471	0.0109	81647	0.1	24.7
886.443	1637	0.0121	73304	0.1	15.9
886.751	3749	0.0113	78725	0.1	38.2
886.844	31028	0.0115	77271	1.2	327.3
887.85	3588	0.0121	73307	0.1	36.5
888.185	2916	0.0093	95440	0.1	29.4
888.218	2489	0.0115	77184	0.1	24.9
889.097	2178	0.0115	77134	0.1	21.6
890.212	2367	0.0108	82064	0.1	23.6
890.648	1448	0.0102	87549	0.1	13.9
891.213	1457	0.0111	80142	0.1	13.9
891.375	1612	0.0117	76319	0.1	15.6
891.532	96890	0.0101	87837	3.8	1025.1
891.941	1726	0.0114	78070	0.1	16.8
892.211	2338	0.0123	72354	0.1	23.3
892.535	40815	0.0111	80468	1.6	430.9
893.245	1913	0.0109	81592	0.1	18.8
893.369	1700	0.0113	79083	0.1	16.5
893.536	8942	0.0116	76866	0.4	93.2
893.881	2561	0.0106	84428	0.1	25.6
894.206	5014	0.0115	77646	0.2	51.6
895.514	1832	0.0118	76209	0.1	17.9
896.205	6464	0.012	74527	0.3	67
896.328	1682	0.0123	72925	0.1	16.3
897.201	1453	0.0112	80460	0.1	13.9
898.201	6958	0.0127	70871	0.3	72.2
898.325	2100	0.0109	82512	0.1	20.7
899.419	5332	0.0123	73372	0.2	55
900.003	1703	0.012	75097	0.1	16.5
900.199	4724	0.0126	71663	0.2	48.5
900.421	2180	0.0112	80344	0.1	21.6
901.284	1631	0.0114	78827	0.1	15.8
901.413	6387	0.0114	78945	0.3	66.2
901.444	3764	0.0122	73812	0.1	38.4
901.999	1408	0.0111	81227	0.1	13.4
902.194	2912	0.0127	71217	0.1	29.3
902.418	2196	0.0112	80556	0.1	21.7
902.448	1745	0.0119	75840	0.1	17
903.284	1518	0.0115	78471	0.1	14.6
903.414	1760	0.0098	92150	0.1	16.5
904.192	1867	0.0135	67133	0.1	17.6
905.188	1420	0.0109	82802	0.1	13
905.349	1653	0.011	82406	0.1	15.4
905.954	2274	0.0103	88121	0.1	21.7
906.186	1625	0.0127	71604	0.1	15.1
906.239	1936	0.0121	74618	0.1	18.3
906.566	2055	0.0121	74798	0.1	19.5
906.707	10470	0.0095	95230	0.4	105.4
907.349	2932	0.0121	74968	0.1	28.5
907.9	3213	0.0111	81456	0.1	31.3
908.185	1959	0.0117	77459	0.1	18.5
908.238	1533	0.0116	78236	0.1	14.2
908.562	1532	0.0106	85834	0.1	14.2
908.901	1689	0.0111	82055	0.1	15.8
909.344	3064	0.0109	83512	0.1	29.8
910.179	2616	0.0121	75239	0.1	25.2
910.305	3153	0.0122	74767	0.1	30.7
910.657	7495	0.0126	72005	0.3	75
911.343	2416	0.0118	77367	0.1	23.2
911.661	4416	0.0129	70491	0.2	43.6
912.179	4139	0.0119	76358	0.2	40.8
912.305	5085	0.0122	74672	0.2	50.4
912.654	3570	0.0121	75309	0.1	34.9
913.656	2066	0.0113	80567	0.1	19.6
913.967	1903	0.0114	80180	0.1	17.9
914.174	4258	0.0122	74870	0.2	42
914.299	5643	0.0121	75677	0.2	56.1
915.262	2874	0.0124	73982	0.1	27.8
915.601	6374	0.0135	68020	0.3	63.6
915.978	1431	0.0128	71623	0.1	13.1
916.174	2758	0.0124	73853	0.1	26.7
916.3	4422	0.0126	72684	0.2	43.6
916.604	3544	0.0138	66293	0.1	34.7
917.091	2618	0.0119	76933	0.1	25.2
917.259	3927	0.0135	68079	0.2	38.6
917.546	1437	0.0113	81431	0.1	13.2
917.954	2678	0.0118	77946	0.1	25.8
918.168	1505	0.0118	78133	0.1	13.9
918.294	2377	0.0126	72720	0.1	22.8
918.834	3945	0.0125	73526	0.2	38.8
918.957	1481	0.0111	82728	0.1	13.6
919.256	4595	0.0133	69314	0.2	45.4
919.563	67893	0.0111	82865	2.7	691.4
919.972	4095	0.0132	69657	0.2	40.3
920.219	3979	0.0132	69470	0.2	39.1
920.291	1621	0.0106	86886	0.1	15
920.567	29580	0.0123	74934	1.2	300.4
920.848	5189	0.0136	67809	0.2	51.5
920.975	2739	0.0122	75407	0.1	26.5
921.254	3731	0.0125	73572	0.1	36.6
921.324	1421	0.0126	73312	0.1	13
921.568	6447	0.0128	72004	0.3	64.3
921.913	1491	0.0116	79531	0.1	13.7
922.213	6301	0.0124	74201	0.2	62.8
922.286	1692	0.0112	82586	0.1	15.8
922.538	2883	0.0115	79979	0.1	27.9
923.25	2059	0.0125	73593	0.1	19.5
923.321	2929	0.0113	81546	0.1	28.4
924.213	6692	0.0124	74381	0.3	66.8
924.285	2114	0.0123	75403	0.1	20.1
924.538	2026	0.0127	72957	0.1	19.2
924.768	1428	0.0114	81325	0.1	13.1
925.32	2587	0.0122	75883	0.1	24.9
926.208	5074	0.0122	76091	0.2	50.3
926.279	4770	0.0119	77654	0.2	47.2
926.63	19881	0.0124	75007	0.8	201.4
927.316	2479	0.0115	80458	0.1	23.8
927.634	9124	0.0129	72173	0.4	91.6
928.207	2749	0.0119	78243	0.1	28.1
928.279	7710	0.0126	73805	0.3	81.7
928.629	12254	0.0121	76788	0.5	130.8
929.241	2786	0.012	77472	0.1	28.5
929.48	1414	0.0134	69204	0.1	13.7
929.632	5683	0.0124	75259	0.2	59.8
930.274	7577	0.0132	70590	0.3	80.3
930.622	1913	0.0134	69671	0.1	19.1
931.234	6398	0.0128	72589	0.3	67.5
932.272	6104	0.013	71944	0.2	64.4
933.236	10052	0.0135	69017	0.4	107
933.454	11511	0.0132	70887	0.5	122.8
933.988	1568	0.0126	74084	0.1	15.3
934.195	3314	0.0145	64440	0.1	34.2
934.27	3404	0.0125	74638	0.1	35.2
934.455	5150	0.0136	68726	0.2	54.1
935.229	11849	0.0129	72615	0.5	126.4
935.928	1467	0.0107	87819	0.1	14.3
936.19	10721	0.0127	73458	0.4	114.3
936.264	1713	0.0128	72895	0.1	16.9
936.936	1486	0.0159	59017	0.1	14.5
937.229	8630	0.0129	72443	0.3	91.7
938.191	16248	0.0131	71613	0.6	174
938.265	1516	0.0109	85776	0.1	14.8
938.834	14076	0.0141	66654	0.6	150.5
939.094	5295	0.0127	73857	0.2	55.6
939.225	4823	0.0128	73388	0.2	50.5
939.835	2255	0.0125	74897	0.1	22.8
940.184	19220	0.0128	73478	0.8	206.1
940.257	1937	0.0115	81957	0.1	19.3
940.737	1525	0.0123	76353	0.1	14.9
940.829	4307	0.012	78471	0.2	44.9
941.22	3272	0.0142	66227	0.1	33.8
942.185	14267	0.0133	71081	0.6	152.6
942.22	1618	0.0141	66728	0.1	15.9
942.257	3938	0.0132	71438	0.2	41
943.22	2543	0.0151	62500	0.1	25.9
944.18	7315	0.0147	64302	0.3	77.4
944.251	6546	0.0129	73190	0.3	69.1
945.211	4514	0.013	72788	0.2	47.2
945.693	1743	0.0112	84092	0.1	17.2
946.177	3930	0.0131	72372	0.2	40.9
946.249	6685	0.0136	69388	0.3	70.6
946.694	1562	0.0114	83229	0.1	15.3
947.212	8603	0.0139	68299	0.3	91.4
947.47	41663	0.0127	74585	1.7	448.6
948.005	2407	0.0121	78388	0.1	24.4
948.175	2974	0.0142	66885	0.1	30.5
948.248	5531	0.0125	76015	0.2	58.2
948.472	19218	0.0136	69638	0.8	206.1
949.206	14270	0.0135	70132	0.6	152.6
949.472	4384	0.0124	76515	0.2	45.8
949.943	2659	0.0116	82057	0.1	27.1
950.167	8858	0.0131	72703	0.4	94.1
950.203	1618	0.0124	76825	0.1	15.9
950.242	3262	0.0127	74689	0.1	33.7
950.947	1995	0.0122	78083	0.1	20
951.204	15511	0.0135	70409	0.6	166
951.576	38363	0.0134	71175	1.5	413
952.168	19280	0.0139	68612	0.8	206.8
952.205	1569	0.0174	54711	0.1	15.4
952.582	23226	0.013	73357	0.9	249.4
952.687	1643	0.0115	82798	0.1	16.2
952.84	27867	0.013	73327	1.1	299.6
953.204	11832	0.0137	69804	0.5	126.3
953.573	9230	0.014	68277	0.4	98.2
953.841	3487	0.0128	74784	0.1	39.1
954.162	31421	0.0136	70164	1.2	366.3
954.574	5630	0.0125	76502	0.2	64.2
954.678	1560	0.011	86402	0.1	16.5
955.087	3703	0.0127	75019	0.1	41.6
955.16	1628	0.0108	88238	0.1	17.3
955.197	7001	0.0133	71686	0.3	80.3
955.578	2041	0.012	79955	0.1	22.2
956.123	4015	0.0105	90842	0.2	45.3
956.159	35892	0.0133	72149	1.4	418.7
957.16	1422	0.013	73878	0.1	14.9
957.198	3494	0.0143	67032	0.1	39.2
957.38	2081	0.0117	81620	0.1	22.6
957.976	5356	0.0109	87716	0.2	61
958.159	27251	0.0138	69211	1.1	317.5
958.232	1599	0.012	80166	0.1	17
959.191	2409	0.0124	77242	0.1	26.5
959.373	2554	0.0136	70395	0.1	28.2
960.001	3316	0.0119	80357	0.1	37.1
960.153	15401	0.0138	69808	0.6	178.7
960.224	2190	0.0125	76851	0.1	23.9
960.669	1480	0.0109	87833	0.1	15.6
961.004	1835	0.0127	75703	0.1	19.8
961.152	1631	0.0178	53963	0.1	17.4
961.187	3101	0.0142	67452	0.1	34.6
961.482	41087	0.0134	71513	1.6	479.5
962.021	3674	0.0133	72341	0.1	41.3
962.154	7538	0.0143	67259	0.3	86.6
962.226	2263	0.0125	77195	0.1	24.8
962.488	22929	0.0138	69696	0.9	266.9
962.669	1425	0.0142	67912	0.1	15
963.024	2557	0.013	73935	0.1	28.2
963.151	1913	0.012	80535	0.1	20.7
963.186	6801	0.0136	71034	0.3	77.9
963.491	4974	0.0134	71927	0.2	56.5
964.147	5054	0.0143	67533	0.2	57.5
964.221	1730	0.0132	73132	0.1	18.5
965.144	1540	0.015	64557	0.1	16.3
965.18	11264	0.0136	71013	0.4	130.2
966.141	10697	0.0138	70166	0.4	123.6
967.089	4829	0.014	69091	0.2	54.8
967.18	12271	0.0137	70666	0.5	142
967.573	4417	0.0137	70668	0.2	50
968.142	23478	0.0143	67852	0.9	273.3
968.577	2916	0.0143	67630	0.1	32.4
969.087	1697	0.0132	73224	0.1	18.2
969.177	9423	0.0141	68950	0.4	108.7
970.135	41310	0.0136	71432	1.6	482.2
971.134	1947	0.0129	75567	0.1	21.1
971.172	5840	0.0132	73785	0.2	66.7
971.816	3115	0.0134	72471	0.1	34.8
972.134	43620	0.014	69198	1.7	509.2
972.837	22679	0.0144	67439	0.9	264
973.173	2312	0.0139	69973	0.1	25.4
973.353	1796	0.012	80843	0.1	19.3
973.841	3823	0.0139	70199	0.2	43.1
974.133	34433	0.0145	67382	1.4	401.6
974.833	6107	0.0138	70838	0.2	69.8
975.346	2197	0.0122	80036	0.1	24
975.497	21465	0.0137	71349	0.9	249.7
976.033	1765	0.0133	73547	0.1	19
976.127	21413	0.0139	70040	0.8	249.1
976.5	11065	0.0134	72690	0.4	127.9
977.506	2329	0.0126	77428	0.1	25.6
978.127	9964	0.0151	64701	0.4	115
979.16	2324	0.0162	60579	0.1	25.5
980.122	5041	0.0154	63442	0.2	57.4
980.662	22839	0.0117	83902	0.9	265.8
981.154	3651	0.013	75624	0.1	45.1
982.115	8420	0.0149	65893	0.3	106.4
982.494	1440	0.0116	84467	0.1	16.7
982.844	2075	0.0146	67332	0.1	24.8
983.084	4527	0.0142	69368	0.2	56.4
983.153	3998	0.015	65610	0.2	49.6
984	2319	0.0113	86791	0.1	28
984.116	18760	0.0151	65249	0.7	239.3
984.593	4282	0.0142	69360	0.2	53.2
985.153	3071	0.0155	63378	0.1	37.6
985.594	1839	0.0147	67257	0.1	21.8
986.111	29792	0.0149	66001	1.2	381.2
986.585	4040	0.0138	71737	0.2	50.1
986.838	24595	0.0143	69025	1	314.4
987.145	1667	0.0175	56317	0.1	19.6
987.494	2928	0.0127	77814	0.1	35.8
987.589	1944	0.0122	80780	0.1	23.2
987.841	4230	0.0135	72914	0.2	52.6
988.107	37584	0.0139	71270	1.5	481.4
989.092	5232	0.0146	67898	0.2	65.4
990.052	1849	0.0139	71368	0.1	21.9
990.108	27817	0.0146	67761	1.1	355.8
991.055	1696	0.0129	76819	0.1	20
991.992	1854	0.0141	70352	0.1	22
992.102	16667	0.0152	65302	0.7	212.5
992.129	1514	0.015	66013	0.1	17.6
993.126	1717	0.0128	77598	0.1	20.3
994.099	7747	0.0153	65150	0.3	97.8
996.1	3505	0.0173	57672	0.1	43.3
996.476	1454	0.0121	82138	0.1	16.9
998.09	2966	0.0155	64376	0.1	36.3
998.469	1571	0.0129	77367	0.1	18.4
999.846	3247	0.0136	73656	0.1	39.9
1000.09	8526	0.0149	66922	0.3	107.8
1000.56	5185	0.0142	70428	0.2	64.9
1000.85	1708	0.016	62494	0.1	20.2
1001.11	1592	0.0144	69418	0.1	18.7
1001.57	2354	0.0155	64470	0.1	28.5
1002.05	2121	0.0145	69124	0.1	25.5
1002.09	14306	0.015	66693	0.6	182.1
1002.56	5651	0.0142	70471	0.2	70.9
1003.05	1738	0.0137	73144	0.1	20.6
1003.57	2675	0.0153	65639	0.1	32.6
1004.08	14389	0.0162	62122	0.6	183.2
1004.56	1989	0.0131	76622	0.1	23.8
1004.82	22537	0.0149	67464	0.9	288
1005.08	4217	0.0151	66434	0.2	52.4
1005.83	2742	0.0144	69686	0.1	33.5
1006.08	12074	0.0151	66748	0.5	153.4
1006.82	5931	0.0148	67912	0.2	74.5
1007.6	1560	0.0147	68387	0.1	18.3
1008.08	8018	0.0163	61758	0.3	101.3
1009.1	1571	0.0143	70521	0.1	18.4
1010.07	3362	0.0158	63799	0.1	44.2
1011.1	1523	0.0131	77156	0.1	19
1012.07	1764	0.0163	62177	0.1	22.3
1017.09	7032	0.0149	68463	0.3	94.4
1018.08	2061	0.0211	48202	0.1	26.4
1018.62	3974	0.0127	80239	0.2	52.6
1018.83	8955	0.0148	69005	0.4	120.8
1019.08	4647	0.015	67787	0.2	61.8
1020.08	1654	0.0138	73980	0.1	20.8
1020.84	3664	0.0164	62368	0.1	48.3
1021.08	1922	0.0152	66986	0.1	24.5
1023.6	2740	0.0153	67031	0.1	35.7
1024.6	1560	0.015	68087	0.1	19.5
1027.76	2893	0.0149	68756	0.1	37.8
1028.1	1762	0.0173	59282	0.1	22.3
1028.76	1577	0.0151	68086	0.1	19.8
1030.09	1783	0.0252	40955	0.1	22.6
1032.1	2752	0.0208	49654	0.1	35.9
1033.08	4950	0.0167	61839	0.2	66
1034.09	2313	0.022	47025	0.1	29.9
1035.08	1961	0.0193	53677	0.1	25
1036.08	1465	0.0151	68689	0.1	18.3
1038.83	171035	0.0134	77377	6.8	2340.5
1039.09	4642	0.0154	67492	0.2	61.8
1039.83	19129	0.0163	63652	0.8	255.9
1040.83	31711	0.0169	61709	1.3	425.4
1041.77	3006	0.015	69683	0.1	38.7
1041.83	5290	0.0159	65492	0.2	69.5
1042.77	1666	0.014	74624	0.1	20.7
1044.1	2142	0.016	65151	0.1	27.1
1044.7	2247	0.0136	76859	0.1	28.5
1045.08	1724	0.0236	44285	0.1	21.5
1045.1	1471	0.019	55054	0.1	18.1
1046.06	1490	0.0164	63610	0.1	18.3
1046.11	3564	0.0146	71617	0.1	46.2
1047.08	1436	0.018	58154	0.1	17.6
1047.12	2381	0.0177	59114	0.1	30.3
1048.11	1454	0.0281	37268	0.1	17.8
1048.84	2228	0.0162	64935	0.1	28.3
1052	4815	0.0135	77908	0.2	63.1
1052.83	24961	0.0163	64418	1	334.5
1053.83	3850	0.0154	68434	0.2	50.1
1053.88	2295	0.0142	74111	0.1	29.2
1055.08	4360	0.0165	64111	0.2	57
1057.08	1522	0.016	65981	0.1	18.7
1060.52	2449	0.0166	63708	0.1	31.2
1063.07	1828	0.0182	58480	0.1	22.9
1067.09	5112	0.0171	62519	0.2	67.1
1069.08	1625	0.0158	67743	0.1	20.1
1070.82	7981	0.0182	58960	0.3	105.8
1072.83	12075	0.0169	63590	0.5	158.2
1072.97	2326	0.0161	66692	0.1	29.1
1073.84	1774	0.0167	64172	0.1	21.8
1073.97	1484	0.0178	60424	0.1	17.9
1074.15	2544	0.0168	63967	0.1	32
1074.5	1466	0.0186	57705	0.1	17.7
[truncated: 242 more rows]

## Sheet: NEG_blank_9
m/z	I	FWHM	Res.	I %	S/N
[truncated: 3,084 more rows]

[truncated: 215 more sheets: NEG_ID11_A_1, NEG_ID11_A_2, NEG_ID12_A_1, NEG_ID12_A_2, NEG_ID12_T_1, NEG_ID12_T_2, NEG_ID12_T_3, NEG_ID12_T_4, NEG_ID14_A_2, NEG_ID15_A_1, NEG_ID15_A_2, NEG_ID17_A, NEG_ID18_A_1, NEG_ID18_A_2, NEG_ID18_T_1, NEG_ID18_T_2, NEG_ID19_A, NEG_ID19_T_1, NEG_ID19_T_2, NEG_ID19_T_3 …]
