# Supplementary material for: Lipidomes of lung cancer and tumour-free lung tissues reveal distinct molecular signatures for cancer differentiation, age, inflammation, and pulmonary emphysema
Source: Sci Rep. 2017 Sep 11;7:11087. doi: 10.1038/s41598-017-11339-1 (PMC5594029; doi:10.1038/s41598-017-11339-1)
Supplement: Supplementary file 11 — Supplement 11 [file 41598_2017_11339_MOESM11_ESM.xls]

## Sheet: Tabelle1
Lipidomes of lung cancer and tumour-free lung tissues reveal distinct molecular signatures for cancer differentiation, age, inflammation, and pulmonary emphysema
Lars F. Eggers1, Julia Müller2, Chakravarthy Marella1, Verena Scholz1, Henrik Watz3,4, Christian Kugler5, Klaus F. Rabe4,5, Torsten Goldmann2,4,# & Dominik Schwudke1,4,#,*
1Research Center Borstel, Bioanalytical Chemistry, Parkallee 1-40, 23845 Borstel, Germany.
2Pathology of the University Hospital of Lübeck and the Research Center Borstel, Location Borstel, Clinical and Experimental Pathology, 23845 Borstel, Germany.
3Pulmonary Research Institute at LungenClinic Großhansdorf, Wöhrendamm 80, 22927 Großhansdorf, Germany.
4Airway Research Center North, German Center for Lung Research, Wöhrendamm 80, 22927 Großhansdorf, Germany.
5LungenClinic Großhansdorf, Wöhrendamm 80, 22927 Großhansdorf, Germany.
#Shared senior authorship.
*Corresponding author: dschwudke@fz-borstel.de
Supplement 11
Output file of GeneCluster 3.0

## Sheet: Output_Cluster_3_Figure2
GID	Tissue ID	NAME	GWEIGHT	ID6_A	ID2_A	ID39_A	ID22_A	ID18_A	ID61_A	ID11_A	ID15_A	ID19_A	ID52_A	ID53_A	ID12_A	ID24_A	ID17_A	ID67_A	ID4_A	ID50_A	ID43_A	ID64_A	ID66_A	ID32_T	ID22_T	ID67_T	ID30_T	ID2_T	ID4_T	ID39_T	ID53_T	ID61_T	ID50_T	ID72_T	ID29_A	ID6_T	ID31_T	ID64_T	ID43_T	ID18_T	ID29_T	ID12_T	ID66_T	ID19_T	ID71_T	ID24_T
AID				ARRY0X	ARRY4X	ARRY14X	ARRY12X	ARRY7X	ARRY17X	ARRY2X	ARRY3X	ARRY8X	ARRY10X	ARRY11X	ARRY6X	ARRY9X	ARRY1X	ARRY20X	ARRY5X	ARRY16X	ARRY15X	ARRY18X	ARRY19X	ARRY24X	ARRY32X	ARRY40X	ARRY23X	ARRY25X	ARRY26X	ARRY34X	ARRY31X	ARRY37X	ARRY36X	ARRY42X	ARRY13X	ARRY21X	ARRY22X	ARRY38X	ARRY35X	ARRY28X	ARRY33X	ARRY27X	ARRY39X	ARRY29X	ARRY41X	ARRY30X
EWEIGHT				1	1	1	1	1	1	1	1	1	1	1	1	1	1	1	1	1	1	1	1	1	1	1	1	1	1	1	1	1	1	1	1	1	1	1	1	1	1	1	1	1	1	1
GENE25X	PC [30:0]	PC [30:0]	1	0.272014	-0.27796	-0.075864	0.190487	0.621883	0.471731	1.26231	0.891766	1.50612	0.705217	1.03127	1.97972	0.747172	0.766805	0.842951	0.82248	1.21089	0.442899	0.795936	1.06697	0.927982	1.11363	1.0001	0.160621	-0.977921	0.285095	-0.395073	0.873974	0.107027	-0.271574	-0.734466	0.27229	-0.590402	-1.42865	-1.34872	-1.32293	-1.14524	-0.715472	-0.118599	-0.288022	-1.90675	-2.83432	-5.48038
GENE28X	PC [32:0]	PC [32:0]	1	0.439226	0.325278	0.50115	0.482446	1.27066	-0.140612	0.37246	0.542002	0.848795	1.08159	1.91694	1.37751	1.16258	1.08584	1.54998	0.666649	0.834254	0.572734	1.16528	1.45643	0.345284	1.31715	1.32211	-0.683249	-1.25013	0.347405	-0.084879	1.10597	-1.11874	-1.04493	-0.980334	0.300472	-1.31028	-1.7809	-1.24814	-1.49448	-0.692048	-0.518573	-0.594928	0.103851	-2.37781	-2.00879	-4.70822
GENE24X	PC [28:0]	PC [28:0]	1	-0.299779	-0.971777	-0.771934	-0.475824	-0.399351	0.649409	1.13698	0.448147	2.07857	0.339321	0.18576	1.64279	-0.016861	-0.229119	0.01299	0.6115	1.73408	0.341889	0.621747	0.518035	0.513496	0.523431	0.313069	-0.106152	-1.29479	-0.09012	-0.88345	0.663437	0.733433	-0.326763	-1.16246	-0.195289			-1.77629	-1.86671	-1.99488	-1.2373	-0.117736	-0.641758	-2.26371	0.624522
GENE26X	PC [30:1]	PC [30:1]	1	-0.119981	-0.704812	-0.697265	-0.549669	-0.378847	0.304972	0.578883	0.104531	1.36097	0.718229	1.06403	1.35623	0.345417	-0.344636	0.048904	0.405326	0.962972	-0.302633	0.397054	0.571564	0.285563	0.512015	0.832181	-0.029982	-1.26809	-0.049931	-0.524625	1.31411	1.31238	0.486232	-0.078233	-0.234464		-1.27851	-1.10268	-1.28069	-1.65487	-0.979829	-0.143862	-0.664553	-2.58332	-1.17224
GENE29X	PC [32:1]	PC [32:1]	1	0.039843	-0.21087	-0.051458	-0.279766	0.033604	-0.160657	0.390462	0.499005	0.823372	0.861484	1.66817	1.36992	0.833902	0.311449	0.501636	0.337874	0.223416	-0.445037	0.548437	0.768963	0.601248	0.69015	1.37532	0.644261	-0.805417	0.179077	-0.256057	1.46975	1.26391	0.270929	0.360666	-0.232509	0.108673	-0.731547	-0.955975	-0.930698	-1.26761	-0.645229	-0.277174	-0.200272	-1.15112	-1.77485	-5.34226
GENE30X	PC [32:2]	PC [32:2]	1	-0.344748	-0.517716	-0.471311	-0.840304	-0.512065	-0.360297	-0.207313	-0.414237	0.776949	0.341571	1.3429	1.04917	0.413113	-0.178111	-0.146185	0.081812	0.525204	-0.517765	0.143184	0.275424	0.959581	0.880511	1.4472	0.537581	-0.762039	0.203436	-0.261044	1.71285	1.38137	1.1177	0.858808	-0.500583	0.000123	-0.700997	-0.299791	-0.858988	-1.07978	-0.596616	-0.701091	-0.391504	-2.05197	-1.94332
GENE27X	PC [31:0]	PC [31:0]	1	-0.475223	0.084108	0.332362	0.359337	0.446772	0.322296	1.85442	1.54272	1.20775	0.526646	0.486967	0.97749	-0.154004	-0.340462	0.065133	0.404544	0.953929	0.45169	0.080173	0.177437	2.63603	0.859475	0.322765	-0.264621	0.237835	0.479075	-0.64923	0.840763	0.058039	-0.298339	-0.435577	-0.373863	-1.23112	-0.64935	-1.46948	-0.827202	-0.875825	-0.786853	-0.115275	-0.560227	-1.28833	-3.55653	-0.899216
GENE31X	PC [33:0]	PC [33:0]	1	-0.275184	0.409075	0.58712	0.291122	1.14924	0.283203	1.48273	1.28724	0.759564	0.646139	0.514512	0.733253	-0.29141	-0.437138	0.519506	0.455744	0.771378	0.535172	0.443626	0.653094	0.576379	0.574183	0.220843	-0.450243	0.669949	0.198708	-0.881098	0.830315	0.380792	-1.02136	-1.90561	-0.459031	-0.875382	-2.43482	-2.5307	-0.811612	-0.109919	0.201533	0.178755	-1.03116	-0.294693		-0.832664
GENE32X	PC [33:1]	PC [33:1]	1	-0.482746	-0.040507	-0.1219	-0.332865	-0.09559	0.157954	1.10254	1.01986	0.320369	0.098622	0.182356	0.245744	-0.332034	-1.04865	-0.423488	0.163217	0.122944	-0.249511	-0.098774	0.002842	2.16522	0.067805	0.462106	0.652642	1.75564	0.203269	-0.699516	1.04903	1.26686	0.402931	0.118196	-0.897597	-0.318105	-0.204347	-0.96104	-0.093355	-0.849777	-0.467737	-0.049206	-0.60099	-0.171883	-1.54385	-1.01967
GENE13X	CL [74:9]	CL [74:9]	1	-0.23077	0.01013	-0.701909	-0.156111	-0.45727	-0.256894	0.721484	0.348341	-0.136498	-0.126006	-0.065521	-0.032193	1.16186	0.381559	0.331475	-0.027487	0.067204	0.224657	-0.184252	-0.111299	0.740506	0.548449	0.313533	0.03588	-0.88231	-0.308468	-0.310501	0.1822	0.532501	0.809824	1.32565	-1.02346	-0.363618	-0.31538	0.279112	-0.706503	-0.027748	-0.997667	-0.131113	0.10538	-0.549937	-0.166427	0.606614
GENE69X	PE [38:5]	PE [38:5]	1	-0.324943	0.081706	-0.323395	0.16572	0.138571	-0.217858	-0.042023	-0.252085	-0.14094	0.03902	0.288356	0.008745	-0.053853	0.019679	0.060582	-0.350858	-0.024099	-0.443906	-0.187318	0.025885	0.717666	0.299134	0.6075	0.077121	-0.718693	0.207106	-0.404334	1.16844	0.796559	1.26282	1.03908	-0.332852	0.075387	0.434853	0.332806	-0.579628	-0.105023	-0.159932	-0.770392	-0.667497	-0.927787	-0.059218	-0.303084
GENE42X	PC [36:5]	PC [36:5]	1	-0.629769	-0.190617	-0.292193	0.067632	-0.336706	-0.485061	0.601383	0.470135	0.190686	0.148296	0.506647	-0.125536	0.721053	0.461355	0.477595	-0.151662	0.611419	0.292307	-0.10367	0.196086	1.52581	1.46117	1.07701	-0.21694	-1.14585	0.228727	-0.673677	1.06805	-0.082557	0.33653	0.043377	-0.567911	-0.617317	-0.173814	0.229848	-0.610845	-0.543355	-0.2738	-1.1614	0.120817	-1.45002	-0.647622	0.101404
GENE67X	PE [36:4]	PE [36:4]	1	0.075829	-0.511224	-0.370986	0.38484	-0.095111	-0.41014	0.485902	0.310151	0.129337	0.201533	0.207762	0.339709	0.519479	0.641466	0.19198	-0.438678	-0.083788	-0.393892	-0.479857	0.198502	1.0114	0.909264	0.878999	-0.39919	-1.39739	0.638689	-0.357457	0.596321	0.256562	0.088755	0.395597	-0.190268	0.232054	-0.105127	0.573516	-0.666354	-0.23795	-0.585156	-0.765481	0.133706	-1.39039	-0.173918	0.108012
GENE33X	PC [34:0]	PC [34:0]	1	0.931104	0.148582	0.456118	0.003908	0.662434	-0.279193	0.08991	0.133924	-0.008382	-0.122969	0.816142	-0.188902	0.136052	-0.079061	0.368492	0.388392	0.439631	-0.005243	0.043667	0.896227	-0.151065	0.353758	-0.212173	-0.527617	-0.223538	-0.049216	-0.249847	0.400923	-0.133416	-0.426072	-1.57493	0.047546	-0.041711	-0.401412	-0.532269	0.560587	0.028515	-0.008752	-0.483773	-0.121484	-0.348619	-0.072944	-0.206309
GENE61X	PE [32:0]	PE [32:0]	1	0.577807	-0.521882	0.081772	0.303098	-0.110205	-0.010439	0.397747	0.401073	0.984457	0.705989	0.514096	-0.145563	0.188921	-0.269725	0.154412	-0.36262	1.14211	0.358423	0.316312	0.46855	0.514128	0.923926	0.067219	-0.183291	-1.03578	0.498838	-0.137367	0.626259	-0.845864	0.610328	-0.540731	0.393018	-0.416901	0.067649	-0.761039	-1.27943	-0.735959	-0.798133	-0.046033	-0.753767			-0.289321
GENE12X	CL [70:7]	CL [70:7]	1	-0.247953	-0.148307	-0.196503	0.037284	-0.620991	0.065684	0.450377	-0.111668	1.23992	0.324057	1.04686	-0.068104	0.241208	-0.921405	0.464526	0.088609	-0.235092	-0.518508	0.653606	0.466101	-0.372412	-0.22883	0.668656	-0.120941	-0.380944	-0.280721	0.531339	-0.249143	0.270691	-1.32487	2.67676	-1.12115		0.027241	-0.555327	-1.25817	-0.485468	-0.513536	-0.486314	0.041133		-0.686462	0.063855
GENE108X	PS [34:1]	PS [34:1]	1	1.44838	0.323772	-0.04087	-0.226907	-0.205258	0.281683	0.176837	0.953488	0.53856	0.692145	0.851712	-0.231124	0.735863	0.100299	0.199227	0.501901	-0.038227	0.172861	0.420711	0.641297	-0.715546	-0.434874	0.735366	-0.715204	-0.903056	-0.32834	0.376259	0.628972	-0.407411	0.473127	2.11289	-0.803369	0.176365	0.580261	-1.05994	-0.839682	-0.943218	-0.655481	-0.539985	-0.749394	-1.7012	-1.56298	0.437097
GENE36X	PC [34:3]	PC [34:3]	1	-0.58216	-0.617987	0.50454	-0.501535	0.195239	0.042134	0.743054	0.982138	0.495762	-0.039836	1.31704	-0.098976	0.588025	0.064831	0.222314	0.268016	0.753273	-0.063952	0.684	0.656636	1.27321	1.07612	1.12729	-0.296261	-1.10555	0.394241	-0.037492	1.25618	0.426549	0.430764	0.748936	-0.622327	-0.696061	-1.02559	-0.708611	-0.617274	-0.797839	-0.478045	-1.64219	-0.378734	-1.70467	-1.69569	-0.082508
GENE110X	PS [36:3]	PS [36:3]	1	0.283549	0.317389	0.610182	-0.485327	0.492114	0.716313	0.858191	1.32056	0.922822	-0.093722	0.630198	-0.666144	0.307089	-0.341442	0.068794	0.775304	0.890204	0.867591	0.863175	0.657345	-0.229708	0.479452	0.472533	-0.954904	-0.38957	0.027547	0.602902	-0.041819	-0.113695	0.528595	0.756592	-0.742286	-0.980486	-0.747212	-0.911054	-0.671072	-0.559742	-0.530593	-1.63961	-0.852792		-1.59696	-0.102346
GENE9X	Cer [41:2;0]	Cer [41:2;0]	1	-0.049077	0.036192	-0.087513	0.379484	-0.360599	-0.519459	-0.969829		0.115142	-0.610673		0.560512		-1.10744	-0.949116	-0.470889	0.228315	0.47611	-1.03669	-0.662253	1.58918	-0.458814	-0.598474	0.090076	1.85579	0.192891	-0.41053	-0.545717	0.291117	0.254543	1.22673	-0.597074		-0.084699	-0.328765	-0.083328	-1.19311	-1.72014	-0.264454	-0.222408	0.577207	-0.17322	1.40767
GENE11X	Cer [42:3;0]	Cer [42:3;0]	1	0.901581	0.449819	1.02331	1.0392	0.463447	-0.290629	-0.888022	-1.54524	0.303271	-0.342645	-0.145746	0.32513	-1.07787	-0.188016	-0.602935	-0.045531	0.608684	0.913456	-0.393765	0.207767	-0.629501	0.113245	-0.989532	0.055926	0.713331	0.561161	0.030907	-0.509897	-0.414012	0.848939	1.96798	0.065938	-0.869679	-0.024227	0.155841	0.58494	-0.637227	-1.05033	-0.923273	0.173933	0.339411	-0.307557	0.485428
GENE45X	PC [38:6]	PC [38:6]	1	-1.30126	-0.270169	0.063839	0.15174	-0.421729	0.169174	-0.472885	-0.81173	-0.582764	-0.812489	-0.137029	0.335999	-0.245334	0.6588	-0.168014	0.098815	-0.127857	0.080016	-0.237168	0.23283	0.64315	1.18687	0.588451	0.804242	0.123103	0.524714	0.249662	0.016705	-0.013051	0.054388	0.111318	0.038879	-0.343298	0.091337	0.63078	0.211884	0.03123	-0.263567	-0.076133	0.951776	-0.139434	0.724981	-1.89376
GENE47X	PC [40:6]	PC [40:6]	1	-1.36165	-0.598541	-0.162902	0.346213	-0.390261	-0.669868	-0.996788	-1.57128	-1.04636	-1.15662	-0.288885	0.259212	-0.9565	0.394371	-0.607955	-0.182086	-0.458241	-0.2275	-0.658341	0.031968	-0.345055	0.851449	0.520728	1.35362	0.416568	-0.001659	-0.122072	0.250263	0.53449	1.17341	-0.514691	-0.20258	0.620684	1.23718	0.937617	1.23247	0.33316	0.124331	0.399726	0.719274	0.612491	1.72323	-1.09559
GENE78X	PE-O [38:7]	PE-O [38:7]	1		0.391776	0.730133	0.839942	-0.705784	-0.87619	0.123061	-0.771607	-0.772242	-1.33259	-1.21044	-0.981062	-1.33389	-1.33688	-1.09056	0.544104	0.506766	1.58036	-1.3852	-0.561067	0.95006	1.14755	-0.571907	0.648553	0.642904	0.816935	0.435839	-1.24467	-1.01878	0.76037	1.08047	0.704491	-0.041205	1.43922	1.61158	1.45637	-0.308184	-0.27579	0.49979	1.36235	-0.391749	0.185242	-1.60001
GENE19X	DAG [41:5]	DAG [41:5]	1	0.581593	0.041436	0.224593	0.138316	-1.2042	-0.370246	1.08837	0.70147	0.344104	0.620775	0.033308	-0.752523	0.334956	-0.076324	-0.438689	0.096357	-0.552384	0.361999	-0.37108	-3.55454	1.01593	-0.188231	0.133868	0.065279	-0.598897	0.438821	0.608814	1.59343	-0.187601	0.522729	-0.078173	-0.403391	0.312102			0.159373	-0.139937	0.327474	0.20409	0.294583			0.496478
GENE63X	PE [34:1]	PE [34:1]	1	0.636758	-0.502884	-0.046923	-0.197552	-0.989933	-0.486706	0.328174	0.285024	0.073149	0.130388	0.376178	-1.04811	0.329451	-0.280864	-0.71065	-0.716721	-0.442152	0.167014	-0.469342	-0.568651	0.409277	-0.193938	-0.374289	1.41024	0.011998	0.196471	0.148597	1.10057	0.451783	1.76076	1.90465	-0.397756	1.47945	0.381223	-0.043896	-0.071884	-0.604168	-0.216065	-0.243989	-0.053222	-0.590572	-0.337856	-1.53603
GENE66X	PE [36:2]	PE [36:2]	1	0.367298	-0.60954	-0.028123	-0.434364	-0.591486	-0.606099	0.439538	0.27289	-0.06202	-0.2642	0.465219	-1.61281	-0.662791	-1.14857	-0.958913	-0.531174	-0.273708	0.411925	-0.175564	-0.315601	-0.553433	-0.492892	-0.966346	1.42368	1.07646	-0.182811	0.995971	1.48644	1.06935	2.16072	1.84003	-0.53158	0.866558	-0.154621	-0.773003	-0.178483	0.120417	1.02535	-0.260254	-0.144163	-0.519748	0.349791	-0.882329
GENE68X	PE [38:3]	PE [38:3]	1	-0.111027	-0.684282	0.370271	-0.525137	-0.500489	-0.981025	-0.252886	-0.355904	-0.625311	-0.672995	-0.064335	-0.997232	-0.870735	-0.452636	-0.607204	-0.599993	-0.33581	-0.462905	-0.595497	-0.347152	0.372251	-0.093696	-0.297886	1.95333	0.968327	1.16941	-0.09676	1.32825	2.1441	1.52387	-0.895729	0.21233	0.925226	1.47448	0.06561	0.394768	-0.275664	0.706981	-0.795899	-0.247739	0.48803	0.008059	-0.902361
GENE65X	PE [36:1]	PE [36:1]	1	0.990248	0.059715	0.193412	-0.205175	-0.687278	-0.544467	-0.088731	-0.440679	-0.4826	-0.389175	-0.377541	-1.20116	-0.630724	-0.96576	-1.08254	-0.329512	-0.08516	0.095518	-0.703173	-0.639707	-0.414746	-0.584222	-1.649	0.67508	1.08795	-0.005687	0.636224	0.389426	1.13905	0.629674	-0.169315	-0.172831	1.54158	0.732004	0.402197	1.42304	0.544387	1.43502	0.384079	0.522531	0.370567	1.35568	-2.30119
GENE74X	PE-O [36:4]	PE-O [36:4]	1	-1.6272	-0.726294	0.007456	-0.181981	-0.862426	-0.906852	0.095762	-0.09978	0.440838	-0.668733	-0.653081	-0.788968	-0.017671	-1.0147	-0.763397	-0.853997	0.2091	0.341856	-0.503339	-0.717143	-0.21425	0.042445	-0.529822	1.2888	1.33583	1.05541	1.38339	-0.015807	0.464221	1.01532	0.235442	-0.400097	0.480536	0.477882	0.151684	0.80528	0.267603	2.10507	-0.127156	0.386156	1.00385	0.001045	-1.46528
GENE5X	Cer [34:1;0]	Cer [34:1;0]	1	-0.386621	0.196904	-0.145751	-0.179152	-0.232882	-1.23417			0.257607	-0.354102	-0.048814	0.398893	0.438768	-0.290441	-0.945241	-0.202486	-0.388018	-0.411925	-1.18072	-0.475535	0.916028	0.08395	-0.888998	2.06785	1.02474	-0.534801	0.104862	-0.731759	0.331705	-1.653	-0.439518	0.128356			-0.387947	0.005049	0.481622	-0.553805	1.84214	0.717325	-0.475059	-0.520923	1.78428
GENE129X	TAG [46:8]	TAG [46:8]	1	1.05395	0.166155	0.604449	-0.199386	-0.089074	-0.756913	0.721071	1.30762	-0.585658	-0.255286	1.14722	-1.37674	0.509883	0.355703	-0.983004	0.295615	-0.292672	-0.139537	-0.517465	-0.245601	0.654687	-0.224759	-0.721348	2.46523	1.63441	-0.206887	0.257662	0.772716	-0.304865	-0.052632	-0.354404	-0.867272	1.26828	0.387237	-0.733985	-0.373031	-0.548496	0.365939	-0.13361	-0.616095	-0.435712	-1.07036	-1.42602
GENE131X	TAG [48:9]	TAG [48:9]	1	0.47847	-0.383177	0.436998	-0.196621	-0.034857	-0.745265	0.713031	0.797063	-0.923816	-0.865463	0.906527	-1.41762	0.265235	0.227609	-1.11603	0.127271	0.742889	0.131037	-0.298338	-0.026626	-0.343729	-0.149562	-1.22023	2.1697	2.41549	0.002343	1.00976	0.133451	-1.11682	0.398153	-0.662001	-0.260878	0.931889	-0.119162	-0.825778	0.063391	-0.067833	0.622856	0.461935	-0.3613	-0.349438	-0.784199	-0.309338
GENE62X	PE [32:1]	PE [32:1]	1	0.012637	-0.900225	-0.649164	-0.857825		-0.451741	0.61718	0.459503	0.599013	0.54741	0.382036	-0.853665	0.606527	-0.65098	-0.416073	-1.07202	-0.326379	-0.979938	-0.644337	-0.716508	0.566406	0.065981	1.02422	1.26331	-1.03243	0.105517	-0.300667	1.5974	1.5208	2.08325	2.31018	-1.01086	1.51169	0.253318	0.450788	-1.14495	-1.28647	-1.15677	-0.290464	-0.030243			0.129205
GENE64X	PE [34:2]	PE [34:2]	1	-0.039121	-0.887654	0.117117	-0.051635	-0.503355	-0.303223	1.01357	0.604297	0.653482	0.081913	0.162416	-1.1522	0.317445	-0.353936	-0.417135	-0.424687	0.03354	0.408968	-0.077245	0.304224	0.220416	0.356255	0.082832	0.622655	-1.07566	0.382726	0.63847	0.703274	0.363677	1.80031	2.28992	-0.445643	1.01916	-0.697366	-0.334675	-0.866587	-0.591456	-0.440421	-1.02812	-0.12268	-1.39018	-0.536245	0.01956
GENE95X	PI [32:1]	PI [32:1]	1	1.17297	-0.333241	-0.674167	-0.515578	-1.3028	-0.442532	1.09302	1.06778	0.342665	-0.062903	-0.67293	-1.09905	0.314465	-0.224976	0.577894	-1.38342	0.409633	-0.889857	0.457168	-0.484474	0.304544	0.620717	2.21033	1.38849	0.454663	0.001043	0.045903	-0.726688	-0.066636	1.5571	3.62512	-1.11631	0.634097	-0.181889	-0.137995	-1.44594	-1.31644	-0.171547	-0.008458	-0.442617		-1.7546	-0.024615
GENE97X	PI [34:2]	PI [34:2]	1	1.25723	-0.566073	-0.461067	-0.429904	-0.483176	-0.471515	0.385154	0.244028	-0.022578	-0.305393	-0.560479	-0.834005	-0.090984	0.783525	0.503961	-0.635408	0.432834	-0.318638	0.798437	-0.263612	0.105106	1.52317	2.58008	0.534631	0.236948	0.143286	-0.074792	-0.591853	-0.019153	1.25211	3.11241	-1.13763	-0.558668	-1.15741	0.182335	-0.758861	-0.432625	0.044788	-0.479848	0.109442	-1.64135	-1.00696	-0.47047
GENE70X	PE [38:6]	PE [38:6]	1		-0.673974	-0.206382	0.238136	-0.468258	-0.595098	0.197676	-0.484258	-0.603869	-0.661561	-0.454836	-0.455023	0.093191	0.033044	-0.091669	-0.361919	0.216432	0.640903	-0.383203	0.06454	1.31591	1.16381	0.392635	0.926953	-0.854903	0.273524	-0.280448	0.092614	-0.022332	0.698954	1.24499	-0.362324	0.178811	1.12953	0.650555	0.572231	-0.726278	-0.779648	-0.601507	0.443047	-1.0877	0.554388	-0.318657
GENE107X	PI [40:6]	PI [40:6]	1	0.178553	-0.586436	-0.768215	0.258165	-0.420983	-0.710909	0.327825	-0.588784	0.241256	-0.892273	-1.40749	-0.478085	-0.346222	-0.215931	-0.079804	0.039673	0.448591	0.90809	-0.227915	0.497545	-0.062528	1.14159	0.51122	1.18229	-0.138219	-0.306067	-0.156049	-0.409293	-0.347644	1.26742	0.901239	-1.20505	0.460335	1.41739	0.368179	1.0687	-0.591408	0.260431	-0.611229	-0.007508	-0.628517	0.668143	-0.503063
GENE105X	PI [38:6]	PI [38:6]	1	0.682658	-0.237941	-0.244601	0.616993	-0.262104	-0.467312	0.768937	0.345433	-0.08021	-0.788856	-0.906602	0.264965	-0.108311	0.802699	0.390347	-0.059837	0.456556	0.987937	0.37838	0.736085	0.367326	1.89749	1.38939	0.768974	-0.530159	-0.250154	-0.468582	-0.584267	-0.805718	0.354129	0.936865	-0.880768	-0.737345	-0.697274	-0.117016	0.207691	-0.813485	-0.221252	-0.692098	0.435132	-1.63431	-0.314675	-0.428095
GENE100X	PI [36:3]	PI [36:3]	1	0.908356	-0.572401	-0.385825	-0.526361	0.125993	-0.186917	0.472444	-0.280236	-0.073123	-0.83986	-0.529534	-0.949229	-0.375947	0.233259	0.428128	-0.491958	0.951705	0.287	1.26352	-0.005543	-0.558872	1.16202	1.18704	1.72286	0.683665	-0.293856	-0.355024	0.677056	1.31417	0.971087	1.68592	-1.11009	-0.286121	-0.870314		-0.16544	-0.053228	0.599965	-0.917175	-0.087236	-1.14952	-1.48886	-0.645267
GENE101X	PI [36:4]	PI [36:4]	1	0.487405	-0.19885	-0.636576	-0.120014	-0.498302	-0.322662	-0.118736	-0.283451	-0.583519	-0.704807	-0.823079	0.133094	-0.630125	0.484003	0.099892	-0.012373	-0.223434	-0.905495	0.126616	-0.111725	1.47223	1.1316	2.41019	0.526376	-0.217469	-0.124334	-0.804718	-0.402941	1.41061	0.066612	1.72719	-0.724444	0.199542	-0.470315	2.35881	-0.704071	-0.277418	-0.519467	-0.722374	0.040723	-0.340405	0.258529	-0.995297
GENE104X	PI [38:5]	PI [38:5]	1	0.146017	0.974566	-0.005127	0.019072	-0.205398	0.205965	-0.375619	-0.30733	-0.789553	-0.273913	-0.309117	0.118916	-0.62692	-0.088469	-0.245336	0.131216	-0.274436	-0.482914	0.248538	-0.517995	-0.33908	0.53269	2.39181	0.08643	0.932644	-0.407694	-0.752877	0.034709	0.88955	1.21008	1.79582	-0.581501	-0.235742	-0.24351	0.795561	-0.545065	0.276791	-0.277645	-0.468435	-0.546182	-0.748861	0.202123	-0.886753
GENE40X	PC [36:3]	PC [36:3]	1	-0.191888	-0.513911	0.681368	-0.185644	0.31641	0.22072	0.562165	0.254407	-0.157211	-0.987083	0.968769	-3.13331	0.059775	-0.843171	-0.538111	0.326091	0.103907	1.06474	0.671987	0.328607	-0.994172	0.205348		1.44243	1.90857	-0.295567	0.506929	0.737188	0.573866	1.07049	1.9869	-0.214163	-0.109237	-0.63435	-0.503196	0.824773	0.047133	1.33386	-1.769	-2.72384	0.345182	0.060942	-1.82555
GENE96X	PI [34:1]	PI [34:1]	1	1.97924	0.131322	-0.026878	0.296097	-0.10911	-0.295538	1.83327	1.47943	0.142505	0.120341	-0.989729	-0.365352	-0.020791	1.41127	0.949023	-0.325216	0.423003	0.271409	1.54598	0.029839	-0.898053	1.15019	1.87521	0.920137	0.764753	-0.371076	0.497215	-1.2292	-0.19643	0.396767	2.67063	-1.20775	-0.72897	-0.807646	-0.913013	-1.76867	-0.9644	0.25674	-0.193097	-1.0535	-2.21825	-2.25219	-1.7525
GENE98X	PI [36:1]	PI [36:1]	1	2.09949	0.23703	0.15934	0.419272	1.06004	0.158469	1.74317	1.64281	0.147374	-0.043738	-1.07317	-0.710416	-0.403093	0.631317	1.23502	0.086863	0.906936	0.716246	1.49033	0.954342	-1.89807	0.127427	0.206398	0.292922	0.398813	-0.862835	1.02721	-1.64912	-0.979542	-0.782419	1.41958	-1.07688	-0.232278	0.295355	-1.75982	-0.787431	0.281778	1.30836	0.581841	-1.44284	-2.00287	-1.51102	-1.95518
GENE99X	PI [36:2]	PI [36:2]	1	2.08785	0.541316	0.095521	-0.249283	0.66317	0.202524	1.33781	0.91253	0.239539	0.066669	-0.187393	-0.588391	-0.426354	0.723554	0.842481	0.261168	1.1667	0.728617	1.76047	0.711057	-1.64661	0.728461	0.960107	-0.065202	0.708685	-1.01358	-0.156604	-0.537056	-0.377464	-0.102912	1.5884	-0.829727	-1.01779	-1.35811	-0.702129	-0.914444	0.22653	0.644234	-0.54378	-1.1208	-1.67624	-1.02328	-2.20324
GENE112X	PS [38:2]	PS [38:2]	1	1.7696	2.79301	1.25713	0.165079	0.22421	0.539486	0.823217	0.125897	0.313366	0.803831	0.492352	-0.17198	-0.806551	-1.15792	-0.106954	0.7344	0.043787	0.615155	0.643723	0.265824	-1.60156	-4.80366	-0.732995	1.78733	3.20483	0.064188	1.49576	0.801055	-2.80439	1.12548	-0.004897	-0.593691	0.40256	0.600185	-3.08231	-1.27712	-0.931914	0.762337	0.030954	-1.30223	0.543394	-1.39583	-1.19712
GENE14X	DAG [34:1]	DAG [34:1]	1	0.347777	0.308214	-0.667396	0.308051	-1.30365	-0.687262	-0.781994	-1.1623	-0.739047	-0.10976	-0.997256	0.050809	-0.541761	-0.755677	-1.16772	-0.604967	-0.349663	0.08943	-0.915563	-1.15354	-0.669619	-1.5115	-0.938516	-0.562868	1.22263	1.41258	0.273403	0.776206	-0.530487	1.20919	2.29191	1.0628	0.976335	1.42272	-0.416455	1.00134	-0.694767	0.393721	0.869732	1.21598	0.721216	0.203548	1.56119
GENE15X	DAG [34:2]	DAG [34:2]	1	0.005495	0.073032	-0.278714	0.406776	-0.959195	-0.248053	-0.92951	-1.27223	-0.416568	-0.302925	-0.970092	-0.135406	-0.518868	-0.417886	-1.04058	-0.515879	-0.141889	0.547689	-0.509067	-0.738462	-0.669959	-1.04758	-0.765318	-1.06473	0.276221	1.18637	-0.094419	0.050954	-0.341683	1.59425	1.97233	1.77549	1.04865	1.1567	0.109093	0.77586	-0.571376	0.030117	0.328964	1.18205	0.681674	-0.069985	1.27567
GENE17X	DAG [36:3]	DAG [36:3]	1	-0.828938	-0.350846	-0.262324	0.336028	-1.03578	-0.591367	-1.08045	-1.35422	-1.04901	-0.31038		-0.184675	-0.519578	-0.317668	-1.3938	-0.852865	-0.08053	0.89618	-0.736031	-0.970842	-0.765513	-1.48836	-1.65501	-1.2347	0.405765	1.02448	0.284051	-0.162871	-0.906935	1.19356	1.12647	1.9104	1.14938	1.1571	0.200554	1.25422	0.176451	0.234213	0.656706	1.45343	1.46948	0.555331	1.9387
GENE16X	DAG [36:1]	DAG [36:1]	1	-0.173516	0.08918	-0.616295	0.400864	-0.273936	-0.945866	-0.130341	-0.930219	-0.805511	-0.178864	-0.27988	-0.356827	-0.603391	-0.781747	-0.819911	-0.082007	-0.340927	0.668126	-0.618188	-0.230691	-1.35895	-1.89875	-2.63367	-0.762163	0.483805	1.27088	1.07677	0.015742	-0.516843	-0.029675	-0.819804	-0.622766	1.02668	1.6025	-0.419529	2.64212	-0.343864	0.575821	1.75142	1.65911	1.70407	0.933435	2.13061
GENE10X	Cer [42:1;0]	Cer [42:1;0]	1	0.351986	-1.40491	0.656956	0.349646	-0.85072	-0.703826	-0.714742	-1.39793	0.172268	0.239962	0.078446	-0.245275	-0.196878	-0.559089	-0.684148	0.052695	0.376888	0.811261	-0.783695	0.004755	-0.003752	-0.150014	-1.24768	-1.61225	-1.3359	1.07352	0.436038	-0.596405	0.348541	1.5852	-2.88591	-0.301168	0.107262	1.03688	0.63114	2.27815	-0.08139	0.234947	2.3386	1.01928	0.382317	0.369947	1.27601
GENE23X	HexCer [42:1;0]	HexCer [42:1;0]	1	0.456084		-0.979022	-1.01015	-0.934103	-0.530611	-0.071185	0.169118	-0.137586	0.273701	-0.244613	-0.042745	0.159785	-0.143452	-0.13222	-0.34445	-0.353123	0.5981	-0.401512	0.011556	0.11688	0.484986	-0.518033	-0.876893	-2.17973	-0.384028	-0.06998	-0.513387	0.898966	0.748476	-1.02316	-0.538079	1.02544	0.254699	0.677658	1.71409	0.794822	1.4001	1.65349	0.064798	-0.260962	0.440971	0.986567
GENE20X	DAG [41:9]	DAG [41:9]	1	0.772306	-1.23673	-0.780487	-2.01343	-1.35106	-1.16236	-0.117901	-0.534316	-0.135158	0.319337	0.506465	-0.787908	-0.367194	-0.328539	-0.392875	-0.327454	-0.529434	-1.73613	-0.577325	-0.230239	0.328617	0.109135	0.836071	1.73372	0.55761	-0.400382	1.76653	0.965701	1.02734	0.681859	0.694454	-1.81075	1.86029	2.20607	0.217231		-1.62739	-0.126494	1.19644	0.16625	0.907991	0.053723	0.08005
GENE21X	DAG [42:9]	DAG [42:9]	1	-0.389518	-1.18221	-0.871932	-2.00036	-1.45086	-0.499912	-0.291004	-0.68355	0.271616	0.248777	-0.070988	-0.818037	0.089459	-0.408347	-0.152725	-0.1291	-0.590623	-0.864605	-2.34503	-0.576768	0.337254	-1.35428	0.133014	0.946341	0.914598	-0.059041	1.8099	0.580975	1.32641	-0.023249	0.104232	-1.37719	2.15425	1.87611	0.685131	0.048115	0.595088	1.59575	0.853097	0.489139	1.1063	0.470314	-0.039529
GENE46X	PC [40:5]	PC [40:5]	1	-0.541014	0.410065	-0.269226	-0.053481	-0.180165	-0.512473	-0.992725		-1.10187	-0.544133	-0.070703	-0.607078	-0.89208	-0.654798		-0.187051	-0.73615	-1.83821	-1.65403	-1.62493	-0.801601	0.105973	0.532096	0.322808	1.37489	0.305388	0.103992	0.499401	1.34993	1.63649	-0.884277	-0.148276	1.17726	1.90576	1.31042	1.04835	0.899043	0.674005	0.625466	-0.419069	1.5501	1.67499	-1.88968
GENE106X	PI [40:4]	PI [40:4]	1	0.593828	-1.201	-0.497445	-0.481412	-0.339209	-1.01318	-0.344138	-1.26513	-0.810743	-0.715116	-1.02784	-0.955014	-0.914211	-1.32526	-1.13017	-0.444598	-0.515822	-1.39366	-0.761571	-0.854836	-0.601898	-0.609781	-0.113826	1.04687	0.594304	0.217934	0.018364	1.71935	3.33715	0.975267	-0.461553	-1.40426	2.22326	1.97851	1.03191	1.29001	0.688859	1.12847	0.430999	0.550463	1.2041	2.02209	-1.41305
GENE3X	CE [18:2]	CE [18:2]	1	-1.44012	-1.57519	-1.14046	-0.749295	-1.00073	1.05139	-0.614958	-1.07772	-1.21548	-0.297932	-0.856535	-0.819204	0.074459	1.35942	-0.070974	-0.044944	-1.49431	-0.042215	0.587836	-1.27857	0.860332	1.14324	0.646218	-1.0628	-0.764327	-0.200703	-0.782443	0.514274	0.607184	-0.481773	0.429622	0.356041	-0.157391	-0.255716	2.14667	-0.181228	0.903313	-0.004523	-0.074833	0.349549	1.78176	2.5544	2.77569
GENE0X	Cholesterol	Cholesterol	1	-0.509692	0.606278	0.311027	0.177359	-0.19704	0.215129	-0.494965	-0.285514	-1.06397	-0.709656	-0.658256	0.647169	-1.07881	0.405608	0.041842	-0.896602	-0.255348	-1.3631	-0.354465	-0.168679	-0.111463	-0.98756	-1.28007	0.381157	-1.00901	0.536095	-0.045778	-0.384089	0.784266	0.200191	-1.14499	-1.4765	-0.328485	1.10622	1.58766	-0.018087	-0.401897	0.23901	1.21148	-0.273701	2.17116	1.9885	3.34459
GENE119X	SM [32:1;0]	SM [32:1;0]	1	-0.002292	0.382313	-0.2684	-0.215678	-0.432948	0.394718	-1.04075	-1.28285	-1.72834	-1.17801		0.453167	-1.75844	-0.396448	-0.250237	0.151136	-0.552333	-0.617769	-0.785489	-1.20917		0.021502	0.092222	0.192517	0.481706	-0.208713	-0.820641	-0.428207	-0.493197	-0.058765	-0.756246	-0.361144		0.703585	0.827774	0.299065	-0.349256	-0.371188	0.972517	-0.11677	2.06825	1.57824	2.05015
GENE81X	PG [33:0]	PG [33:0]	1	0.401844	0.379343	-0.22697	-0.100894	-0.078157	0.212381	0.178104	0.236384	0.02646	-0.17124	-0.500705	0.140959	-0.253958	0.093817	-0.22275	-0.40471	-0.013731	-0.501229	-0.714055	-0.434749	0.025305	0.365643	-0.884928	-1.03245	-1.09672	-0.748908	-0.42348	-0.425579	-0.464902	-0.742019	0.227674	0.034834	0.817491	-0.029848	0.966883	0.097483	-0.323183	0.075837	-0.167754	0.221375	2.12573	1.76365	2.02874
GENE48X	PC-O [31:0]	PC-O [31:0]	1	0.587238	0.522351	0.046924	0.011371	-0.405241	-0.101116	0.043466	-0.324538	-0.143234	-0.276602	-0.72068	-0.835215	-0.193424	-0.720615	-0.676892	0.224898	0.112432	-0.065821	-0.56665	-0.632569	-0.402383	-0.409652	-1.13237	0.324788	0.118457	0.086126	0.128654	-0.822995	-0.088406	-0.570073	-1.01651	-0.017776	0.705874	-0.035032	0.69702	0.736183	0.123098	0.115728	0.867454	0.467354	1.52161	0.998809	2.17496
GENE120X	SM [34:1;0]	SM [34:1;0]	1	0.683715	0.17134	-0.059305	0.030352	-0.110726	-0.148671	-0.289979	-0.6283	-0.258714	-0.376434	-0.112012	0.115494	-0.367071	0.294267	-0.474526	0.11461	0.059124	-0.234035	-0.229384	-0.25176	-0.378905	-0.282897	-1.03811	1.00427	-0.269866	-0.268196	-0.048784	-0.78578	-0.177796	-0.512979	-0.981523	-0.228478	0.701139	0.116487	0.446429	0.252911	-0.038245	0.107905	0.853243	0.042454	1.02273	1.04917	1.94385
GENE37X	PC [35:1]	PC [35:1]	1	-0.434923	0.357172	-0.123763	-0.334571	-0.254425	-0.001837	0.324853	0.128575	0.024752	-0.492407	-0.832861	-0.682966	-1.10522	-1.93444	-1.3738	-0.016225	-0.476074	-0.137718	-1.21227	-0.639856	0.970248	-0.715925	-0.381281	1.52223	3.70648	0.159183	0.184736	0.756891	0.530896	0.408159	-0.468037	-0.855859	0.254901	0.123306	-0.606306	0.985683	1.45215	1.29196	1.67669	0.030616	0.870429	-0.073985	-2.14814
GENE38X	PC [36:1]	PC [36:1]	1	0.278101	0.157204	0.238077	-0.206006	-0.215571	0.126475	-0.650122	-0.80113	-0.743983	-0.550908	-0.615629	0.192938	-0.888954	-0.534839	-0.635782	0.458144	-0.387969	-0.43562	-0.52335	-0.231403	-0.944579	-0.712808	-1.00796	1.60165	1.9355	-0.049414	1.66857	-0.432403	0.194876	-0.097868	-1.30136	-0.083931	1.47057	0.310621	0.178119	1.9263	0.594512	0.894976	1.00033	0.678605	0.84645	1.51561	-3.75902
GENE39X	PC [36:2]	PC [36:2]	1	0.026013	0.076647	0.059435	-0.131333	0.214247	0.203115	-0.669558	-0.936748	-0.514258	-0.261304	0.703023	0.139626	-0.521264	-0.363026	-0.363664	0.528726	-0.391197	0.05304	0.206255	0.117953	-1.34147	-0.207595	-0.540739	1.11435	2.46798	0.137561	1.10377	0.27471	-0.181212	0.762483	0.057035	0.029007	0.249059	-0.371995	0.094239	0.553208	0.426518	0.588456	0.719695	0.213175	0.072134	0.659756	-4.59883
GENE71X	PE-O [34:2]	PE-O [34:2]	1	-0.008218	0.672159	0.75692	-0.017666	-1.12266	-0.247238	-0.149866	-0.714565	-0.53017	-0.352491	-0.753794	-0.985321	-1.43216	-0.98605	-1.04908	-0.182112	-0.010883	-0.018039	-1.052	-1.26917	-0.402458	-1.21424	-1.391	0.908842	2.54085	0.718628	1.61491	-1.00413	-0.749999	1.12085	1.1962	0.222241	0.623716	-0.394173	1.03555	0.662729	0.61002	1.70364	1.53553	1.32257	0.95279	0.897738	-2.6014
GENE73X	PE-O [36:3]	PE-O [36:3]	1	-0.81672	0.314832	0.820458	-0.229242	-0.40057	-0.573547	0.332271	-0.035221	0.015514	-0.251435	-0.285273	-1.52593	-1.55239	-0.970718	-0.945225	-0.509203	-0.422788	0.325582	-0.347406	-0.672073	-1.8384	-1.38046	-1.99419	1.09805	2.59286	0.643045	1.94343	-0.643937	-0.832201	0.738723	1.11293	0.009407	0.141046	-1.49664	0.656773	1.64022	1.26034	2.44415	0.803091	1.17296	1.66496	1.12391	-2.67398
GENE52X	PC-O [34:2]	PC-O [34:2]	1	-1.2488	-0.290143	-0.647204	-0.826015	-0.77343	-0.188184	-1.00881	-0.900791	0.21065	0.022412	-0.215065	-0.294231	0.552181	-0.294664	-0.448833	-0.172804	-0.270812	-0.235919	0.114809	-0.059008		-1.01035	-0.542592	0.071459	1.70293	0.234272	1.14701	-1.24646	-0.951546	0.588997	-0.535242	-0.478991	1.07835	-1.18817	0.51362	0.858981	0.935488	1.80435	1.42113	0.749504	1.60362	0.813609	-1.86962
GENE53X	PC-O [36:2]	PC-O [36:2]	1		-1.44138	-0.296038	-1.02257	-0.928424	-0.265942	-1.39572	-0.825338	-0.522632	0.12656	-0.440848	0.209463	-0.102326	-0.796656	-0.855864	-0.684604	-1.05812	-0.614591	0.137196	-0.266027			-1.8566	-0.362592	0.925192	0.315674	0.928206	-1.10688	-1.11383	-0.027582	-0.956094	-0.744797	1.32449		0.815595	2.31033	1.08871	1.6242	1.44927	1.2172	1.94932	1.9123	-0.146157
GENE72X	PE-O [36:2]	PE-O [36:2]	1	-0.369075	-0.230287	0.865153	-0.119453	-0.344181	-0.33303	0.517892	0.662209	0.1045	-0.143915	-0.268464	-1.02638	-0.964272	-0.855426	-0.685082	-0.380012	0.014386	-0.146627	-0.880957	-0.610187	-1.19971	-1.53343	-2.68404	0.980623	0.606179	0.51199	1.09389	-1.14987	-0.164918	-0.153775	-2.76751	0.132882	0.766573	-0.337529	0.718013	2.01049	1.12628	1.59016	1.96131	1.50971	2.24333	1.92762	-1.53805
GENE34X	PC [34:1]	PC [34:1]	1	-0.028859	0.144162	-0.090793	-0.190497	0.017286	-0.341385	-0.624361	-0.522582	-0.152289	0.363296	1.24786	0.826866	0.128216	-0.32517	0.479113	0.123751	-0.457238	-0.360861	0.334921	0.506717	-0.344225	-0.129657	0.528334	0.980139	0.784042	-0.124507	0.130524	1.10458	0.202089	0.174986	0.324268	-0.312989	0.5866	-0.391979	-0.108272	-0.074965	-0.321757	0.040052	0.279715	0.202947	-0.023416	0.227697	-4.35534
GENE35X	PC [34:2]	PC [34:2]	1	-0.338335	-0.278831	0.155529	0.085976	0.475496	0.055842	-0.12415	-0.388384	0.044093	-0.010276	0.99577	0.678165	0.068022	0.29221	0.810347	0.345823	-0.237277	0.295999	0.977001	0.951523	-0.230575	0.764795	0.649555	0.142441	-0.247484	0.056428	0.033792	0.620461	0.110383	-0.008201	0.623037	0.135104	-0.284497	-1.05856	0.103498	-0.580003	-0.156242	-0.266234	-0.505384	0.335131	-0.246192	-0.170713	-4.21807
GENE50X	PC-O [32:1]	PC-O [32:1]	1	-0.827756	-0.110618	-0.753003	-0.542876	-0.670792	0.048554	-0.430812	-0.306087	0.612099	0.823827	-0.043761	0.69009	0.888645	0.582892	0.334473	0.610916	0.205602	-0.050183	0.147623	0.349399	-0.776463	-0.024158	0.16319	-0.281698	0.319413	0.210451	-0.340726	-0.052056	-0.304032	-0.059885	0.055999	-0.345891	1.24552	-0.108143	0.437658	-0.089332	-0.544652	0.145231	0.507184	0.257394	0.952624	-0.304284	-2.16456
GENE55X	PC-O [36:5]	PC-O [36:5]	1	-0.983925	0.191776	-0.39574	0.400734	0.619561	0.509581	0.067155	-0.188315	1.01747	1.03017	0.696992	1.195	0.609568	0.81433	0.823849	1.30652	0.680094	-0.010603	1.05734	1.11609	-1.11382	-0.053536	-0.408953	-0.928781	-0.536605	-0.16239	-1.01291	-0.090243	-0.977912	-0.37289	-0.785476	0.283967	-0.076469	-0.320511	0.563099	-0.74454	-0.241311	0.127134	-0.050141	-0.295992	0.549315	-0.15955	-3.29212
GENE57X	PC-O [38:4]	PC-O [38:4]	1	-1.04849	-1.50775	-0.372385	0.122896	0.375586	0.433228	-0.416975	0.315344	0.852873	0.145677	-0.762695	0.803944	1.36292	-0.466689	0.136485	0.645678	0.333207	-0.225857	-0.059287	0.728296		0.014801	-1.28162	-0.883213	0.410729	0.584008	-0.133308	-0.906485	0.089204	-0.46691	-2.5091	-0.924111	0.751001	-1.05731	0.552108	2.19835	0.133666	0.296613	0.450177	0.749773	1.0946	1.23799	-3.0713
GENE77X	PE-O [38:5]	PE-O [38:5]	1	-0.706451	1.21838	1.40008	0.822725	1.21399	0.660288	0.800405	0.378768	0.62426	0.321737	-0.175368	0.23419	-0.556259	-0.174054	0.411978	1.18962	0.754527	-0.296198	-0.351614	0.561313	-0.581492	0.073663	-1.34924	-0.963263	0.237966	0.189288	-0.639572	-0.678842	0.212465	-0.770495	-1.87807	0.82953	-0.810799	0.228611	0.530387	1.02804	0.447368	0.102415	-0.764846	-0.432993	-0.261679	-0.041485	-2.58227
GENE79X	PE-O [40:5]	PE-O [40:5]	1	-0.539551	0.0762	0.922479	0.227217	0.780146	0.387027	0.024211	0.380872	-0.081262	0.111498	-0.063187	-0.185841	-0.320803	-0.514694	-0.138233	0.569966	0.19654	-0.622728	0.025706	-0.065291	-0.975523	-0.439534	-1.1659	0.431788	0.493649	0.447327	-0.465694	-0.339339	0.638558	-0.374653	-1.89076	0.538772	-0.101757	-0.243278	0.684002	1.08416	0.705908	-0.327413	-0.076857	0.155032	0.357864	0.938778	-0.78839
GENE41X	PC [36:4]	PC [36:4]	1	0.187121	0.486438	0.061113	0.080601	0.362704	-0.385951	0.012103	-0.186089	-0.65076	-0.279968	-0.260153	0.354587	-0.54735	0.582632	0.078681	0.678849	-0.165626	-1.11937	-0.557718	-0.253069	0.76946	1.15138	1.55557	-0.619961	-0.650439	1.00548	-0.116998	0.514923	0.391395	-0.511159	-0.552259	0.056735	-0.237385	0.337927	1.34777	-1.08461	1.17929	-0.351333	-0.066908	1.29088	-0.729836	0.027363	-2.72905
GENE43X	PC [38:4]	PC [38:4]	1	0.233424	0.517791	0.18048	0.327666	0.347783	0.081756	-0.587431	-1.00473	-0.730472	-0.335439	-0.457865	1.00185	-0.759025	0.366248	-0.273194	0.456962	-0.122528	-0.844741	-0.465075	-0.187064	-0.127211	0.384393	0.306263	0.717153	0.203745	0.600861	-0.172673	-0.292096	0.550949	0.081536	-1.19716	0.753315	0.817105	0.433156	1.03769	0.27221	0.643864	-0.241792	0.601039	0.519114	0.18709	1.26117	-4.6291
GENE44X	PC [38:5]	PC [38:5]	1	-0.205541	0.512187	0.079146	0.166938	0.049696	0.218025	-0.584501	-0.910729	-0.495049	-0.278721	0.235631	0.646167	-0.472919	0.400254	-0.271021	0.031058	-0.283103	-0.820931	-0.247944	-0.405249	-0.087689	0.456916	0.549399	0.754708	0.880437	0.405414	0.032673	0.333488	0.327194	0.683457	-0.197447	0.300077	0.579823	0.556416	0.701207	-0.182529	0.707396	0.054197	0.594121	0.129625	-0.231034	0.683039	-4.93727
GENE103X	PI [38:4]	PI [38:4]	1	1.02482	0.629437	-0.13573	-0.173524	0.21503	0.158952	-0.066138	-0.646364	-0.442836	-0.757116	-1.28931	0.041459	-1.27426	-0.086092	-0.12576	0.430406	-0.007725	-0.654708	0.054871	0.019275	-0.154603	0.201921	1.10327	0.3518	0.260556	-0.165805	-0.592261	-0.467614	1.12395	-0.145939	0.438994	-0.334789	0.236362	0.896963	1.33228	0.544709	0.847343	-0.371681	-0.308001	0.379999	0.017421	1.32156	-2.97412
GENE113X	PS [38:3]	PS [38:3]	1	0.936393	0.944557	0.11476	-0.133686	0.36915	0.416691	-0.445635	-0.080011	-0.72938	-0.744449	-1.34831	-0.337689	-0.816828	-0.451312	-0.500748	1.40561	0.324594	0.164045	-0.445168	-0.450507	-0.37471	0.206369	0.389669	1.68545	0.722189	0.459844	-0.165999	0.083458	1.64997	0.733659	-0.460566	0.018906	-0.325502	0.121686	1.21975	-0.219075	0.516197	-0.127909	-0.881265	-0.135208	-1.20488	-0.713649	-0.933444
GENE116X	PS [40:4]	PS [40:4]	1	1.55699	0.871184	0.361606	-0.177541	1.2197	0.200677	-1.24217	-0.527625	-1.09744	-0.253683	-0.928207	0.435491	-1.06569	-0.276019	-0.294507	0.76549	-0.003402	-1.01161	-0.685053	-0.95731	-0.744917	-0.08303	0.631404	-0.463641	0.941993	0.225269	-0.429617	0.11127	2.04957	0.591703	-1.41244	-0.208386	0.992382	1.15336	1.69005	-0.753165	0.63637	-0.509173	0.405184	-0.403156	-0.313018	0.755889	-1.29777
GENE75X	PE-O [36:5]	PE-O [36:5]	1	-0.887541	1.34211	0.88083	0.975175	0.139218	0.135103	0.273447	-0.976702	0.348981	0.171077	-0.561805	-0.250161	-0.315459	-0.218793	-0.316318	0.924767	0.968547	0.112834	-0.662478	-0.193511	0.857111	0.897704	-0.656838	-0.653154	0.329678	0.462766	-0.372956	-0.645606	-0.490623	0.501279	0.34451	0.550719	-0.545818	0.934564	1.39783	-0.05218	0.070317	0.238765	-0.474709	-0.613854	-0.922807	-0.425945	-2.16307
GENE76X	PE-O [37:5]	PE-O [37:5]	1	-2.31854	1.88093	1.2212	1.28884	0.660318	0.96929	0.718429	-0.557984	1.06437	0.548353	-1.22116	0.285148	-2.12379	-1.3851	-0.272002	1.14158	1.27443	1.07469	-0.27186	-0.050449	1.69906	0.162223	-0.918151	-0.890529	1.62684	0.948258	-0.660828	-1.14981	0.019185	0.161439	-0.387124	0.694696	-1.42914	-0.677248	-0.129331	0.767347	0.752846	-0.361647	0.264916	-1.07272			-2.29489
GENE6X	Cer [36:1;0]	Cer [36:1;0]	1	0.265007	0.329668	0.7836	0.277175	0.223568	0.020405	-0.654355	-0.496125	1.76529	0.59197	0.200229	0.578836	-0.792662	-0.52588	0.02939	0.01979	0.370656	0.137131	-0.207606	0.432979	-0.895491	-0.360801	0.291488	-2.48592	0.779063	0.745278	0.739745	-0.606261	0.055082	-1.57719	-0.90262	-0.06138	0.013838	0.036988	-1.16198	0.377777	0.248366	-1.39691	1.17111	0.914606	1.22121	-0.99422	0.956184
GENE7X	Cer [38:1;0]	Cer [38:1;0]	1	0.493408	-0.063071	0.884132	0.462138	-0.025353	-0.230358	-0.628481	-1.14007	1.03178	0.526841	-0.028548	0.452175	-1.04486	-0.539254	-0.189738	-0.078482	0.19584	0.657987	-0.372746	0.082402	0.050196	-0.375141	0.180594	-1.91294	-0.017052	0.717126	1.45426	-0.155647	0.626024	-1.42901	-0.253023	-0.162463	-0.996315	0.186108	-0.558009	0.311605	0.349985	-1.19235	1.00931	0.421646	1.25636	-0.668513	1.16852
GENE8X	Cer [40:1;0]	Cer [40:1;0]	1	0.198363	-0.407137	0.738192	0.483536	-0.27108	-0.509811	-0.827383	-0.955656	0.913677	0.358199	0.000201	0.429178	-0.659431	-0.533713	-0.665355	-0.27987	0.218541	0.817238	-0.852474	0.145236	0.161928	-0.318109	-0.826621	-0.719667	-0.498785	0.697941	0.71108	-0.445291	0.54067	-0.691763	-1.18079	-0.287202	-0.585215	0.806664	-0.273989	1.34201	-0.041297	-0.678118	0.898413	0.680864	1.06666	0.090654	1.66652
GENE22X	HexCer [40:1;0]	HexCer [40:1;0]	1	0.130432	-0.042926	-0.623753	0.047748	-0.045299	-0.082047	-0.029834	0.105589	0.628644	0.076845		-0.196851		-0.290716		-0.503412	0.253038	0.581158	-0.372205	0.189043	-0.140574	-0.415672	-0.611946	-0.90877	-0.937945	-0.506203	0.324364		1.30427	-0.916867	-1.19611	-0.404289	0.009326	-0.014125	-0.085647	0.896109	0.512518	0.270743	0.175006	-0.104112	0.456039	0.16654	1.16328
GENE58X	PC-O [38:5]	PC-O [38:5]	1	-1.34198	0.035959	-0.060853	0.183848	0.675339	-0.103901	0.150675	0.495954	1.07064	0.681087	0.142552	0.046011	0.833963	-0.345518	-0.060413	0.6635	0.482005	-0.109187	0.422431	0.461188	-0.970501	0.220613	-0.633632	-1.93959	0.134279	0.035835	-0.413226	0.128885	-0.76493	-0.510552	-0.593887	-0.078543	-0.138931	-0.497182	0.308488	1.19283	0.400079	0.406927	-0.217939	-0.280412	0.770697	0.08147	-0.507067
GENE59X	PC-O [38:6]	PC-O [38:6]	1		0.502469	-0.397977	0.034908	0.253162	-0.057487	0.120516	0.105666	0.389948	0.451082	0.015108	-0.855884	0.533389	-0.435545	-0.153953	0.62093	0.505304	0.658364	0.124377	0.187057	-1.04393	-0.096992	-0.164618	-0.755349	0.292011	0.063968	-0.650111	0.023592	-1.48623	0.8723	-0.214473	-0.442946	-0.488747	-0.125358	0.596097	0.723539	0.15549	0.575244	-0.2841	-0.0423	0.985069	-0.127408	-0.318157
GENE49X	PC-O [32:0]	PC-O [32:0]	1	-0.504398	0.021297	-0.369809	-0.501885	-0.630629	-0.12126	-1.30094	-0.760185	0.392246	0.791699	-0.347498	0.859288	1.72544	-0.733124	-0.441665	0.31607	-0.044361	-0.267505	-0.242127	-0.641608	-0.949482	0.285377	0.306019		0.79548	0.305617	0.17129	-0.08516	-0.8944	-0.318137	-0.023846	-0.080989	0.2826	-1.69079	0.539058	0.975332	0.202101	-0.952546	0.129057	0.731998	-0.329043	1.05797	-0.001831
GENE51X	PC-O [34:1]	PC-O [34:1]	1	-0.505804	0.010602	-0.320799	-0.539763	-0.56519	-0.299004	-1.26968	-0.840172	-0.044956	0.440066	-0.01076	0.32294	0.959473	-0.431764	-0.490744	-0.15572	-0.433154	-0.339581	-0.02249	-0.321389		-0.496764	-0.114646	-0.809603	1.18579	0.044698	0.811953	-0.346797	-0.953225	-0.340594	0.172319	0.058809	1.05589	-1.37089	0.382638	0.991867	0.154932	-0.232483	1.46012	0.58177	0.363303	1.28135	-0.296893
GENE102X	PI [36:5]	PI [36:5]	1	-0.877699	-0.211724	0.017606	-0.322187	-0.384832	-0.301025	-0.226281	-0.216445	-0.02976	0.287818	0.697196	-0.776825	0.226363	-0.568379	0.170247	-0.872809	-0.427896	0.015857	0.23292	0.532088	0.462717	0.30933	0.344321	0.302964	0.312201	-0.011671	0.168821	0.504054	-0.25277	0.092008	0.589482	-0.340055	1.01251	-0.421861	-0.214515	-0.047477	0.204649	-0.90103	0.681826	0.406153	0.212563	0.554979	-0.476419
GENE54X	PC-O [36:4]	PC-O [36:4]	1	-1.26408	-0.66263	-0.934428	0.385741	0.77073	0.008637	0.512447	0.724554	1.54694	0.770297	-0.697052	0.387942	2.31477	-0.235676	0.02516	0.652269	1.04191	0.241832	0.541859	0.783241	-0.844146	0.585935	0.184083	-1.99847	-0.379913	0.30583	-0.077677	-0.198341	-0.736662	-0.486391	-1.38539	-0.879878	0.144383	-1.64119	-0.53681	0.9568	-0.051858	0.366561	-0.089836	-0.463788	-0.343317	-0.779642	1.89228
GENE18X	DAG [38:4]	DAG [38:4]	1	-0.178574	1.13743	0.425168	0.756601	0.61404	0.625851	-0.115347	-0.748427	-0.688349	-0.189933	-0.369623	1.06372	-0.543559	-0.065718	-0.448041	0.57374	0.253667	0.815511	-0.1232	-0.027492	-1.20267	-1.03385	-1.53808	-1.86566	-1.42698	0.623672	-0.019305	-0.861801	-1.01076	0.189717	-0.166712	0.959311	-0.128037	1.23575	0.246759	0.835644	-0.202365	-0.934311	-0.420653	0.771363	1.42432	0.382372	1.83183
GENE60X	PC-O [39:1]	PC-O [39:1]	1	1.26046	1.40407	1.04793	0.359952	0.694894	0.577722	0.798698	0.038781	-0.036154	0.544989	0.311199	-0.383212	-0.351367	-0.056302	0.167575	0.689335	0.431931	0.563593	0.490706	0.282521	-1.35302	-0.695247	-1.31095	-0.073122	0.348474	-0.310066	-0.531721	-0.987875	-0.860504	-0.068	-0.391774	0.02902	-1.03502	0.183435	0.058482	-0.302738	-0.60395	-0.848376	-0.434637	-0.916546	0.254626	0.547195	0.922017
GENE127X	SM [42:2;0]	SM [42:2;0]	1	1.18552	0.79147	0.940366	0.396333	0.600956	0.274929	0.460405	-0.071097	-0.026982	0.454529	0.679433	0.304926	-0.1331	0.696855	-0.012177	0.276525	0.358696	0.258026	0.301725	0.32574	-0.764463	-0.557003	-1.57811	0.586098	-0.21959	-0.292529	-0.615937	-0.934281	-0.996991	-0.286762	-0.93536	-0.106121	-1.29899	0.53743	-0.142639	-0.394651	-0.560858	-0.814552	0.253621	-0.963659	0.346749	0.678998	1.45355
GENE90X	PG [39:0]	PG [39:0]	1	0.747942	1.5764	0.842742	0.318112	0.684645	0.875011	0.517729	0.248818	0.095611	0.035078	0.125805	-0.118382	-0.717289	0.305793	0.602727	0.223472	0.42987	0.607207	0.125333	0.064428	-0.494562	-0.117149	-1.31952	-1.28879	0.133334	-0.281034	-0.497123	-0.733922	-0.808082	-0.604982	-0.09446	0.317099	-1.69388	0.352817	0.330397	-0.67734	-0.823794	-0.882678	-0.787204	-0.854495	1.23493	1.32686	1.12953
GENE94X	PG [41:1]	PG [41:1]	1	0.972765	1.31943	0.951297	0.385318	0.933156	0.635488	0.360566	-0.185918	-0.043041	0.013258	0.16927	-0.779555	-0.733774	0.45313	0.207352	0.347662	0.558117	0.716402	0.481293	0.39919	-0.835347	-0.102185	-1.49723	-1.36033	-0.004502	-0.359504	-0.668946	-1.21013	-0.895484	0.152705	0.211221	0.183788	-1.3585	0.309277	0.808118	-0.370305	-0.230909	-1.01632	-1.01204	-0.594486	0.778664	1.3354	1.03266
GENE128X	SM [42:3;0]	SM [42:3;0]	1	0.869226	0.935864	0.756492	0.427869	0.852682	0.396959	-0.160872	-0.433292	-0.252624	-0.335865	0.180465	-0.077123	-0.961521	0.831595	-0.295385	0.07007	0.249293	0.215427	0.171237	0.122365		-0.520558	-1.62354	-1.08947	-0.418211	-0.454986	-0.78502	-1.4354	-1.07698	-0.222849	-0.271015	-0.169895		0.162841	0.373874	-0.665172	-0.307178	-1.26937	-0.366547	-0.829351	0.908451	0.975548	1.67475
GENE124X	SM [40:2;0]	SM [40:2;0]	1	0.174132	1.10825	0.464631	0.186019	0.852477	0.78614	-0.532259	-0.418886	-0.465055	-0.162404	-0.057096	0.719848	-1.21898	0.297915	0.184541	0.423784	-0.005139	0.037608	0.094324	-0.091185		-0.639432	-1.229		-0.021828	-0.750512	-0.863683	-0.891464	-1.05332	-1.20721	-0.446481	-0.398014		0.114607	-0.164475	-1.20525	-1.26388	-1.27909	-0.452965	-1.2553	1.06904	1.16216	1.74793
GENE88X	PG [38:2]	PG [38:2]	1	1.26668	0.388023	0.206579	-0.717508	0.066611	0.665356	0.789574	1.27078	0.206047	0.088151	1.10407	0.44613	0.786733	-0.351495	0.039636	0.49184	0.146815	0.601647	1.06956	1.09036	-0.801602	-1.0842	-0.950514	-0.270567	0.871562	-0.66444	1.07894	0.064176	0.588918	-0.86425	-0.290791	-1.16512	-0.742858			-0.364124	-0.79585	0.022399	-0.648587	-0.847646		-1.39815	0.177015
GENE109X	PS [36:2]	PS [36:2]	1	1.16327	1.32156	0.578209	-0.404951	0.516197	0.986301	-0.155292	0.599466	0.315099	-0.272915	-0.152921	-0.321326	-0.656132	-0.467429	-0.078082	1.2746	0.212153	0.645631	0.69366	0.695519	-1.12375	0.162561	0.052666	-0.614238	0.880033	-0.182706	0.938071	-0.743442	0.310904	0.642455	0.616048	-0.625783	-0.867865	-0.70165	-0.054783	-0.340825	0.078657	0.159288	-1.11559	-0.371469	-1.66383	-0.656206	-0.814145
GENE118X	PS [42:2]	PS [42:2]	1	1.65933	1.15681	1.17827	0.013407	0.561749	0.228092	0.050144		-1.09794	0.677901	-0.249253	-0.57446	-0.355321	-0.775909	0.268192	1.19149	0.374695	0.839229	1.06552	-0.00605	-1.71565	-1.36141	-0.796505	1.24964	0.378736	0.37419	-0.208126	-0.940918	-0.230732	1.14034	-0.082928	-0.475918	1.44404	-0.392905	-0.326294	-1.28284	-0.466687	0.035543	-0.420494		-0.651151	-0.822183	-0.181098
GENE56X	PC-O [37:0]	PC-O [37:0]	1	0.828181	1.05917	1.11797	0.587696	0.874669	0.757886	0.801564	0.735027	0.293845	0.464556	0.158991	-0.353731	0.167075	-0.261231	0.578758	0.872561	0.664355	0.810704	0.216505	0.458149	-0.808599	-0.609805	-1.47067	-1.33378	-1.26057	-0.348788	-0.619658		-0.668885		-1.8828	0.192869		-0.084087	-0.361623	-0.159807	-0.590298	-0.822032	-0.666722	-1.41073	0.186868	0.097377	0.626319
GENE123X	SM [40:1;0]	SM [40:1;0]	1	0.625185	0.748972	1.08696	0.514374	1.05748	0.843957	0.331659	0.252386	0.262684	0.508709	0.364755	0.76197	-0.068813	0.590041	0.494434	0.971072	0.456711	0.550686	0.438199	0.707404	-0.926327	-0.539011	-1.36118	-1.65515	-1.47003	-0.363735	-0.281648	-1.28708	-0.488083	-2.12626	-1.87092	0.088232		0.043359	-0.352316	0.118224	-0.722249	-0.749589	-0.425422	-0.938693	0.163379	0.588205	0.941603
GENE125X	SM [41:1;0]	SM [41:1;0]	1	0.157993	0.327949	0.553699	0.309129	0.554196	0.998164	-0.046005	0.123844	0.467602	0.638384	-0.431822	0.455877	0.297923	0.088687	0.175244	0.476619	0.582206	0.755325	0.457059	0.320717		-0.406957	-0.729481	-0.253191	-1.95944	-0.287227	-0.979002	-1.19783	0.201471	-2.1907	-1.13579	-0.52405		-0.402637	0.186935	-0.630378	-0.798102	-1.18125	-0.410844	-0.506194	0.438642	0.620279	1.03575
GENE121X	SM [36:1;0]	SM [36:1;0]	1	0.519214	1.02127	0.518153	0.131433	0.632961	0.322299	-0.096787	-0.057552	0.117134	0.186395	-0.064753	0.798366	-0.475373	0.209648	0.112206	0.36294	0.008808	-0.211437	-0.025806	0.010539		-1.05875	-1.30223		-0.468172	-0.374063	-0.081649	-1.76061	-0.908548	-2.45236	-1.96527	0.532929		-0.261129	-0.685964	-0.452017	-0.158841	-1.37816	0.149265	-0.560697	1.43486	0.335529	0.746717
GENE122X	SM [38:1;0]	SM [38:1;0]	1	0.313829	0.892156	0.912647	0.439192	1.27341	0.31467	0.000101	-0.013698	0.047942	0.683273	0.767493	0.975517	-0.209075	0.041541	1.10837	0.423763	0.276796	0.32402	0.727034	0.663175		-1.33516	-1.02207		-2.30515	-0.909846	0.099848	-1.12174	-0.760369		-1.74626	-0.189263		-0.446773	-0.902592	-1.69506	-0.772036	-1.84132	-0.354029	-1.432	0.756226	-0.26323	0.313655
GENE111X	PS [38:1]	PS [38:1]	1	1.09005	1.15551	0.660431	0.297077	0.588034	0.612006	0.275412	0.244972	-0.174864	0.397341	-0.454804	-0.204205	-0.020769	-0.367569	0.061951	1.29714	0.662074	0.68152	0.268514	0.440484	-1.01066	-0.909513	-1.02657	0.565575	-0.759864	-0.562218	0.304395	-1.55397	0.670237	-1.77865	-0.589889	-0.117393	0.535135	0.014866	0.173267	-0.104256	-0.078946	1.02608	-0.765209	-0.776506	0.17516	-0.180789	-0.303574
GENE115X	PS [40:1]	PS [40:1]	1	1.06959	-0.163651	1.22001	0.651014	0.937905	0.71764	0.418482	0.151579	-0.314535	0.661496	-0.669657	0.147729	0.394283	0.308983	0.696982	1.84135	0.791084	1.36247	0.629961	0.607955	-0.956623	-0.704839	-0.836596	0.679036		-0.382143	-0.139124	-2.06532	-0.116223	-2.48835	-0.940894	0.076673	0.929175	-0.241798	0.081896	-0.269245	0.036295	0.478228	-1.09531	-1.28029	-1.35213	0.07935	0.271092
GENE117X	PS [42:1]	PS [42:1]	1	1.44979	0.253314	1.1072	0.526961	0.807769	0.586294	0.056282	-0.306389	-0.853443	0.355115	-0.743149	-0.155116	0.134779	0.281895	0.813557	1.70936	0.957286	1.27356	0.587523	0.558986	-0.914651	-0.796718	-1.1464	0.737714		0.101921	-0.50341	-1.34556	-0.142399	-3.26735	-1.6531	0.101276	1.83048	-0.950137	0.356697	-0.204476	0.133818	0.508298	-0.315594	-0.863337		0.309832	0.185984
GENE126X	SM [42:1;0]	SM [42:1;0]	1	0.897633	-0.194167	1.17688	0.574407	0.963848	0.677765	0.477708	0.288981	-0.053283	0.568587	0.70642	0.179451	0.801568	0.999782	0.792332	0.858817	0.722701	0.634662	0.317803	0.923495	-0.827365	-0.370273	-1.66793	-2.37178	-2.61716	-0.35208	-0.60831	-1.97134	-0.733727	-0.125827	-2.73099	0.197436		0.502681	0.091067	0.824597	-0.610389	0.03913	0.482599	-0.775511	-1.35376	0.755469	-0.207785
GENE114X	PS [38:4]	PS [38:4]	1	1.75629	1.38848	0.29202	0.19526	1.35605	1.21346	0.073263	0.403189	0.019381	0.152153	-0.138569	0.837445	-0.208614	1.74648	0.674896	1.71554	0.031216	-0.414973	0.417258	1.10198	-1.00424	0.628023	1.08242	-1.07135	-0.861451	0.193599	-0.18313	-1.1844	-0.441339	-0.849414	-1.12773	0.200451	-0.805419	-1.20949	0.787597	-0.481348	0.500852	-0.784623	-1.06683	-0.356811	-2.11175	-0.309724	-1.69909
GENE1X	CE [16:0]	CE [16:0]	1	-1.71828	-2.12715	-1.97623	-1.23659	-2.32732	-0.149425	-1.94148		-2.51186	-1.28656	-1.61513	0.264051	-1.00086	0.446905	-1.13656	-0.613157	-1.91437	-1.01592	-1.16707	-2.16635	0.281283	2.11962	3.04855	-1.08057	-0.353469	0.377759	-0.422318	2.13359	1.5593	0.89428	1.78098	-0.400723	0.345179	0.787792	1.60986	1.64755	0.97543	1.36923	1.33305	0.693121	1.69231	3.07032	2.28986
GENE2X	CE [18:1]	CE [18:1]	1	-1.62786	-2.74744	-2.31187	-1.27131	-2.66103	-0.658017	-1.52804	-2.73988	-2.67052	-1.39941	-1.54314	-0.184944	-0.798337	0.366703	-1.06964	-1.13578	-2.46843	-1.40393	-1.28029	-2.59086	0.79282	1.69283	2.34725	-0.11368	0.768551	0.140304	-0.169609	2.15736	1.52396	0.991752	3.1356	-0.838114	1.08893	1.56255	1.41724	1.72608	1.80294	1.64205	1.71716	0.701374	1.9391	3.69515	2.45945
GENE4X	CE [20:4]	CE [20:4]	1	-2.77304	-3.42158	-2.39032	-1.11411	-1.99616	-0.52488	-2.03705	-2.70526	-3.116	-0.970384	-1.75088	-0.626048	-1.18704	0.171824	-1.21283	-1.57652	-2.86051	-2.11133	-1.08838	-2.74841	1.14635	1.8384	2.71497	-0.863274	-0.668895	-0.308856	-0.701974	1.76896	2.03985	0.400638	2.09592	-0.759253	1.62338	2.82186	2.65312	2.01627	1.98321	1.81729	1.18122	1.42678	3.97549	4.76201	3.53247
GENE130X	TAG [48:1]	TAG [48:1]	1	-2.43936	0.024351	-2.32304	0.950988	-1.5212	-0.786283	-1.15289	-0.365935	-0.623682	-0.229322	-3.0155	-0.745345	0.692772	0.208756	-0.012091	-2.9873	-2.3879	-2.4575	-1.88949	-3.17278	1.15247	-0.167064	0.227498	0.564406	-0.540619	-0.583815	-0.732322	0.446932	-0.282905	0.966308	0.973697	5.40988	0.47943	1.87556	0.726752	0.700991	1.86214	0.890623	1.36208	0.85546	1.16706	2.20053	5.13467
GENE132X	TAG [50:1]	TAG [50:1]	1	-1.733	-0.440806	-1.76826	0.226638	-1.03834	-1.03267	-1.07919	-0.509327	-1.2848	-0.296477	-0.911415	-0.578692	0.41	0.620649	-0.075256	-2.57982	-2.27439	-2.26647	-1.86004	-1.96762	0.772282	-0.372471	0.073938	1.22285	-0.296413	-0.430667	-0.626175	0.582837	-0.592815	-0.217166	0.742502	3.70967	0.539778	1.53975	0.75343	1.33628	1.03117	1.13875	1.32345	1.0077	1.06978	2.0534	4.53443
GENE133X	TAG [50:2]	TAG [50:2]	1	-1.74372	-0.223292	-1.31226	0.386711	-0.963454	-0.652684	-1.14708	-0.226833	-0.779001	-0.331539	-0.676098	-0.961388	0.430468	0.800495	0.301779	-2.49748	-2.46554	-2.2244	-1.31394	-2.38293	1.02927	-0.384118	-0.052938	1.03612	-0.584094	-0.92009	-1.21864	0.052321	-0.891778	0.323829	0.687549	5.0552	0.512026	1.5568	0.746454	0.428355	1.69674	0.658242	0.934426	0.592044	0.975031	1.77658	4.42986
GENE134X	TAG [50:3]	TAG [50:3]	1		-0.241313	-1.02345	0.491706	-0.699098	-0.371883	-1.38968	-0.600045	-0.538591	-0.722379	-1.18386	-1.44622	0.244375	0.757213	0.270933	-2.69153	-2.56813	-1.83473	-0.805139		0.957396	-0.496625	-0.086737	0.750863	-0.739748	-1.28622	-1.18286	-0.512127	-0.836295	0.835488	0.665686	5.36235	-0.072046	1.39445	0.715568	0.047873	1.7186	0.244835	0.586191	0.312615	1.02535	1.39552	4.3603
GENE136X	TAG [52:3]	TAG [52:3]	1	-1.93288	-0.043395	-0.713562	0.617376	-0.134255	-0.436547	-1.49461	-0.488385	-0.745762	-0.270296	-0.50936	-1.10468	0.250383	1.15992	0.334083	-2.37534	-2.58629	-1.21852	-0.682305	-2.28519	0.703044	-0.487262	-0.354286	0.650473	-0.223395	-0.952893	-1.06475	-0.364346	-1.22647	-0.135695	0.719735	5.40857	-0.020735	1.04934	0.787642	0.395125	2.3554	0.517305	0.807336	0.63203	0.91711	1.56908	3.43428
GENE135X	TAG [52:2]	TAG [52:2]	1	-1.48039	-0.3225	-1.56698	0.501095	-0.681448	-0.812205	-1.16283	-0.364279	-1.03819	0.200828	-0.118024	-0.894612	0.540994	0.764632	0.308292	-2.46574	-2.67304	-1.69335	-1.30045	-2.23184	0.38163	-0.838935	-0.597585	0.882006	0.038019	-0.884197	-0.897339	0.374099	-1.43515	-0.459162	0.525323	5.07677	0.278793	1.34255	0.183284	0.940564	2.52981	1.17793	1.64747	0.567301	0.746997	1.86781	3.49906
GENE138X	TAG [54:3]	TAG [54:3]	1	-1.80668	-0.407143	-1.46689	0.174867	-0.554285	-1.2017	-1.55335	-0.887616	-0.838162	0.070606	0.232584	-1.72214	0.044974	0.247275	-0.30011	-2.66701	-2.65861	-1.41566	-1.47712	-2.34699	-0.267559	-1.14911	-1.34529	1.07032	0.581101	-1.18997	-0.519779	0.662492	-1.35653	0.075835	0.970723	4.72811	0.13927	1.66098	0.401253	1.88071	2.66193	0.940906	2.33085	0.969932	1.21896	2.4306	4.09443
GENE139X	TAG [54:4]	TAG [54:4]	1	-2.56098	-0.505796	-1.10631	-0.146929	-0.437348	-1.23546	-1.79662	-1.33146	-1.05973	-0.787829	-0.798584	-1.77515	-0.333695	0.418383	-0.585617	-2.99372	-3.08946	-1.38817	-1.2682	-2.6087	0.818587	-0.720403	-0.329125	1.34769	0.12786	-1.27261	-1.11512	0.224312	-0.505481	0.013864	0.476281	4.51822	0.700208	2.35034	1.73831	1.96395	2.30892	0.627754	1.14	1.56145	2.02992	2.76938	5.07408
GENE140X	TAG [54:5]	TAG [54:5]	1	-3.20398	-1.02045	-0.779021	-0.514388	-0.617163	-0.998597	-2.04348	-1.71088	-1.41844	-0.94876	-1.37451	-1.45967	-0.451438	0.455203	-0.560255	-3.37397	-2.6769	-1.64984	-1.21685	-2.5583	1.46925	-0.490689	0.513582	1.43067	-0.663794	-1.32987	-1.02666	-0.142663	-0.006186	0.531155	-0.464331	3.76988	0.865712	2.85218	2.40155	1.89121	1.98899	0.534739	0.827267	1.74919	2.67319	3.32543	5.87892
GENE137X	TAG [54:2]	TAG [54:2]	1	-2.15242	-1.23445	-2.0347	-0.033656	-0.358689	-1.43664	-1.07627	-1.22072	-1.76959	-0.142301	-1.06887	-1.56954	-0.007914	-0.657455	-0.229399	-3.07905	-2.17005	-1.76632	-2.44051	-1.39212	-1.23754	-1.21552	-1.22135	1.21357	-0.186326	-0.943635	0.862334	1.00789	-0.266347	-0.785499	-0.732281	2.35716	1.08307	2.67741	0.978377	3.74878	1.22274	1.69268	3.64556	2.03058	2.17838	3.2699	4.91776
GENE80X	PG [32:0]	PG [32:0]	1	1.07897	0.754532	0.797546	0.176295	1.49079	1.14225	1.49729	2.39271	2.12972	1.99079	3.05838	2.83334	2.33061	1.60496	1.86005	1.1919	0.893647	-0.182398	1.37667	1.9664	1.92226	0.478364	1.67984	-1.77579	-2.13835	0.766997	0.933257	1.06145	-0.907095	-1.8411	-3.20015	-0.584407	-4.07506	-5.1607	-4.3271	-4.42039	-0.39683	-0.991011	-1.24702	0.443078		-7.81569	2.00896
GENE82X	PG [34:1]	PG [34:1]	1	1.6456	0.921079	1.29563	0.040255	1.60232	1.47538	2.18415	2.85304	1.86707	1.9536	3.03609	2.12911	2.29916	1.70768	1.74537	1.57809	0.774682	0.829984	1.97062	2.25882	1.12821	0.014865	1.34701	-1.62575	-1.81876	0.0629	0.523563	1.08983	-1.21267	-2.47746	-1.66857	-0.324997	-3.69808	-3.53908	-4.42727	-4.41946	-0.705737	-0.736993	-2.1371	-0.181359	-5.25966	-3.97835	0.334201
GENE83X	PG [34:2]	PG [34:2]	1	1.40216	0.046854	0.291431	-0.545961	1.13026	1.24818	0.946643	1.90528	1.46431	1.13399	3.23278	2.14908	2.14903	1.40761	1.68357	0.932026	0.798326	-0.013947	2.29182	2.12516	1.33761	0.265909	2.46235	-1.53633	-1.67628	0.066367	0.574709	0.966655	-0.490568	-1.68348	-0.02058	-0.955363	-3.54373	-3.57155	-3.4811	-4.42246	-0.486105	-0.765401	-1.85663	0.541324	-4.72753	-4.12239	1.80301
GENE85X	PG [36:1]	PG [36:1]	1	1.83312	0.891409	1.4613	-0.069022	2.36688	2.0972	2.20596	3.21217	2.03505	1.56499	2.95762	2.31578	1.83637	1.24285	1.96315	2.11509	1.20785	1.0985	1.98004	2.9924	0.51934	-0.545364	0.598347	-2.55735	-1.84852	-0.392203	0.056927	0.705325	0.013245	-2.83832	-4.33301	-0.719917	-2.70825	-2.61622	-4.03978	-3.19321	-0.738467	-0.767802	-2.39461	-1.68612	-4.32427	-3.08655	0.045071
GENE84X	PG [36:0]	PG [36:0]	1	0.429535	0.505854	1.30548	0.618147	2.10111	1.61068	0.69855	3.1905	0.683181	-0.650812	-0.734902	1.7374	1.19623	0.526958	1.47867	1.07862	0.67989	-0.179862	0.645734	1.19579	1.23197	0.12408	0.522409	-2.54789		0.33043	0.24655	0.723421	0.439815	-1.97505		-0.041979	-2.18509	-1.91438		0.28733	-0.430001	-0.220239	-0.556061	-3.0395		-5.00492	0.235432
GENE86X	PG [36:3]	PG [36:3]	1	1.0077	-0.346551	0.194444	-0.312774	1.871	1.65115	0.154301	1.53285	1.03202	0.287031	2.14318	1.58702	1.91339	1.10715	1.45924	0.829773	1.66813	1.51186	3.3592	2.75368	0.176853	0.280849	1.34742	-2.55656	-0.871024	-0.907188	0.205254	0.231939	-0.355292	-1.76068	0.585854	-1.51291	-3.2213		-2.28304	-3.29288	-0.353911	-0.538538	-2.46788	-1.37648	-4.15151	-4.04399	1.67099
GENE87X	PG [36:4]	PG [36:4]	1	-0.397026	-0.851815	-0.118359	-0.548139	1.40231	0.734053	0.221608	1.21757	0.644629	0.328694	1.3286	2.21581	1.31189	0.863175	0.855212	0.238914	0.125677	-0.10259	2.57895	1.4481	0.757508	0.16418	2.07548		-1.81317	-0.613539	-0.17479	-0.195157	-0.559932	-1.99813	-1.07217	-1.99644			-2.15491	-3.48419	-0.620961	-1.1743	-2.36469	-0.664109		-3.36783	0.935406
GENE89X	PG [38:6]	PG [38:6]	1	-0.605842	-0.423176	0.002921	0.173199	0.997961	0.896214	0.485384	1.54051	0.932954	0.340336	1.16691	1.82705	1.92559	1.13707	1.49296	0.692634	1.10609	1.35108	1.92159	2.56628	0.995786	0.916396	2.35224	-1.91732	-1.74975	-0.384878	-0.11345	-0.061422	-0.365325	-1.38436	-0.505901	-1.8643	-2.99355	-2.88478	-1.09754	-2.39473	-0.778844	-0.821589	-2.39026	0.727773		-3.56471	1.55074
GENE91X	PG [40:6]	PG [40:6]	1	-0.076291	-0.561047	0.353823	0.082247	0.891448	1.00206	0.465935	1.57528	1.03122	-0.119378	1.34015	1.2874	1.59175	0.422295	1.51052	1.0278	1.24594	1.23576	1.57258	2.80403	0.003689	0.090489	0.925286	-1.71957	-1.35329	-0.818315	-0.269001	-0.207396	0.518264	-0.098714	-0.902366	-2.03909	-2.37995	-0.585216	-0.975638	-0.78948	-0.840577	-0.774856	-2.00899	-0.832135	-1.95046	-2.55253	1.33334
GENE92X	PG [40:7]	PG [40:7]	1	-0.613212	-0.792632	-0.132605	0.596199	-0.150953	0.483709	0.773789	1.1257	0.812869	-0.641547	0.50124	0.567324	1.51833	0.440138	1.08141	0.679097	2.27204	3.5775	1.44508	3.77252	-0.310266	0.810668	1.02412	-0.810705	-1.41175	-0.8823	-0.14556	-0.812073	-0.776775	-0.66024	1.46059	-2.17099	-2.49254	-1.59844	-1.04385	-0.403507	-1.24531	-0.794064	-1.67656	0.136538	-2.06376	-2.20865	1.21645
GENE93X	PG [40:8]	PG [40:8]	1	-1.52774	-0.859748	-0.225213	0.219015	0.088263	0.304351	-0.361465	0.459284	0.462979	-0.515081	-0.935804	0.164183	1.26676	0.1784	0.892193	0.138474	1.67353	2.79686	1.41222	2.63252	0.456574	1.51669	1.35854	-1.49663	-1.36643	-0.972334	-0.287283	-1.18051	-0.436743	-0.438356	1.26886	-2.27077		-0.837641	0.440509	-0.160352	-0.832654	-0.623523	-3.35313	0.480922	-1.11495	-1.41189	0.881256
